# Supplementary material for: Developmentally regulated activation of defense allows for rapid inhibition of infection in age-related resistance to Phytophthora capsici in cucumber fruit
Source: BMC Genomics. 2020 Sep 11;21:628. doi: 10.1186/s12864-020-07040-9 (PMC7488727; doi:10.1186/s12864-020-07040-9)
Supplement: Supplementary file 2 — Additional file 2: Supplementary file 2.: Gene module assignment and normalized expression – resistant network [file 12864_2020_7040_MOESM2_ESM.xlsx]

## Sheet: Module R1
gene	A01_8dpp_T0_Cont_1_TCTTAA	A01_8dpp_T0_InocFake_1_TCTTAA	A02_8dpp_T2_Inoc_3_TTTATG	A03_8dpp_T8_Cont_2_AGATAG	A05_8dpp_T18_Inoc_3_GTGCCA	A06_16dpp_T0_Cont_2_AGTACT	A06_16dpp_T0_InocFake_2_AGTACT	A07_16dpp_T4_Cont_1_AAGCTC	A08_16dpp_T8_Cont_3_GACATC	A09_16dpp_T12_Inoc_2_GCAGCC	A10_16dpp_T24_Cont_1_CGCGGA	B01_8dpp_T0_Cont_2_GTCAGG	B01_8dpp_T0_InocFake_2_GTCAGG	B02_8dpp_T4_Cont_1_AACGCC	B03_8dpp_T8_Cont_3_TTGGTA	B04_8dpp_T12_Inoc_2_TGACAC	B05_8dpp_T24_Cont_1_TCGAGG	B06_16dpp_T0_Cont_3_ATAAGA	B06_16dpp_T0_InocFake_3_ATAAGA	B07_16dpp_T4_Cont_2_GACGAT	B08_16dpp_T8_Inoc_1_CGATCT	B09_16dpp_T12_Inoc_3_ACTCTT	B10_16dpp_T24_Cont_2_CCTGCT	C01_8dpp_T0_Cont_3_ATACTG	C01_8dpp_T0_InocFake_3_ATACTG	C02_8dpp_T4_Cont_2_CAAGCA	C03_8dpp_T8_Inoc_1_GTTACC	C04_8dpp_T12_Inoc_3_AAGACA	C05_8dpp_T24_Cont_2_CACTAA	C06_16dpp_T2_Cont_1_GGTGAG	C07_16dpp_T4_Cont_3_TCGTTC	C08_16dpp_T8_Inoc_2_CGTCGC	C09_16dpp_T18_Cont_1_TGCTAT	C10_16dpp_T24_Cont_3_GCGCTG	D01_8dpp_T2_Cont_1_TATGTC	D02_8dpp_T4_Cont_3_GCTCGA	D03_8dpp_T8_Inoc_2_CGCAAC	D04_8dpp_T18_Cont_1_ACAGAT	D05_8dpp_T24_Cont_3_GGTATA	D06_16dpp_T2_Cont_2_TTCCGC	D07_16dpp_T4_Inoc_1_CCAATT	D08_16dpp_T8_Inoc_3_ATGGCG	D09_16dpp_T18_Cont_2_AAGTGG	D10_16dpp_T24_Inoc_1_GAACCT	E01_8dpp_T2_Cont_2_GAGTCC	E02_8dpp_T4_Inoc_1_GCGAAT	E03_8dpp_T8_Inoc_3_TGGCGA	E05_8dpp_T24_Inoc_1_CGCCTG	E06_16dpp_T2_Cont_3_GAAGTG
Csa1G000010	145.378	145.378	109.24	62.4127	231.506	114.094	114.094	89.0909	92.257	210.341	96.1109	128.572	128.572	110.944	122.698	186.83	89.5992	154.834	154.834	86.771	193.292	204.723	98.6503	224.463	224.463	159.398	183.265	242.279	89.1409	153.018	107.117	183.537	79.3351	83.7713	118.05	122.512	177.849	59.8822	91.7317	109.908	176.012	261.625	89.7247	145.73	209.448	132.29	206.492	260.48	162.127
Csa1G000690	11.0882	11.0882	7.28269	27.136	12.4832	4.56376	4.56376	14.067	19.7054	21.64	26.2121	16.6257	16.6257	17.9624	37.0742	12.9145	29.1467	24.7075	24.7075	15.3657	22.0007	19.6731	32.8834	17.0694	17.0694	25.7489	12.3549	19.6775	33.5893	6.95538	25.2041	8.68812	24.3414	20.4774	15.2322	20.0259	15.9393	29.9411	57.4395	25.4666	17.1719	13.303	20.315	19.7776	17.2663	12.0263	13.0074	17.3653	15.3594
Csa1G001480	117.042	117.042	68.4573	85.4783	103.27	82.1477	82.1477	131.292	129.876	115.125	132.808	78.695	78.695	79.2457	123.581	84.3748	89.5992	130.95	130.95	119.31	128.862	146.318	145.446	140.823	140.823	87.0557	82.3663	102.077	102.06	98.5345	138.622	134.666	140.639	174.989	86.6334	107.198	73.8242	128.024	130.31	107.228	133.082	141.898	160.827	157.18	81.8273	80.7483	104.059	83.6693	111.782
Csa1G001500	12.3202	12.3202	5.82615	6.78399	6.80901	6.08501	6.08501	11.7225	7.16559	15.5808	10.4848	18.8425	18.8425	13.7359	14.1235	8.60967	14.0336	14.8245	14.8245	11.7502	12.5719	14.7548	11.3827	23.0437	23.0437	12.2614	17.5028	13.5283	10.3352	5.79615	12.602	26.0644	12.6215	9.30793	12.3762	21.2039	18.4561	12.3894	15.4315	13.4035	6.01017	7.09491	3.38584	8.32742	15.7649	13.7444	28.4536	19.7333	14.5061
Csa1G002040	12.3202	12.3202	4.36961	6.78399	7.94384	10.6488	10.6488	21.1005	8.95699	21.64	10.4848	4.43352	4.43352	4.22644	14.1235	7.7487	20.5107	20.5896	20.5896	12.6541	14.9291	21.5174	16.4417	9.38818	9.38818	4.90455	7.20705	7.37907	7.75138	16.2292	33.0804	22.8063	16.2276	42.8165	9.52015	3.53399	5.03347	3.09735	3.42922	18.7649	14.5961	13.303	22.0079	11.4502	4.50426	0.859025	9.75553	14.9973	11.9462
Csa1G002050	12.3202	12.3202	16.0219	13.568	17.0225	24.3401	24.3401	16.4115	24.1839	21.64	20.9697	3.32514	3.32514	12.6793	15.0062	20.6632	18.3516	18.9424	18.9424	10.8464	21.215	22.747	15.177	16.2159	16.2159	6.13068	15.4437	27.0566	23.2541	32.4584	26.7793	32.5805	17.1292	11.1695	15.2322	18.8479	16.7782	22.7139	30.0057	33.5087	12.8789	32.814	23.7009	18.7367	20.2691	10.3083	17.0722	19.7333	20.4792
Csa1G002130	963.44	963.44	1310.88	808.652	2742.9	1195.71	1195.71	1221.48	1445.66	3572.33	1474.87	1238.06	1238.06	886.496	729.126	4072.37	1280.3	677.81	677.81	1487.76	3843.85	4650.22	2061.54	886.756	886.756	328.605	2412.3	3610.82	1237.64	1386.44	1359.45	2943.1	1382.05	1383.16	545.505	937.684	3015.05	980.829	902.743	2214.25	2428.11	3030.41	1992.57	4027.35	437.663	1723.2	2477.9	2973.42	1567.51
Csa1G002700	2.46404	2.46404	0	1.3568	10.2135	0	0	4.68899	1.7914	9.52159	1.74747	5.5419	5.5419	9.50949	0.882719	12.0535	2.15902	4.94151	4.94151	7.23092	7.07167	4.30348	0	3.41388	3.41388	3.67841	0	6.14922	2.58379	3.47769	1.57526	7.60211	0	1.86159	3.80806	1.178	1.67782	1.03245	0	2.68069	9.44456	2.66059	0	5.20464	6.00567	2.57707	8.94257	10.2613	0.8533
Csa1G003530	7.39213	7.39213	8.73923	6.78399	21.5619	6.08501	6.08501	15.2392	12.5398	19.0432	15.7272	15.5173	15.5173	12.6793	3.53088	13.7755	9.71558	12.3538	12.3538	11.7502	22.7865	16.5991	15.177	18.7764	18.7764	12.2614	12.3549	27.0566	14.2109	19.7069	14.1773	24.9784	9.01535	29.7854	19.0403	7.06797	17.6171	7.22716	14.5742	4.02104	17.1719	23.9453	13.5433	4.16371	12.7621	13.7444	13.8203	14.9973	10.2396
Csa1G004110	1.23202	1.23202	2.91308	8.14079	10.2135	0	0	2.3445	3.5828	0	3.49494	1.10838	1.10838	2.11322	7.94447	2.5829	1.07951	0	0	0	0	0.614783	0	0	0	7.35682	13.3845	0	0	1.15923	0	1.08602	3.60614	1.86159	1.90403	9.42396	5.87238	2.0649	6.00114	1.34035	1.71719	0.886864	0	0	0	5.15415	11.3814	0	0
Csa1G004130	32.0325	32.0325	32.0438	10.8544	35.1799	15.2125	15.2125	26.9617	24.1839	30.296	13.9798	19.9508	19.9508	13.7359	11.4753	24.1071	23.7492	31.2962	31.2962	24.4044	32.2154	38.1165	15.177	32.4319	32.4319	28.2011	17.5028	30.7461	18.0866	34.7769	20.4783	36.9245	18.9322	9.30793	21.8964	27.0939	20.9728	10.3245	7.71575	25.4666	17.1719	32.814	20.315	33.3097	35.2833	24.9117	26.8277	37.888	21.3325
Csa1G004230	4.92808	4.92808	7.28269	4.07039	7.94384	3.04251	3.04251	1.17225	7.16559	5.19359	0	4.43352	4.43352	13.7359	7.94447	6.02677	5.39754	7.41226	7.41226	0.903865	3.14296	3.07391	5.05899	5.97429	5.97429	8.58296	3.08874	7.37907	2.58379	1.15923	3.15051	6.51609	6.31074	0	6.66411	7.06797	3.35565	3.09735	1.71461	1.34035	1.71719	1.77373	0	1.04093	13.5128	5.15415	1.62592	11.0507	0.8533
Csa1G004330	9.85617	9.85617	11.6523	6.78399	21.5619	10.6488	10.6488	15.2392	14.3312	19.0432	27.9595	11.0838	11.0838	12.6793	8.82719	17.2193	8.63607	5.76509	5.76509	18.9812	17.2863	19.6731	12.6475	17.9229	17.9229	12.2614	18.5324	20.9074	41.3407	17.3884	9.45153	19.5483	14.4246	11.1695	9.52015	14.1359	19.295	27.8762	59.1541	18.7649	18.8891	27.4928	16.9292	22.9004	19.5184	12.0263	24.3888	31.5733	23.8924
Csa1G004340	24.6404	24.6404	17.4785	23.0656	43.1237	16.7338	16.7338	23.445	18.8097	38.9519	15.7272	21.0592	21.0592	21.1322	28.247	25.829	19.4312	22.2368	22.2368	33.443	36.9298	41.1905	27.8244	23.0437	23.0437	30.6534	38.0944	23.367	21.9622	26.6623	37.8061	38.0105	19.8338	20.4774	27.6084	17.6699	30.2008	23.7464	16.2888	29.4876	34.3439	32.814	35.5513	23.9413	21.0199	23.1937	33.3314	22.1013	34.132
Csa1G004360	7.39213	7.39213	4.36961	4.07039	3.4045	4.56376	4.56376	2.3445	4.4785	4.32799	10.4848	2.21676	2.21676	2.11322	6.17903	1.72193	9.71558	11.5302	11.5302	1.80773	5.50019	1.84435	5.05899	1.70694	1.70694	1.22614	2.05916	2.45969	6.45948	4.63692	18.9031	3.25805	9.01535	3.72317	0.952015	7.06797	2.51673	1.03245	7.71575	10.7228	2.57579	3.54745	3.38584	1.04093	1.50142	6.01317	3.25184	3.94667	1.7066
Csa1G004910	70.2252	70.2252	72.8269	50.2015	119.158	80.6264	80.6264	65.6459	78.8215	136.765	87.3736	83.1285	83.1285	122.567	82.0929	110.204	75.5656	112.831	112.831	86.771	123.361	163.532	108.768	80.2262	80.2262	125.066	109.135	106.996	62.011	89.2607	110.268	132.494	75.7289	147.065	79.0173	76.5697	93.1192	50.5901	54.0102	91.1436	109.9	155.201	76.1813	118.666	130.623	87.6205	97.5553	151.552	102.396
Csa1G004990	13.5522	13.5522	24.7611	20.352	26.1012	24.3401	24.3401	41.0287	39.4108	32.0272	47.1817	7.75866	7.75866	21.1322	38.8396	34.4387	42.1008	28.0019	28.0019	26.2121	26.7152	36.2722	43.0014	33.2854	33.2854	44.1409	33.9761	29.5163	40.0488	28.9807	31.5051	31.4944	46.8798	42.8165	34.2726	38.8739	35.2343	45.4278	52.2956	29.4876	27.4751	31.0402	57.5592	32.2688	24.7734	21.4756	28.4536	29.9947	22.1858
Csa1G005600	19.7123	19.7123	46.6092	32.5632	34.045	27.3826	27.3826	41.0287	40.3065	48.4735	54.1716	28.8179	28.8179	27.4719	31.7779	31.8558	42.1008	37.8849	37.8849	47.9048	36.9298	44.8792	40.4719	30.7249	30.7249	55.1761	42.2127	19.6775	59.4272	31.2992	48.8329	48.8707	38.766	42.8165	27.6084	28.2719	31.0397	22.7139	43.7226	46.9121	35.2024	31.9271	32.1655	52.0464	45.0426	31.7839	21.137	27.6267	48.6381
Csa1G005660	27.1045	27.1045	24.7611	17.6384	44.2586	4.56376	4.56376	12.8947	25.9753	53.6671	47.1817	13.3006	13.3006	19.019	32.6606	99.8722	36.7033	11.5302	11.5302	12.6541	42.43	37.5018	26.5597	15.3625	15.3625	25.7489	56.6268	72.5608	42.6326	18.5477	14.1773	34.7525	43.2737	11.1695	9.52015	23.5599	90.6025	27.8762	16.2888	14.7438	30.9095	40.7957	28.7796	46.8418	18.7677	53.2595	61.785	37.888	18.7726
Csa1G005730	20.9444	20.9444	20.3915	9.49759	27.236	18.255	18.255	16.4115	19.7054	16.4464	17.4747	13.3006	13.3006	10.5661	15.0062	30.1338	23.7492	13.1774	13.1774	11.7502	26.7152	18.4435	20.236	24.7506	24.7506	20.8443	22.6507	18.4477	36.1731	17.3884	18.9031	22.8063	22.5384	27.9238	15.2322	9.42396	24.3284	15.4868	30.863	12.0631	28.3337	12.4161	20.315	20.8186	18.017	12.0263	20.324	22.8907	19.6259
Csa1G009690	1034.9	1034.9	1045.79	1207.55	1218.81	982.73	982.73	855.741	984.373	1404.87	1079.94	950.99	950.99	1130.57	1000.12	1285.42	997.466	781.582	781.582	895.73	1235.97	1295.96	1020.65	938.818	938.818	1275.18	1179.9	1261.82	1313.86	860.148	945.153	1302.13	863.67	951.27	1067.21	1258.1	1247.46	1112.98	986.759	903.394	934.153	1098.82	871.853	1323.02	1306.23	1129.62	1187.74	1199.79	930.95
Csa1G009850	2.46404	2.46404	0	2.7136	0	0	0	3.51675	5.37419	2.5968	1.74747	0	0	0	0.882719	4.30483	1.07951	0.823585	0.823585	2.71159	2.35722	1.84435	2.52949	0.853471	0.853471	4.90455	4.11831	1.22984	7.75138	1.15923	3.15051	4.34406	1.80307	3.72317	0	2.35599	1.67782	3.09735	1.71461	0	0.858596	2.66059	1.69292	0	2.25213	3.4361	4.0648	1.57867	4.2665
Csa1G009860	142.914	142.914	128.175	166.886	179.304	124.743	124.743	143.014	147.79	206.013	146.788	115.272	115.272	159.548	127.112	204.049	152.211	149.892	149.892	141.907	178.363	209.641	180.859	149.357	149.357	191.277	165.762	167.259	201.536	175.044	121.295	183.537	162.276	154.512	162.795	177.877	133.387	185.841	179.177	120.631	150.254	219.942	147.284	190.49	201.19	159.779	165.844	217.856	144.208
Csa1G009880	0	0	2.91308	4.07039	5.67417	0	0	2.3445	1.7914	1.7312	1.74747	0	0	1.05661	0.882719	3.44387	3.23853	3.29434	3.29434	4.51932	2.35722	7.37739	5.05899	2.56041	2.56041	2.45227	3.08874	0	1.2919	2.31846	12.602	7.60211	0.901535	0	0.952015	4.71198	2.51673	0	6.00114	4.02104	3.43439	1.77373	6.77167	3.12278	0	0.859025	3.25184	0	0.8533
Csa1G009910	11.0882	11.0882	5.82615	6.78399	3.4045	3.04251	3.04251	4.68899	4.4785	4.32799	6.98989	6.65028	6.65028	8.45288	8.82719	11.1926	4.31803	11.5302	11.5302	12.6541	3.14296	3.6887	1.26475	10.2416	10.2416	2.45227	3.08874	8.60891	7.75138	3.47769	7.87628	3.25805	0.901535	0	2.85605	3.53399	11.7448	6.19471	0.857305	9.38243	6.86877	6.20805	5.07876	13.5321	6.00567	6.8722	10.5685	9.472	4.2665
Csa1G009920	3.69606	3.69606	4.36961	4.07039	9.07868	1.52125	1.52125	1.17225	3.5828	5.19359	5.24241	11.0838	11.0838	9.50949	6.17903	9.47064	4.31803	3.29434	3.29434	8.13478	7.07167	9.22174	7.58848	5.12082	5.12082	7.35682	3.08874	8.60891	5.16759	0	6.30102	0	2.7046	7.44634	9.52015	8.24597	10.0669	2.0649	2.57192	10.7228	6.01017	2.66059	3.38584	6.24557	9.75922	10.3083	3.25184	1.57867	9.3863
Csa1G011460	59.137	59.137	61.1746	47.4879	47.6631	27.3826	27.3826	73.8517	64.4903	51.0703	48.9292	74.2615	74.2615	60.2268	78.562	57.6848	56.1344	63.416	63.416	70.5015	75.4311	66.3966	40.4719	68.2777	68.2777	74.7943	63.8339	84.8593	55.5516	45.2099	91.3648	49.9567	34.2583	53.986	77.1132	82.4597	71.3075	64.012	42.8653	61.6559	59.2431	43.4563	66.0238	37.4734	72.8188	70.44	53.6554	47.36	40.9584
Csa1G011480	12.3202	12.3202	33.5004	23.0656	17.0225	10.6488	10.6488	56.2679	50.1592	45.8767	40.1918	27.7095	27.7095	30.6417	41.4878	26.69	37.7828	29.649	29.649	71.4053	36.9298	31.3539	48.0604	47.7944	47.7944	56.4023	38.0944	23.367	32.2974	10.4331	67.736	53.2148	63.1074	65.1555	30.4645	50.6538	21.8117	25.8113	21.4326	24.1262	63.5361	33.7008	52.4805	32.2688	39.7876	17.1805	24.3888	25.2587	74.2371
Csa1G012090	32.0325	32.0325	39.3265	37.9903	82.8429	34.9888	34.9888	79.7129	133.459	99.5439	110.091	18.8425	18.8425	23.2454	63.5558	61.9896	61.532	65.8868	65.8868	119.31	102.932	110.661	168.211	52.0617	52.0617	36.7841	70.0113	77.4802	68.4705	33.6177	91.3648	129.236	124.412	171.266	40.9367	49.4758	76.341	57.8173	69.4417	69.698	103.89	154.314	132.048	134.28	33.7819	36.079	86.1738	86.8266	79.3569
Csa1G012120	3.69606	3.69606	5.82615	2.7136	24.9664	1.52125	1.52125	3.51675	1.7914	6.05919	1.74747	7.75866	7.75866	4.22644	3.53088	9.47064	6.47705	4.11792	4.11792	2.71159	4.71445	3.07391	1.26475	8.53471	8.53471	6.13068	12.3549	7.37907	0	0	4.72577	5.43008	0	1.86159	4.76008	2.35599	3.35565	5.16226	8.57305	1.34035	6.01017	7.09491	1.69292	6.24557	2.25213	6.01317	8.94257	15.7867	0.8533
Csa1G012150	1.23202	1.23202	1.45654	0	14.7529	1.52125	1.52125	0	3.5828	1.7312	3.49494	0	0	2.11322	0.882719	20.6632	4.31803	2.47075	2.47075	0	1.57148	6.14783	1.26475	0	0	0	2.05916	34.4357	1.2919	1.15923	6.30102	4.34406	0.901535	1.86159	2.85605	3.53399	10.9059	1.03245	1.71461	0	4.29298	3.54745	3.38584	22.9004	1.50142	5.15415	2.43888	10.2613	2.5599
Csa1G013160	181.107	181.107	161.676	94.9759	330.237	104.966	104.966	266.1	256.17	283.916	228.919	140.764	140.764	163.775	197.729	221.268	147.893	314.609	314.609	288.333	288.367	314.769	283.303	259.455	259.455	228.061	227.537	227.521	164.071	214.457	390.663	383.363	265.051	249.452	205.635	213.217	184.561	111.505	147.457	268.069	332.277	327.253	274.253	311.237	246.233	169.228	182.916	259.691	350.706
Csa1G013220	51.7449	51.7449	93.2184	97.6895	129.371	36.5101	36.5101	87.9186	124.502	115.99	83.8786	75.3698	75.3698	77.1325	96.2164	98.1502	90.6787	77.417	77.417	115.695	83.2886	98.98	91.0618	63.1568	63.1568	82.1512	96.7804	91.0085	90.4328	91.5791	50.4082	107.516	102.775	102.387	59.977	67.1457	84.7301	76.4014	73.7283	92.4839	93.587	88.6864	74.4884	120.748	75.0709	59.2727	82.109	145.237	58.8777
Csa1G013810	72.6892	72.6892	58.2615	39.3471	161.147	66.9352	66.9352	100.813	60.9075	146.286	87.3736	52.0939	52.0939	45.4342	44.136	94.7064	47.4984	193.542	193.542	88.5788	152.434	180.131	69.5611	114.365	114.365	72.3421	113.254	166.029	74.93	105.49	152.8	186.795	63.1074	78.1866	101.866	54.1878	86.4079	49.5577	59.1541	77.7401	165.709	247.435	88.0318	123.87	98.3429	45.5283	95.1164	111.296	122.022
Csa1G014450	1.23202	1.23202	5.82615	0	6.80901	1.52125	1.52125	2.3445	1.7914	3.4624	1.74747	5.5419	5.5419	0	0	2.5829	1.07951	11.5302	11.5302	0	2.35722	2.45913	1.26475	3.41388	3.41388	0	4.11831	3.68953	3.87569	2.31846	0	2.17203	1.80307	0	3.80806	2.35599	0.838912	0	0	1.34035	1.71719	2.66059	3.38584	4.16371	4.50426	2.57707	1.62592	3.15733	0.8533
Csa1G014490	68.9932	68.9932	69.9138	59.6991	108.944	39.5526	39.5526	66.8182	54.6376	105.603	80.3837	47.6603	47.6603	65.5098	61.7903	118.813	65.85	52.7094	52.7094	76.8285	80.9313	91.6027	63.2373	77.6658	77.6658	107.9	129.727	121.755	80.0976	46.3692	70.8865	98.8274	84.7443	65.1555	70.4491	89.5277	145.971	54.7199	66.0125	44.2314	94.4456	94.0075	45.7088	116.584	149.391	98.7879	133.326	78.144	83.6234
Csa1G015680	22.1764	22.1764	10.1958	24.4224	60.1462	7.60627	7.60627	17.5837	12.5398	15.5808	1.74747	12.1922	12.1922	22.1888	36.1915	44.7703	36.7033	4.11792	4.11792	7.23092	18.8578	7.99218	8.85323	27.3111	27.3111	14.7136	48.3902	49.1938	25.8379	9.27384	1.57526	13.0322	3.60614	3.72317	13.3282	12.958	31.8786	15.4868	18.0034	6.70173	10.3032	15.0767	1.69292	4.16371	9.00851	12.8854	48.7776	33.9413	7.6797
Csa1G015850	68.9932	68.9932	64.0877	75.9807	88.5171	51.7226	51.7226	73.8517	78.8215	67.5167	83.8786	73.1531	73.1531	48.6041	57.3767	80.0699	96.0762	74.9462	74.9462	90.3865	99.7891	91.6027	87.2675	88.7609	88.7609	63.7591	63.8339	75.0205	81.3895	84.6237	83.4885	80.3651	88.3504	89.3561	67.5931	54.1878	69.6297	65.0444	74.5856	72.3787	66.1119	86.0258	98.1893	56.2101	62.3089	46.3873	65.0368	57.6213	55.4645
Csa1G021920	460.776	460.776	415.113	428.748	630.968	401.611	401.611	472.416	503.383	628.425	492.787	415.643	415.643	491.324	496.971	547.575	458.791	523.8	523.8	633.609	660.808	766.019	557.753	613.645	613.645	680.506	565.239	473.49	418.574	377.909	505.657	709.168	561.656	459.812	442.687	618.448	513.414	385.104	344.637	530.777	505.713	658.053	496.025	652.662	664.378	455.283	453.632	546.219	660.454
Csa1G021930	378.23	378.23	285.481	176.384	534.507	234.273	234.273	419.665	506.966	592.935	463.08	335.839	335.839	327.549	287.766	439.093	344.363	547.684	547.684	521.53	570.448	624.619	479.339	536.833	536.833	391.138	377.855	453.813	267.423	425.437	483.603	647.265	503.958	469.119	337.965	343.975	400.161	183.776	156.887	470.462	541.774	652.732	450.316	549.61	584.052	317.839	395.099	490.176	699.706
Csa1G021970	40.6567	40.6567	39.3265	84.1215	47.6631	36.5101	36.5101	22.2727	34.9323	32.8928	24.4646	48.7687	48.7687	29.5851	50.315	37.8825	31.3057	30.4726	30.4726	22.5966	25.9295	28.8948	32.8834	31.5784	31.5784	40.4625	27.7986	33.2058	45.2164	18.5477	37.8061	32.5805	26.1445	40.9549	32.3685	44.7638	28.523	67.1093	61.726	32.1683	30.9095	26.6059	30.4725	37.4734	44.2918	37.7971	45.5258	30.784	31.5721
Csa1G024160	0	0	0	0	37.4495	0	0	2.3445	0	9.52159	15.7272	1.10838	1.10838	0	1.76544	34.4387	5.39754	0.823585	0.823585	0	8.64315	12.9104	6.32373	0	0	0	9.26621	33.2058	7.75138	1.15923	0	6.51609	0.901535	0	0	0	8.38912	3.09735	6.85844	0	4.29298	6.20805	0	14.573	1.50142	0.859025	12.1944	7.89333	2.5599
Csa1G024170	250.1	250.1	195.176	80.0511	460.743	165.817	165.817	214.521	177.348	409.428	145.04	212.809	212.809	199.699	189.785	377.964	173.801	295.667	295.667	248.563	358.298	410.06	196.036	280.792	280.792	329.831	276.957	416.917	201.536	338.495	244.165	365.987	172.193	197.328	254.188	268.583	308.719	139.381	178.32	237.241	300.509	464.717	230.237	354.956	408.386	197.576	330.875	451.499	352.413
Csa1G024180	16.0163	16.0163	10.1958	32.5632	86.2474	4.56376	4.56376	43.3732	36.7237	40.6831	48.9292	11.0838	11.0838	6.33966	24.7161	33.5777	41.0213	30.4726	30.4726	38.8662	36.9298	26.4357	37.9424	27.3111	27.3111	34.3318	43.2423	36.8953	67.1786	3.47769	44.1071	43.4406	27.046	26.0622	22.8484	50.6538	32.7176	36.1358	32.5776	24.1262	42.0712	31.0402	28.7796	52.0464	31.5298	12.8854	30.8925	33.9413	46.0782
Csa1G024270	11.0882	11.0882	0	0	21.5619	1.52125	1.52125	1.17225	3.5828	11.2528	5.24241	0	0	4.22644	0.882719	26.69	1.07951	4.94151	4.94151	1.80773	6.28593	9.83653	0	10.2416	10.2416	2.45227	10.2958	28.2864	5.16759	1.15923	7.87628	10.8602	1.80307	0	1.90403	0	10.9059	0	0.857305	1.34035	12.0203	12.4161	0	6.24557	4.50426	7.73122	15.4462	17.3653	5.1198
Csa1G024830	1114.98	1114.98	919.075	1245.54	1519.54	999.464	999.464	961.244	861.663	1462	1226.72	1140.52	1140.52	1046.04	1191.67	1252.71	1068.71	1184.31	1184.31	1135.25	1367.98	1525.89	1178.74	980.638	980.638	1381.86	1214.9	1639.38	1130.41	1038.67	1233.42	1564.95	934.892	1055.52	1245.24	1166.22	1239.91	941.595	1015.91	1033.41	1146.23	1695.68	1212.13	1414.62	1550.21	1103.85	1421.05	1487.89	1222.78
Csa1G025030	8.62415	8.62415	8.73923	8.14079	5.67417	4.56376	4.56376	11.7225	5.37419	12.1184	6.98989	6.65028	6.65028	15.8491	10.5926	6.02677	3.23853	4.94151	4.94151	15.3657	14.9291	6.76261	5.05899	5.12082	5.12082	12.2614	4.11831	7.37907	6.45948	3.47769	15.7526	5.43008	0.901535	11.1695	4.76008	7.06797	9.22803	7.22716	5.14383	12.0631	6.86877	9.7555	3.38584	8.32742	6.75638	13.7444	9.75553	5.52533	5.1198
Csa1G025120	16.0163	16.0163	27.6742	20.352	32.9102	9.12752	9.12752	37.512	37.6194	46.7423	29.707	31.0346	31.0346	30.6417	24.7161	57.6848	22.6697	40.3556	40.3556	37.0585	33.0011	39.3461	39.2072	25.6041	25.6041	44.1409	30.8874	38.1252	38.7569	55.643	34.6556	49.9567	36.9629	33.5085	44.7447	29.4499	31.8786	20.649	36.0068	46.9121	40.354	31.9271	25.3938	41.6371	44.2918	36.079	47.1517	40.256	41.8117
Csa1G025150	8.62415	8.62415	13.1088	9.49759	79.4384	4.56376	4.56376	12.8947	13.4355	38.0863	13.9798	4.43352	4.43352	7.39627	13.2408	101.594	6.47705	8.23585	8.23585	1.80773	14.1433	31.3539	5.05899	11.9486	11.9486	11.0352	38.0944	151.271	6.45948	3.47769	4.72577	17.3762	6.31074	5.58476	6.66411	16.4919	93.9581	19.6166	9.43036	4.02104	10.3032	12.4161	3.38584	75.9877	4.50426	13.7444	45.5258	33.152	0
Csa1G025790	25.8724	25.8724	13.1088	31.2064	13.618	7.60627	7.60627	5.86124	9.85269	16.4464	1.74747	19.9508	19.9508	28.5285	22.068	11.1926	5.39754	11.5302	11.5302	5.42319	6.28593	9.83653	5.05899	17.0694	17.0694	26.975	21.6211	6.14922	18.0866	6.95538	7.87628	8.68812	4.50767	3.72317	29.5125	22.3819	10.0669	8.25961	10.2877	10.7228	1.71719	13.303	8.46459	10.4093	34.5326	10.3083	11.3814	17.3653	6.8264
Csa1G025860	115.81	115.81	117.98	150.605	119.158	77.5839	77.5839	59.7847	69.8645	83.9631	55.9191	111.946	111.946	135.246	121.815	93.8454	68.009	88.1236	88.1236	66.886	77.0026	85.4548	61.9726	109.244	109.244	145.91	93.6916	92.2384	69.7624	62.5984	59.8597	61.9029	69.4182	59.5707	133.282	116.622	114.092	101.18	75.4429	85.7822	60.9603	77.1571	66.0238	81.1924	123.116	113.391	89.4257	96.2986	63.9975
Csa1G025880	39.4247	39.4247	26.2177	32.5632	28.3709	31.9463	31.9463	26.9617	47.4721	41.5487	41.9393	33.2514	33.2514	31.6983	32.6606	30.1338	29.1467	36.2377	36.2377	22.5966	22.7865	31.9687	41.7366	26.4576	26.4576	53.95	41.1831	40.5849	28.4217	30.14	15.7526	32.5805	37.8645	48.4012	33.3205	36.5179	35.2343	24.7788	27.4338	45.5718	26.6165	41.6826	28.7796	28.1051	44.2918	40.3742	34.9573	31.5733	52.9046
Csa1G025910	3.69606	3.69606	13.1088	13.568	6.80901	3.04251	3.04251	14.067	20.6011	17.312	29.707	18.8425	18.8425	19.019	9.70991	12.9145	15.1131	11.5302	11.5302	26.2121	30.6439	14.7548	22.7654	13.6555	13.6555	14.7136	9.26621	18.4477	16.7947	15.07	25.2041	26.0644	22.5384	11.1695	11.4242	9.42396	5.87238	2.0649	11.145	8.04208	14.5961	16.8504	15.2363	16.6548	12.7621	10.3083	8.94257	16.576	19.6259
Csa1G025930	3.69606	3.69606	10.1958	2.7136	4.53934	4.56376	4.56376	4.68899	12.5398	9.52159	6.98989	1.10838	1.10838	7.39627	7.94447	4.30483	11.8746	3.29434	3.29434	12.6541	7.85741	11.0661	8.85323	3.41388	3.41388	4.90455	6.17747	6.14922	6.45948	3.47769	14.1773	10.8602	12.6215	1.86159	1.90403	4.71198	9.22803	3.09735	12.0023	1.34035	5.15158	10.6424	13.5433	1.04093	4.50426	1.71805	4.0648	3.94667	9.3863
Csa1G028060	7.39213	7.39213	4.36961	8.14079	5.67417	1.52125	1.52125	3.51675	7.16559	3.4624	5.24241	5.5419	5.5419	10.5661	9.70991	7.7487	10.7951	0.823585	0.823585	4.51932	3.92871	3.6887	2.52949	5.97429	5.97429	7.35682	4.11831	7.37907	12.919	2.31846	3.15051	4.34406	5.40921	1.86159	3.80806	1.178	7.5502	11.357	13.7169	0	5.15158	2.66059	6.77167	5.20464	4.50426	5.15415	5.69072	3.94667	5.1198
Csa1G030630	6.16011	6.16011	20.3915	10.8544	17.0225	7.60627	7.60627	14.067	8.06129	10.3872	20.9697	24.3844	24.3844	13.7359	15.8889	20.6632	8.63607	11.5302	11.5302	6.32705	11.7861	12.2957	6.32373	12.8021	12.8021	15.9398	8.23663	9.83876	12.919	9.27384	15.7526	14.1182	6.31074	11.1695	19.0403	20.0259	15.1004	10.3245	23.1472	12.0631	8.58596	15.0767	11.8504	19.7776	13.5128	13.7444	18.6981	12.6293	14.5061
Csa1G030660	17.2483	17.2483	20.3915	12.2112	11.3483	7.60627	7.60627	12.8947	19.7054	12.984	13.9798	12.1922	12.1922	9.50949	20.3025	17.2193	16.1926	8.23585	8.23585	11.7502	15.7148	13.5252	21.5007	17.0694	17.0694	20.8443	15.4437	14.7581	12.919	6.95538	9.45153	14.1182	11.72	11.1695	7.61612	11.78	10.0669	5.16226	12.8596	5.36139	12.0203	15.9635	20.315	18.7367	21.0199	10.3083	8.1296	19.7333	11.0929
Csa1G031810	97.3297	97.3297	110.697	154.675	158.877	138.434	138.434	106.675	135.251	158.405	159.02	100.863	100.863	96.1515	130.642	146.364	170.562	143.304	143.304	200.658	150.862	188.738	201.095	110.951	110.951	105.448	108.106	135.283	184.741	100.853	116.569	128.15	193.83	184.297	129.474	121.334	119.964	196.166	192.894	97.8453	127.931	161.409	187.914	153.016	121.615	109.955	121.131	136.555	114.342
Csa1G031840	14.7843	14.7843	8.73923	9.49759	20.427	10.6488	10.6488	16.4115	16.1226	16.4464	13.9798	21.0592	21.0592	9.50949	15.8889	14.6364	15.1131	16.4717	16.4717	21.6928	14.1433	12.9104	12.6475	5.97429	5.97429	14.7136	15.4437	18.4477	28.4217	6.95538	9.45153	19.5483	22.5384	9.30793	11.4242	12.958	13.4226	16.5192	28.2911	18.7649	15.4547	15.0767	20.315	12.4911	18.017	6.01317	16.2592	16.576	13.6528
Csa1G031850	1.23202	1.23202	4.36961	1.3568	2.26967	0	0	0	0.895699	4.32799	3.49494	0	0	3.16983	7.94447	6.88774	1.07951	0.823585	0.823585	0.903865	2.35722	3.6887	1.26475	4.26735	4.26735	2.45227	4.11831	8.60891	1.2919	1.15923	0	4.34406	0.901535	1.86159	0.952015	2.35599	5.87238	16.5192	18.0034	1.34035	4.29298	4.43432	0	6.24557	5.25496	3.4361	10.5685	0.789333	5.9731
Csa1G031900	152.771	152.771	218.481	314.777	204.27	252.528	252.528	196.938	250.796	187.835	181.737	198.4	198.4	233.511	262.168	210.937	241.81	194.366	194.366	273.871	258.509	239.151	278.244	154.478	154.478	191.277	196.65	202.924	250.628	205.184	253.616	229.149	344.386	193.605	148.514	197.903	185.399	259.145	278.624	227.859	186.315	212.847	272.56	201.94	176.417	157.202	149.585	194.176	211.618
Csa1G032430	14.7843	14.7843	18.935	21.7088	14.7529	15.2125	15.2125	18.756	23.2882	27.6992	22.7171	14.4089	14.4089	16.9058	22.9507	18.9413	12.9541	23.0604	23.0604	18.0773	23.5722	16.5991	25.2949	22.1902	22.1902	24.5227	24.7099	23.367	23.2541	4.63692	25.2041	18.4623	25.243	27.9238	14.2802	22.3819	12.5837	9.29206	16.2888	25.4666	18.8891	18.6241	35.5513	18.7367	30.7791	10.3083	11.3814	16.576	15.3594
Csa1G032480	30.8005	30.8005	17.4785	25.7792	38.5844	36.5101	36.5101	37.512	36.7237	43.2799	47.1817	31.0346	31.0346	30.6417	35.3088	43.9093	52.8959	33.767	33.767	23.5005	18.072	34.4278	26.5597	34.9923	34.9923	46.5932	50.4493	36.8953	59.4272	22.0254	18.9031	31.4944	40.5691	26.0622	36.1766	30.6279	32.7176	38.2007	59.1541	22.7859	27.4751	42.5695	50.7876	31.2278	45.7933	40.3742	32.5184	53.6747	31.5721
Csa1G032490	29.5685	29.5685	14.5654	20.352	14.7529	12.17	12.17	32.823	29.5581	32.0272	5.24241	19.9508	19.9508	14.7925	21.1853	26.69	14.0336	33.767	33.767	23.5005	29.8582	35.0426	26.5597	36.6992	36.6992	20.8443	27.7986	24.5969	14.2109	11.5923	47.2577	40.1826	18.9322	18.6159	27.6084	20.0259	26.0063	35.1033	20.5753	10.7228	13.7375	32.814	30.4725	19.7776	31.5298	13.7444	17.8851	15.7867	19.6259
Csa1G038370	3.69606	3.69606	0	1.3568	10.2135	3.04251	3.04251	2.3445	5.37419	4.32799	6.98989	2.21676	2.21676	14.7925	7.94447	6.88774	4.31803	4.11792	4.11792	10.8464	6.28593	6.76261	3.79424	1.70694	1.70694	1.22614	1.02958	7.37907	7.75138	1.15923	6.30102	4.34406	3.60614	3.72317	3.80806	2.35599	4.19456	3.09735	6.85844	1.34035	4.29298	3.54745	1.69292	3.12278	5.25496	4.29512	9.75553	3.94667	3.4132
Csa1G038380	126.898	126.898	160.219	336.486	128.236	120.179	120.179	171.148	254.379	195.625	120.576	134.114	134.114	161.661	240.1	167.889	179.198	91.4179	91.4179	209.697	226.293	189.968	151.77	112.658	112.658	156.945	168.851	173.408	161.487	126.356	176.429	178.107	155.966	148.927	124.714	194.369	194.627	216.815	173.176	115.27	151.972	155.201	165.906	99.9291	101.346	152.047	199.988	84.4586	131.408
Csa1G039110	16.0163	16.0163	33.5004	8.14079	27.236	15.2125	15.2125	21.1005	41.2022	45.8767	29.707	25.4927	25.4927	24.302	34.426	37.8825	28.0672	32.9434	32.9434	42.4817	33.7869	31.9687	32.8834	31.5784	31.5784	39.2364	29.8578	17.2178	34.8812	15.07	36.2309	20.6343	40.5691	33.5085	23.8004	23.5599	25.1673	23.7464	24.0046	37.5297	46.3642	41.6826	22.0079	20.8186	31.5298	23.1937	24.3888	41.0453	29.8655
Csa1G039130	66.5291	66.5291	99.0446	135.68	95.3261	101.924	101.924	113.708	149.582	102.141	115.333	93.1039	93.1039	98.2647	112.105	100.733	103.633	98.8302	98.8302	148.234	118.647	127.875	144.181	78.5193	78.5193	93.1864	98.8395	84.8593	112.395	97.3753	126.02	112.946	167.686	148.927	79.9693	109.554	84.7301	112.537	80.5867	121.972	97.0214	94.0075	152.363	110.338	59.306	92.7747	99.1812	93.1413	104.103
Csa1G039190	373.302	373.302	353.939	62.4127	788.71	339.24	339.24	456.005	317.973	799.813	270.858	266.011	266.011	330.719	239.217	736.127	224.538	854.881	854.881	417.586	687.523	738.354	328.834	568.411	568.411	570.154	505.523	774.802	280.342	972.593	589.145	818.856	222.679	349.978	429.359	402.874	459.724	100.148	184.321	798.847	619.048	1029.65	242.087	614.147	761.219	361.649	555.252	1165.06	776.503
Csa1G039200	7.39213	7.39213	0	0	17.0225	1.52125	1.52125	8.20574	8.95699	9.52159	1.74747	2.21676	2.21676	2.11322	3.53088	7.7487	1.07951	13.1774	13.1774	2.71159	5.50019	6.14783	3.79424	24.7506	24.7506	6.13068	11.3254	13.5283	2.58379	5.79615	6.30102	7.60211	2.7046	9.30793	0.952015	1.178	10.0669	2.0649	3.42922	4.02104	10.3032	8.86864	6.77167	10.4093	3.00284	6.8722	10.5685	21.312	8.533
Csa1G039220	25.8724	25.8724	26.2177	23.0656	24.9664	12.17	12.17	56.2679	45.6807	32.8928	43.6868	25.4927	25.4927	40.1512	43.2532	24.968	30.2262	33.767	33.767	38.8662	33.7869	44.2644	53.1194	31.5784	31.5784	47.8193	41.1831	35.6655	31.0055	35.9361	55.1339	41.2686	54.0921	33.5085	43.7927	54.1878	39.4288	48.5252	34.2922	30.828	41.2126	38.1351	49.0946	45.8008	41.289	37.7971	34.1443	41.0453	40.9584
Csa1G039240	135.522	135.522	116.523	116.685	224.697	94.3177	94.3177	229.761	218.551	260.545	181.737	137.439	137.439	179.624	170.365	192.857	112.269	150.716	150.716	229.582	200.364	250.831	193.506	187.764	187.764	253.81	207.975	198.005	186.033	186.636	201.633	271.504	228.088	227.113	182.787	208.505	211.406	154.868	160.316	180.947	279.044	247.435	247.166	242.536	290.524	142.598	223.564	258.112	230.391
Csa1G039260	78.8493	78.8493	90.3053	59.6991	87.3823	54.7651	54.7651	77.3684	77.0301	120.318	54.1716	93.1039	93.1039	108.831	107.692	76.6261	75.5656	127.656	127.656	82.2517	120.218	99.5948	65.7668	97.2957	97.2957	120.161	112.224	92.2384	59.4272	102.012	111.843	89.0533	85.6458	91.2177	104.722	118.978	104.864	74.3365	60.8687	105.887	94.4456	101.989	54.1734	100.97	120.864	107.378	67.4757	100.245	97.2762
Csa1G039300	17.2483	17.2483	24.7611	20.352	43.1237	18.255	18.255	25.7895	33.1409	28.5648	31.4545	23.276	23.276	22.1888	22.9507	39.6045	43.1803	20.5896	20.5896	30.7314	40.0728	22.1322	36.6777	16.2159	16.2159	22.0705	46.331	19.6775	47.8002	9.27384	42.5319	17.3762	19.8338	20.4774	20.9443	18.8479	31.8786	26.8437	38.5787	21.4455	19.7477	20.3979	23.7009	38.5143	22.5213	21.4756	25.2018	33.152	15.3594
Csa1G039320	8.62415	8.62415	5.82615	16.2816	14.7529	12.17	12.17	15.2392	6.26989	13.8496	12.2323	5.5419	5.5419	10.5661	15.8889	6.02677	9.71558	5.76509	5.76509	3.61546	7.07167	15.9844	5.05899	7.68124	7.68124	8.58296	10.2958	13.5283	12.919	6.95538	9.45153	4.34406	14.4246	13.0311	9.52015	12.958	9.22803	15.4868	11.145	9.38243	11.1618	13.303	5.07876	8.32742	15.0142	12.8854	14.6333	11.0507	9.3863
Csa1G039840	4.92808	4.92808	2.91308	0	7.94384	6.08501	6.08501	2.3445	1.7914	9.52159	1.74747	12.1922	12.1922	6.33966	0	13.7755	0	6.58868	6.58868	1.80773	3.14296	12.9104	1.26475	5.12082	5.12082	3.67841	6.17747	4.91938	0	4.63692	1.57526	8.68812	2.7046	1.86159	1.90403	3.53399	3.35565	0	0.857305	8.04208	6.01017	3.54745	0	7.28649	5.25496	0.859025	5.69072	5.52533	3.4132
Csa1G039850	13.5522	13.5522	16.0219	23.0656	20.427	19.7763	19.7763	12.8947	8.95699	12.1184	8.73736	15.5173	15.5173	8.45288	9.70991	14.6364	16.1926	8.23585	8.23585	12.6541	10.2146	10.4513	6.32373	12.8021	12.8021	15.9398	5.14789	18.4477	3.87569	8.11461	14.1773	4.34406	10.8184	7.44634	13.3282	10.602	9.22803	8.25961	12.0023	13.4035	9.44456	9.7555	5.07876	14.573	13.5128	8.59025	15.4462	7.104	3.4132
Csa1G039900	0	0	1.45654	6.78399	2.26967	1.52125	1.52125	3.51675	2.6871	1.7312	3.49494	3.32514	3.32514	1.05661	4.4136	2.5829	0	0	0	3.61546	3.14296	6.76261	2.52949	0.853471	0.853471	2.45227	4.11831	0	0	6.95538	1.57526	7.60211	5.40921	7.44634	0.952015	3.53399	2.51673	0	3.42922	1.34035	0.858596	2.66059	5.07876	5.20464	6.75638	2.57707	0	0	5.1198
Csa1G041540	28.3365	28.3365	27.6742	40.7039	48.7979	28.9038	28.9038	46.8899	38.5151	50.2047	66.4039	17.7341	17.7341	23.2454	37.0742	62.8506	45.3394	49.4151	49.4151	46.0971	47.1445	49.7974	56.9136	39.2596	39.2596	40.4625	47.3606	43.0446	59.4272	32.4584	53.5587	62.9889	45.0767	59.5707	44.7447	44.7638	52.0125	29.9411	56.5822	48.2525	54.9502	62.0805	47.4017	40.5962	39.7876	28.3478	47.9647	41.8347	64.8508
Csa1G042140	9.85617	9.85617	7.28269	9.49759	22.6967	4.56376	4.56376	16.4115	14.3312	17.312	13.9798	15.5173	15.5173	8.45288	4.4136	24.968	9.71558	20.5896	20.5896	10.8464	12.5719	18.4435	11.3827	13.6555	13.6555	11.0352	10.2958	12.2984	11.6271	12.7515	9.45153	17.3762	14.4246	9.30793	17.1363	18.8479	9.22803	10.3245	8.57305	14.7438	10.3032	25.719	10.1575	18.7367	14.2635	7.73122	11.3814	18.944	11.9462
Csa1G042160	14.7843	14.7843	18.935	5.42719	49.9327	27.3826	27.3826	29.3062	41.2022	38.9519	64.6564	19.9508	19.9508	8.45288	24.7161	30.1338	21.5902	50.2387	50.2387	29.8275	69.1452	70.0852	64.5021	28.1645	28.1645	40.4625	40.1536	22.1372	42.6326	25.503	39.3814	64.0749	107.283	57.7091	8.56814	32.9839	17.6171	50.5901	36.8641	68.3577	48.0814	59.4199	106.654	56.2101	31.5298	14.6034	38.2091	31.5733	35.8386
Csa1G042230	12.3202	12.3202	7.28269	4.07039	22.6967	19.7763	19.7763	15.2392	8.95699	25.968	12.2323	9.97542	9.97542	9.50949	6.17903	13.7755	11.8746	11.5302	11.5302	9.94251	15.7148	15.9844	3.79424	12.8021	12.8021	8.58296	5.14789	7.37907	9.04328	17.3884	20.4783	11.9462	11.72	14.8927	10.4722	4.71198	8.38912	6.19471	3.42922	14.7438	13.7375	16.8504	15.2363	14.573	4.50426	12.0263	9.75553	6.31466	17.066
Csa1G042280	160.163	160.163	135.458	58.3423	1290.31	112.573	112.573	392.703	369.028	514.166	244.646	147.415	147.415	95.0949	182.723	452.008	114.428	142.48	142.48	167.215	344.155	445.718	212.477	116.925	116.925	122.614	541.558	972.807	310.055	117.082	302.449	590.792	289.393	454.227	69.4971	135.469	301.169	117.699	104.591	284.153	487.683	539.213	321.655	560.019	96.8415	143.457	338.192	909.312	419.823
Csa1G042360	503.897	503.897	458.809	544.076	694.519	355.973	355.973	413.804	471.138	756.533	489.292	466.628	466.628	568.456	598.484	665.527	554.867	404.38	404.38	456.452	594.806	631.382	500.84	582.067	582.067	577.51	676.433	667.806	629.154	578.455	411.142	615.771	453.472	428.165	566.449	551.302	665.257	428.467	470.661	471.802	516.875	710.378	384.293	572.51	656.871	557.507	638.174	709.61	558.058
Csa1G042570	3.69606	3.69606	4.36961	25.7792	11.3483	1.52125	1.52125	4.68899	2.6871	6.92479	5.24241	6.65028	6.65028	8.45288	14.1235	6.02677	1.07951	6.58868	6.58868	1.80773	1.57148	0.614783	7.58848	9.38818	9.38818	25.7489	11.3254	17.2178	9.04328	1.15923	0	0	4.50767	3.72317	5.71209	15.3139	17.6171	36.1358	36.8641	4.02104	6.01017	3.54745	8.46459	2.08186	42.7904	8.59025	23.5759	3.15733	2.5599
Csa1G042600	184.803	184.803	128.175	126.182	195.192	222.103	222.103	169.976	184.514	168.792	160.767	209.484	209.484	156.378	154.476	211.798	141.416	215.779	215.779	204.273	197.221	197.345	192.242	157.039	157.039	186.373	171.94	217.683	145.984	128.674	241.014	208.515	180.307	173.127	176.123	151.961	166.943	155.9	132.025	186.308	187.174	186.241	174.371	159.262	183.173	163.215	183.729	201.28	152.741
Csa1G042650	149.075	149.075	117.98	89.5487	270.091	244.922	244.922	185.215	190.784	251.024	195.717	119.705	119.705	165.888	122.698	204.91	132.78	247.899	247.899	197.946	194.864	221.322	211.213	124.607	124.607	163.076	160.614	180.787	183.449	288.648	223.686	226.977	189.322	178.712	123.762	179.055	146.81	168.29	144.027	233.22	230.104	229.698	233.623	201.94	194.434	151.188	167.47	228.907	193.699
Csa1G042770	3.69606	3.69606	2.91308	6.78399	13.618	1.52125	1.52125	2.3445	4.4785	9.52159	0	7.75866	7.75866	7.39627	4.4136	12.9145	3.23853	0.823585	0.823585	4.51932	7.85741	12.2957	2.52949	8.53471	8.53471	9.80909	13.3845	19.6775	1.2919	3.47769	1.57526	13.0322	0.901535	5.58476	8.56814	7.06797	11.7448	4.1298	3.42922	10.7228	4.29298	13.303	6.77167	8.32742	6.75638	10.3083	10.5685	9.472	6.8264
Csa1G042840	11.0882	11.0882	10.1958	10.8544	19.2922	13.6913	13.6913	26.9617	18.8097	25.1024	17.4747	13.3006	13.3006	5.28305	11.4753	21.5242	20.5107	14.0009	14.0009	17.1734	14.1433	32.5835	20.236	17.9229	17.9229	12.2614	15.4437	19.6775	18.0866	16.2292	9.45153	16.2902	22.5384	27.9238	16.1843	14.1359	15.1004	7.22716	15.4315	22.7859	18.0305	23.0585	18.6221	27.0641	15.0142	14.6034	20.324	15.7867	27.3056
Csa1G042970	141.682	141.682	198.089	195.379	186.113	126.264	126.264	130.12	118.232	178.313	157.272	138.548	138.548	210.265	158.007	233.322	133.859	97.183	97.183	91.2904	137.505	152.466	89.797	115.219	115.219	176.564	162.673	226.291	180.866	147.222	99.2411	174.848	89.252	94.9408	197.067	210.861	272.646	174.484	188.607	120.631	145.961	140.124	99.8822	170.712	163.655	232.796	227.629	202.069	120.315
Csa1G043090	3.69606	3.69606	4.36961	0	9.07868	1.52125	1.52125	3.51675	4.4785	4.32799	3.49494	4.43352	4.43352	0	7.06175	1.72193	3.23853	9.05943	9.05943	9.94251	4.71445	9.22174	1.26475	3.41388	3.41388	8.58296	8.23663	0	1.2919	2.31846	1.57526	4.34406	5.40921	7.44634	2.85605	8.24597	3.35565	2.0649	2.57192	4.02104	2.57579	6.20805	1.69292	2.08186	6.00567	2.57707	2.43888	5.52533	2.5599
Csa1G043100	11.0882	11.0882	13.1088	32.5632	21.5619	12.17	12.17	25.7895	15.2269	18.1776	10.4848	13.3006	13.3006	5.28305	19.4198	22.3851	6.47705	14.0009	14.0009	30.7314	16.5006	17.2139	18.9712	11.0951	11.0951	12.2614	11.3254	19.6775	14.2109	6.95538	22.0536	11.9462	17.1292	24.2006	11.4242	14.1359	19.295	13.4219	23.1472	9.38243	18.8891	23.9453	32.1655	19.7776	20.2691	12.8854	18.6981	13.4187	14.5061
Csa1G043120	86.2415	86.2415	61.1746	65.1263	96.461	30.4251	30.4251	63.3014	53.7419	83.9631	90.8685	49.8771	49.8771	51.7739	50.315	70.5993	50.7369	99.6537	99.6537	62.3667	91.146	95.2913	48.0604	86.2005	86.2005	66.2114	75.1592	75.0205	59.4272	70.713	69.3112	91.2253	50.486	50.2628	39.9846	51.8318	55.3682	46.4603	56.5822	53.6139	95.3042	110.858	72.7955	72.8649	58.5553	42.0922	64.2239	93.9306	67.4107
Csa1G043180	202.051	202.051	135.458	123.469	510.676	219.061	219.061	288.373	383.359	355.761	281.343	140.764	140.764	175.397	151.828	330.611	116.587	275.077	275.077	263.025	400.728	466.005	318.716	229.584	229.584	226.835	271.809	359.115	109.811	308.355	308.75	459.385	274.968	331.362	167.555	180.233	298.653	109.44	112.307	325.704	327.125	480.68	286.103	463.213	182.422	207.884	287.788	513.067	453.102
Csa1G043230	49.2808	49.2808	46.6092	43.4175	45.3934	50.2014	50.2014	41.0287	28.6624	33.7584	36.6969	68.7196	68.7196	44.3776	39.7224	29.2729	35.6238	30.4726	30.4726	22.5966	38.5013	40.5757	40.4719	40.9666	40.9666	39.2364	20.5916	40.5849	32.2974	38.2546	34.6556	28.2364	36.0614	20.4774	40.9367	25.9159	43.6234	29.9411	30.863	36.1894	28.3337	32.814	20.315	34.3506	42.0397	43.8103	34.9573	53.6747	37.5452
Csa1G043260	48.0488	48.0488	46.6092	25.7792	60.1462	34.9888	34.9888	45.7177	44.785	62.3231	36.6969	31.0346	31.0346	39.0946	37.0742	52.519	26.9877	54.3566	54.3566	57.8474	51.8589	60.8635	53.1194	79.3728	79.3728	52.7239	55.5972	55.343	28.4217	57.9615	64.5855	68.419	48.6829	52.1244	59.977	44.7638	41.9456	29.9411	40.2934	53.6139	62.6775	52.325	40.63	60.3738	57.0539	53.2595	38.2091	67.0933	71.6772
Csa1G043270	20.9444	20.9444	24.7611	31.2064	29.5057	13.6913	13.6913	29.3062	24.1839	40.6831	36.6969	26.6011	26.6011	24.302	28.247	16.3584	22.6697	47.7679	47.7679	42.4817	40.0728	54.1009	35.4129	34.9923	34.9923	25.7489	33.9761	23.367	23.2541	31.2992	45.6824	67.333	44.1752	50.2628	42.8407	8.24597	15.9393	16.5192	28.2911	14.7438	39.4954	53.2118	64.3309	54.1282	34.5326	18.8985	39.8351	24.4693	52.0513
Csa1G045460	6.16011	6.16011	1.45654	9.49759	12.4832	0	0	7.03349	2.6871	5.19359	1.74747	2.21676	2.21676	6.33966	10.5926	9.47064	8.63607	7.41226	7.41226	5.42319	6.28593	0.614783	3.79424	10.2416	10.2416	6.13068	7.20705	12.2984	15.5028	5.79615	7.87628	8.68812	7.21228	3.72317	7.61612	7.06797	10.0669	12.3894	18.0034	8.04208	4.29298	3.54745	11.8504	3.12278	11.2606	3.4361	9.75553	9.472	5.1198
Csa1G045490	68.9932	68.9932	94.6749	82.7647	62.4159	53.2439	53.2439	73.8517	85.9871	71.8447	129.313	64.286	64.286	102.491	106.809	64.5725	101.474	66.7104	66.7104	87.6749	55.7876	71.3148	92.3265	97.2957	97.2957	68.6636	77.2184	63.9519	76.2219	111.286	55.1339	70.591	81.1381	109.834	88.5374	98.9516	84.7301	125.959	117.451	77.7401	93.587	69.1754	93.1105	73.9059	85.5809	81.6074	68.2887	57.6213	81.9168
Csa1G045660	188.499	188.499	100.501	46.1311	2858.65	108.009	108.009	346.986	315.286	233.712	34.9494	80.9117	80.9117	73.9627	56.494	267.761	25.9082	62.5924	62.5924	111.175	156.362	213.33	56.9136	134.848	134.848	41.6886	214.152	1672.59	138.233	161.133	204.783	371.417	130.723	309.023	58.0729	38.8739	99.8305	45.4278	28.2911	258.687	321.974	345.877	106.654	425.739	23.272	123.7	155.275	1342.66	424.09
Csa1G045690	50.5129	50.5129	52.4354	20.352	78.3036	22.8188	22.8188	69.1627	63.5946	82.2319	87.3736	18.8425	18.8425	25.3586	36.1915	92.1235	23.7492	28.8255	28.8255	60.5589	72.2882	71.3148	64.5021	77.6658	77.6658	19.6182	78.248	70.1011	33.5893	67.2353	55.1339	89.0533	29.7507	33.5085	30.4645	21.2039	76.341	22.7139	18.0034	29.4876	62.6775	90.4601	52.4805	69.7422	32.2805	69.581	82.922	72.6186	61.4376
Csa1G045710	4.92808	4.92808	2.91308	5.42719	6.80901	7.60627	7.60627	4.68899	3.5828	10.3872	5.24241	7.75866	7.75866	4.22644	7.94447	10.3316	8.63607	11.5302	11.5302	6.32705	14.1433	14.7548	11.3827	8.53471	8.53471	3.67841	6.17747	6.14922	3.87569	4.63692	12.602	20.6343	9.01535	7.44634	9.52015	5.88998	0.838912	6.19471	2.57192	8.04208	6.86877	17.7373	6.77167	8.32742	3.00284	6.01317	4.0648	9.472	14.5061
Csa1G045740	40.6567	40.6567	52.4354	73.2671	51.0676	53.2439	53.2439	52.7512	54.6376	49.3391	38.4444	56.5274	56.5274	66.5664	60.0249	73.1822	45.3394	29.649	29.649	24.4044	30.6439	43.6496	29.0892	51.2082	51.2082	77.2466	44.2719	54.1132	64.5948	35.9361	26.7793	46.6987	35.1599	26.0622	56.1689	65.9678	51.1736	61.9471	59.1541	38.8701	16.3133	39.9089	25.3938	36.4325	69.0652	51.5415	48.7776	56.832	46.9315
Csa1G045760	16.0163	16.0163	29.1308	23.0656	51.0676	39.5526	39.5526	24.6172	31.3495	49.3391	17.4747	42.1184	42.1184	29.5851	32.6606	43.0483	37.7828	23.0604	23.0604	32.5391	40.8585	46.7235	27.8244	34.9923	34.9923	29.4273	44.2719	55.343	29.7136	33.6177	31.5051	46.6987	30.6522	26.0622	15.2322	16.4919	35.2343	21.6815	28.2911	18.7649	27.4751	35.4745	15.2363	51.0055	36.034	30.9249	47.9647	46.5707	24.7457
Csa1G045800	2.46404	2.46404	11.6523	6.78399	6.80901	6.08501	6.08501	2.3445	4.4785	3.4624	0	6.65028	6.65028	4.22644	2.64816	1.72193	4.31803	4.94151	4.94151	9.03865	3.14296	4.30348	5.05899	1.70694	1.70694	2.45227	4.11831	9.83876	3.87569	9.27384	4.72577	3.25805	6.31074	9.30793	10.4722	5.88998	0.838912	4.1298	7.71575	1.34035	2.57579	9.7555	1.69292	4.16371	2.25213	5.15415	5.69072	6.31466	2.5599
Csa1G045910	23.4084	23.4084	32.0438	31.2064	34.045	42.5951	42.5951	36.3397	36.7237	45.8767	40.1918	36.5765	36.5765	35.9247	33.5433	53.3799	34.5443	42.0028	42.0028	30.7314	34.5726	40.5757	43.0014	35.8458	35.8458	36.7841	32.9465	46.7341	31.0055	42.8915	26.7793	47.7847	37.8645	37.2317	33.3205	31.8059	39.4288	42.3305	36.8641	36.1894	27.4751	54.9855	28.7796	40.5962	32.2805	39.5151	46.3387	54.464	35.8386
Csa1G045920	62.8331	62.8331	56.805	43.4175	122.562	69.9777	69.9777	80.8851	51.0549	119.453	75.1413	58.7441	58.7441	48.6041	58.2595	85.2357	64.7705	97.183	97.183	65.9821	88.003	102.054	77.1496	65.7172	65.7172	91.9602	113.254	103.307	64.5948	85.783	99.2411	137.924	115.396	52.1244	65.6891	84.8157	90.6025	133.186	93.4463	116.61	110.759	133.916	113.426	134.28	84.8301	56.6956	73.9794	134.976	136.528
Csa1G046240	2.46404	2.46404	2.91308	18.9952	15.8877	9.12752	9.12752	25.7895	48.3678	26.8336	38.4444	5.5419	5.5419	4.22644	22.068	18.9413	19.4312	25.5311	25.5311	28.0198	27.5009	37.5018	31.6187	7.68124	7.68124	9.80909	16.4733	12.2984	24.546	16.2292	45.6824	34.7525	46.8798	63.2939	10.4722	17.6699	15.9393	20.649	37.7214	17.4245	38.6368	37.2483	32.1655	43.719	11.2606	5.15415	8.1296	13.4187	28.1589
Csa1G046310	18.4803	18.4803	7.28269	13.568	10.2135	3.04251	3.04251	8.20574	10.7484	12.984	12.2323	3.32514	3.32514	22.1888	6.17903	7.7487	6.47705	9.05943	9.05943	11.7502	16.5006	11.0661	6.32373	6.82777	6.82777	12.2614	4.11831	9.83876	5.16759	6.95538	6.30102	16.2902	3.60614	13.0311	7.61612	10.602	3.35565	5.16226	1.71461	2.68069	8.58596	8.86864	6.77167	12.4911	12.7621	12.8854	4.0648	4.736	11.0929
Csa1G046840	1405.74	1405.74	1222.04	1255.04	1799.85	1178.97	1178.97	1556.75	1413.41	2061.86	1941.44	1287.94	1287.94	1584.91	1396.46	1854.52	1537.22	1453.63	1453.63	1645.03	1798.56	1991.9	2064.07	1419.32	1419.32	2159.23	1922.22	1954.22	1902.96	1714.5	1874.55	2324.07	1692.18	1993.76	1559.4	1911.89	1975.64	1470.21	1524.29	1676.77	1890.63	2179.91	2070.44	1995.46	2262.64	1676.82	1978.75	2115.41	1704.04
Csa1G047430	25.8724	25.8724	29.1308	9.49759	142.989	19.7763	19.7763	17.5837	69.8645	95.2159	82.1312	14.4089	14.4089	14.7925	27.3643	107.621	49.6574	49.4151	49.4151	18.0773	69.1452	111.89	59.4431	27.3111	27.3111	23.2966	80.3071	131.593	40.0488	35.9361	26.7793	90.1393	64.009	50.2628	38.0806	24.7379	58.7238	28.9086	25.7192	16.0842	28.3337	101.989	81.2601	85.3561	24.0227	35.22	95.9293	138.133	24.7457
Csa1G047450	83.7774	83.7774	84.4792	74.6239	202.001	257.092	257.092	154.737	223.925	205.147	134.555	113.055	113.055	92.9817	104.161	210.076	86.3607	129.303	129.303	151.849	261.652	234.232	142.916	44.3805	44.3805	73.5682	144.141	232.441	82.6814	142.585	189.031	268.246	166.784	100.526	77.1132	76.5697	180.366	78.4663	66.0125	151.459	145.103	272.267	162.52	168.63	62.3089	150.329	205.679	182.336	141.648
Csa1G049980	50.5129	50.5129	65.5442	81.4079	71.4946	63.8926	63.8926	46.8899	75.2387	50.2047	97.8584	68.7196	68.7196	90.8685	72.383	51.658	71.2476	58.4745	58.4745	75.0208	48.7159	51.6418	78.4143	54.6221	54.6221	62.533	62.8043	59.0325	81.3895	66.0761	56.7092	74.9351	70.3197	81.9097	58.0729	64.7898	46.979	57.8173	79.7294	65.677	64.3947	47.0038	88.0318	90.5607	58.5553	69.581	65.8498	74.1973	69.1173
Csa1G050040	24.6404	24.6404	17.4785	36.6335	23.8315	21.2975	21.2975	21.1005	20.6011	18.1776	12.2323	12.1922	12.1922	15.8491	17.6544	13.7755	20.5107	15.6481	15.6481	22.5966	14.1433	30.7391	17.7065	17.9229	17.9229	31.8796	21.6211	25.8267	38.7569	13.9108	33.0804	21.7203	27.046	29.7854	28.5605	22.3819	19.295	27.8762	19.718	16.0842	18.8891	15.0767	18.6221	20.8186	19.5184	28.3478	19.5111	28.416	25.599
Csa1G050060	146.61	146.61	163.132	187.238	208.81	136.913	136.913	139.498	163.017	193.894	167.757	136.331	136.331	162.718	151.828	175.637	127.382	153.187	153.187	121.118	154.005	168.451	139.122	149.357	149.357	199.86	164.733	188.166	173.114	181.999	122.87	181.365	117.2	117.28	176.123	144.893	176.171	138.348	166.317	136.715	159.699	192.449	150.67	170.712	163.655	134.008	177.225	194.176	144.208
Csa1G050110	9.85617	9.85617	17.4785	5.42719	22.6967	7.60627	7.60627	18.756	30.4538	42.4143	38.4444	6.65028	6.65028	10.5661	10.5926	27.5509	19.4312	14.8245	14.8245	32.5391	29.0724	33.1983	32.8834	17.0694	17.0694	6.13068	24.7099	11.0686	12.919	8.11461	17.3278	36.9245	27.9476	27.9238	5.71209	11.78	15.1004	5.16226	3.42922	24.1262	39.4954	44.3432	28.7796	17.6958	3.00284	18.0395	22.7629	54.464	16.2127
Csa1G050160	24.6404	24.6404	14.5654	12.2112	17.0225	10.6488	10.6488	24.6172	17.0183	15.5808	19.2222	22.1676	22.1676	30.6417	16.7717	18.0803	19.4312	26.3547	26.3547	11.7502	17.2863	19.6731	17.7065	21.3368	21.3368	22.0705	15.4437	23.367	6.45948	11.5923	14.1773	14.1182	19.8338	3.72317	21.8964	25.9159	21.8117	14.4543	18.0034	17.4245	16.3133	12.4161	5.07876	15.6139	33.7819	22.3346	21.137	26.048	21.3325
Csa1G050190	6.16011	6.16011	1.45654	2.7136	15.8877	12.17	12.17	2.3445	0	1.7312	0	6.65028	6.65028	2.11322	3.53088	1.72193	1.07951	4.11792	4.11792	2.71159	2.35722	3.07391	1.26475	10.2416	10.2416	3.67841	5.14789	9.83876	0	2.31846	4.72577	7.60211	0.901535	1.86159	2.85605	3.53399	1.67782	1.03245	0	0	4.29298	1.77373	0	5.20464	1.50142	3.4361	6.50368	14.208	3.4132
Csa1G050370	9.85617	9.85617	23.3046	20.352	11.3483	3.04251	3.04251	2.3445	8.06129	7.79039	5.24241	16.6257	16.6257	11.6227	24.7161	18.9413	10.7951	8.23585	8.23585	4.51932	4.71445	7.37739	7.58848	11.0951	11.0951	24.5227	15.4437	2.45969	6.45948	4.63692	6.30102	8.68812	7.21228	9.30793	23.8004	23.5599	12.5837	7.22716	2.57192	5.36139	7.72737	4.43432	8.46459	0	15.7649	12.8854	13.8203	13.4187	4.2665
Csa1G050450	56.673	56.673	59.718	80.0511	89.6519	54.7651	54.7651	84.4019	128.981	119.453	188.727	57.6358	57.6358	51.7739	92.6855	82.6528	132.78	92.2415	92.2415	89.4826	137.505	111.89	184.653	69.1311	69.1311	80.925	98.8395	68.8713	138.233	75.3499	116.569	127.064	195.633	228.975	59.977	63.6118	76.341	120.797	128.596	65.677	113.335	91.347	148.977	116.584	68.3145	49.8234	97.5553	88.4053	118.609
Csa1G050540	6.16011	6.16011	8.73923	14.9248	56.7417	9.12752	9.12752	32.823	38.5151	32.8928	48.9292	3.32514	3.32514	12.6793	20.3025	24.1071	41.0213	22.2368	22.2368	30.7314	33.7869	31.9687	79.6791	4.26735	4.26735	11.0352	22.6507	25.8267	56.8434	8.11461	28.3546	49.9567	73.9259	87.4945	5.71209	3.53399	14.2615	54.7199	64.2979	22.7859	39.4954	27.4928	45.7088	51.0055	3.00284	6.01317	21.137	33.152	9.3863
Csa1G050560	374.534	374.534	209.741	115.328	738.777	92.7965	92.7965	369.258	463.972	772.114	608.12	145.198	145.198	179.624	403.403	801.56	336.807	604.511	604.511	338.949	689.095	584.659	471.751	1055.74	1055.74	514.977	831.899	634.6	586.521	353.565	497.781	814.512	467.897	441.196	476.008	498.292	635.056	250.886	458.658	298.897	754.706	1019.01	430.001	759.877	740.95	273.17	610.533	625.152	700.559
Csa1G050570	24.6404	24.6404	17.4785	46.1311	13.618	6.08501	6.08501	10.5502	8.06129	10.3872	6.98989	26.6011	26.6011	19.019	20.3025	14.6364	12.9541	5.76509	5.76509	12.6541	7.85741	8.60696	8.85323	13.6555	13.6555	22.0705	10.2958	14.7581	29.7136	5.79615	7.87628	14.1182	10.8184	5.58476	11.4242	17.6699	16.7782	14.4543	26.5765	13.4035	9.44456	11.5292	10.1575	4.16371	18.7677	12.0263	12.1944	14.9973	5.9731
Csa1G051580	0	0	0	134.323	3.4045	0	0	1.17225	1.7914	1.7312	6.98989	0	0	3.16983	1.76544	6.88774	0	3.29434	3.29434	2.71159	0.785741	0	1.26475	0	0	7.35682	2.05916	0	3.87569	0	1.57526	1.08602	5.40921	0	1.90403	1.178	68.7907	5.16226	24.8619	0	1.71719	0.886864	15.2363	2.08186	1.50142	0.859025	4.0648	0.789333	0
Csa1G051600	92.4016	92.4016	78.653	61.0559	156.607	45.6376	45.6376	118.397	99.4226	136.765	124.07	68.7196	68.7196	95.0949	107.692	123.979	70.168	99.6537	99.6537	92.1942	150.862	144.474	115.092	117.779	117.779	106.674	127.668	113.146	129.19	84.6237	89.7895	124.892	91.055	102.387	101.866	103.664	143.454	77.4338	99.4474	97.8453	132.224	151.654	84.6459	148.853	105.099	71.2991	122.757	116.821	130.555
Csa1G051700	8.62415	8.62415	5.82615	4.07039	14.7529	1.52125	1.52125	2.3445	2.6871	7.79039	3.49494	4.43352	4.43352	4.22644	6.17903	20.6632	4.31803	7.41226	7.41226	0	7.85741	9.22174	5.05899	7.68124	7.68124	8.58296	12.3549	13.5283	12.919	4.63692	7.87628	13.0322	6.31074	0	6.66411	1.178	13.4226	14.4543	24.8619	1.34035	3.43439	4.43432	3.38584	2.08186	12.0113	10.3083	17.8851	19.7333	2.5599
Csa1G051710	1.23202	1.23202	10.1958	8.14079	5.67417	1.52125	1.52125	10.5502	8.06129	14.7152	1.74747	1.10838	1.10838	16.9058	24.7161	15.4974	14.0336	0.823585	0.823585	6.32705	6.28593	6.76261	7.58848	4.26735	4.26735	3.67841	16.4733	7.37907	6.45948	2.31846	12.602	9.77414	18.9322	7.44634	6.66411	10.602	9.22803	20.649	7.71575	0	8.58596	12.4161	8.46459	9.36835	22.5213	8.59025	19.5111	10.2613	4.2665
Csa1G051730	52.9769	52.9769	33.5004	85.4783	54.4721	22.8188	22.8188	30.4785	22.3925	30.296	15.7272	67.6112	67.6112	47.5474	55.6113	52.519	35.6238	25.5311	25.5311	23.5005	21.215	18.4435	12.6475	32.4319	32.4319	63.7591	41.1831	62.7221	27.1298	30.14	15.7526	27.1504	16.2276	18.6159	54.2649	63.6118	37.751	65.0444	48.8664	33.5087	24.0407	20.3979	11.8504	12.4911	45.7933	40.3742	30.0795	48.9387	25.599
Csa1G051770	8.62415	8.62415	10.1958	4.07039	11.3483	10.6488	10.6488	5.86124	8.95699	11.2528	6.98989	8.86704	8.86704	11.6227	9.70991	19.8022	14.0336	7.41226	7.41226	12.6541	16.5006	16.5991	6.32373	3.41388	3.41388	14.7136	10.2958	6.14922	11.6271	13.9108	14.1773	17.3762	8.11381	5.58476	3.80806	9.42396	10.0669	3.09735	10.2877	10.7228	6.86877	9.7555	8.46459	6.24557	9.00851	5.15415	10.5685	10.2613	6.8264
Csa1G051870	9.85617	9.85617	5.82615	2.7136	14.7529	1.52125	1.52125	0	0.895699	7.79039	3.49494	8.86704	8.86704	6.33966	11.4753	4.30483	7.55656	8.23585	8.23585	1.80773	3.14296	4.30348	0	4.26735	4.26735	3.67841	4.11831	6.14922	11.6271	2.31846	6.30102	4.34406	5.40921	3.72317	1.90403	7.06797	4.19456	23.7464	20.5753	5.36139	6.01017	3.54745	10.1575	1.04093	4.50426	6.01317	5.69072	3.94667	5.9731
Csa1G051900	1.23202	1.23202	1.45654	5.42719	5.67417	3.04251	3.04251	1.17225	9.85269	4.32799	6.98989	3.32514	3.32514	4.22644	2.64816	5.1658	4.31803	7.41226	7.41226	12.6541	3.92871	4.30348	7.58848	5.12082	5.12082	3.67841	4.11831	4.91938	7.75138	5.79615	12.602	10.8602	9.01535	3.72317	4.76008	11.78	4.19456	12.3894	9.43036	4.02104	6.01017	12.4161	6.77167	6.24557	3.75355	0.859025	5.69072	3.94667	11.0929
Csa1G051910	20.9444	20.9444	14.5654	32.5632	13.618	10.6488	10.6488	15.2392	15.2269	10.3872	3.49494	23.276	23.276	28.5285	23.8334	6.02677	14.0336	7.41226	7.41226	16.2696	11.7861	12.2957	6.32373	17.9229	17.9229	31.8796	19.562	12.2984	11.6271	9.27384	18.9031	11.9462	16.2276	3.72317	17.1363	11.78	11.7448	15.4868	13.7169	4.02104	10.3032	15.9635	11.8504	6.24557	21.0199	14.6034	8.1296	11.84	11.9462
Csa1G056910	62.8331	62.8331	65.5442	92.2623	76.0339	59.3289	59.3289	72.6794	72.5516	77.0383	73.3938	69.8279	69.8279	75.0193	85.6238	103.316	116.587	55.1802	55.1802	88.5788	92.7174	82.3809	72.0906	102.416	102.416	95.6387	100.899	87.319	91.7247	68.3945	70.8865	77.1071	73.0243	83.7713	71.4012	82.4597	94.797	106.342	111.45	95.1646	82.4252	125.935	82.953	64.5375	92.3372	72.1581	78.8572	93.9306	69.9706
Csa1G056970	372.07	372.07	313.156	279.5	514.08	683.043	683.043	658.804	703.124	766.055	938.392	421.184	421.184	255.7	455.483	606.121	851.732	574.862	574.862	836.979	800.67	902.501	983.973	343.949	343.949	226.835	456.103	602.624	759.635	500.787	1006.59	922.027	1119.71	988.502	234.196	376.959	450.496	650.444	674.699	686.257	837.131	840.747	1381.42	860.847	228.216	308.39	494.28	558.848	642.535
Csa1G057030	14.7843	14.7843	5.82615	21.7088	10.2135	12.17	12.17	22.2727	17.0183	17.312	15.7272	14.4089	14.4089	11.6227	27.3643	24.1071	20.5107	10.7066	10.7066	19.885	22.0007	17.2139	17.7065	9.38818	9.38818	19.6182	24.7099	17.2178	16.7947	12.7515	9.45153	21.7203	19.8338	18.6159	15.2322	16.4919	27.6841	15.4868	23.1472	22.7859	12.0203	17.7373	3.38584	15.6139	16.5156	19.7576	24.3888	20.5227	11.0929
Csa1G059750	12.3202	12.3202	21.8481	2.7136	57.8766	0	0	1.17225	1.7914	0.865599	3.49494	6.65028	6.65028	6.33966	2.64816	0.860967	0	0	0	1.80773	0.785741	0	0	16.2159	16.2159	2.45227	6.17747	14.7581	12.919	0	0	2.17203	0.901535	1.86159	7.61612	1.178	2.51673	1.03245	0	1.34035	1.71719	0	0	0	1.50142	6.01317	2.43888	12.6293	1.7066
Csa1G060770	12.3202	12.3202	13.1088	33.92	19.2922	9.12752	9.12752	3.51675	8.06129	6.05919	0	23.276	23.276	27.4719	30.8952	28.4119	18.3516	3.29434	3.29434	7.23092	6.28593	3.07391	11.3827	13.6555	13.6555	66.2114	46.331	15.988	7.75138	3.47769	3.15051	6.51609	4.50767	11.1695	24.7524	20.0259	56.2071	9.29206	10.2877	4.02104	4.29298	4.43432	8.46459	2.08186	72.0681	27.4888	42.2739	21.312	10.2396
Csa1G062360	13.5522	13.5522	7.28269	32.5632	35.1799	15.2125	15.2125	23.445	30.4538	39.8175	36.6969	22.1676	22.1676	24.302	22.9507	24.1071	35.6238	19.766	19.766	15.3657	18.8578	33.1983	34.1482	11.9486	11.9486	20.8443	22.6507	18.4477	65.8867	25.503	15.7526	49.9567	22.5384	35.3701	24.7524	21.2039	25.1673	39.2331	73.7283	17.4245	21.4649	22.1716	27.0867	29.146	27.0255	10.3083	17.0722	39.4667	26.4523
Csa1G062380	13.5522	13.5522	14.5654	33.92	88.5171	22.8188	22.8188	24.6172	83.3	92.6191	43.6868	15.5173	15.5173	27.4719	35.3088	105.899	39.9418	26.3547	26.3547	34.3469	84.86	83.6105	45.5309	5.12082	5.12082	17.1659	68.9818	98.3876	51.6759	8.11461	20.4783	83.6232	82.9412	52.1244	7.61612	32.9839	81.3744	84.661	51.4383	12.0631	54.0916	108.197	79.5672	64.5375	18.017	34.361	81.296	99.456	16.2127
Csa1G064690	8.62415	8.62415	5.82615	8.14079	5.67417	3.04251	3.04251	1.17225	8.95699	8.65599	8.73736	13.3006	13.3006	4.22644	13.2408	15.4974	3.23853	4.11792	4.11792	7.23092	10.2146	9.83653	22.7654	7.68124	7.68124	18.392	7.20705	8.60891	11.6271	5.79615	9.45153	4.34406	18.9322	27.9238	2.85605	11.78	12.5837	18.5841	10.2877	2.68069	4.29298	6.20805	16.9292	4.16371	20.2691	6.8722	14.6333	2.368	0.8533
Csa1G064770	6.16011	6.16011	5.82615	1.3568	12.4832	4.56376	4.56376	10.5502	10.7484	15.5808	0	9.97542	9.97542	2.11322	2.64816	12.9145	4.31803	22.2368	22.2368	1.80773	7.85741	9.83653	0	10.2416	10.2416	7.35682	14.4141	8.60891	5.16759	6.95538	6.30102	16.2902	11.72	3.72317	7.61612	4.71198	16.7782	4.1298	3.42922	1.34035	20.6063	14.1898	5.07876	8.32742	9.75922	6.8722	13.8203	14.9973	5.1198
Csa1G064800	35.7286	35.7286	37.87	20.352	202.001	53.2439	53.2439	49.2344	76.1344	67.5167	43.6868	37.6849	37.6849	35.9247	47.6668	61.1287	22.6697	53.533	53.533	43.3855	63.645	82.9957	35.4129	40.1131	40.1131	20.8443	54.5677	102.077	29.7136	68.3945	66.1607	110.774	33.3568	27.9238	25.7044	18.8479	47.818	13.4219	20.5753	80.4208	74.6979	88.6864	32.1655	99.9291	15.0142	30.9249	39.0221	158.656	86.1833
Csa1G064820	142.914	142.914	164.589	165.529	315.484	98.8815	98.8815	138.325	176.453	165.329	101.353	73.1531	73.1531	78.1891	223.328	173.054	126.302	81.5349	81.5349	51.5203	187.006	186.894	98.6503	194.591	194.591	66.2114	197.679	212.763	121.438	117.082	66.1607	163.988	158.67	65.1555	133.282	91.8837	177.01	131.121	153.458	79.0805	123.638	222.603	108.347	173.835	87.0823	124.559	185.355	216.277	141.648
Csa1G071910	38.1927	38.1927	37.87	66.4831	46.5282	41.0738	41.0738	42.2009	29.5581	31.1616	31.4545	42.1184	42.1184	34.8681	41.4878	37.8825	41.0213	28.8255	28.8255	30.7314	24.358	41.8052	31.6187	44.3805	44.3805	41.6886	40.1536	41.8147	33.5893	33.6177	18.9031	40.1826	29.7507	50.2628	36.1766	34.1619	43.6234	56.7848	64.2979	25.4666	35.2024	32.814	45.7088	36.4325	36.034	24.9117	48.7776	38.6773	29.0122
Csa1G073000	18.4803	18.4803	11.6523	43.4175	24.9664	44.1164	44.1164	29.3062	34.0366	28.5648	29.707	58.7441	58.7441	41.2078	39.7224	24.968	36.7033	23.884	23.884	31.6353	28.2867	38.7313	24.0302	17.0694	17.0694	41.6886	36.0352	22.1372	10.3352	19.7069	40.9566	26.0644	28.8491	40.9549	27.6084	32.9839	20.9728	21.6815	17.1461	29.4876	29.1923	23.9453	23.7009	27.0641	23.272	37.7971	19.5111	35.52	26.4523
Csa1G073750	6.16011	6.16011	13.1088	1.3568	0	0	0	0	0	2.5968	0	6.65028	6.65028	5.28305	1.76544	2.5829	1.07951	5.76509	5.76509	0.903865	0	1.22957	0	5.12082	5.12082	4.90455	2.05916	3.68953	2.58379	4.63692	0	0	0	0	6.66411	8.24597	0	3.09735	0	0	2.57579	1.77373	0	3.12278	10.5099	2.57707	0.81296	1.57867	3.4132
Csa1G073790	22.1764	22.1764	20.3915	16.2816	26.1012	4.56376	4.56376	16.4115	11.6441	14.7152	19.2222	12.1922	12.1922	19.019	15.8889	23.2461	10.7951	17.2953	17.2953	9.03865	16.5006	17.2139	22.7654	25.6041	25.6041	26.975	12.3549	20.9074	9.04328	17.3884	15.7526	13.0322	13.523	9.30793	19.9923	16.4919	17.6171	11.357	12.8596	18.7649	18.8891	10.6424	1.69292	12.4911	23.272	17.1805	12.1944	26.048	16.2127
Csa1G073860	44.3528	44.3528	26.2177	20.352	45.3934	16.7338	16.7338	21.1005	16.1226	23.3712	19.2222	25.4927	25.4927	20.0756	23.8334	42.1874	29.1467	26.3547	26.3547	18.9812	29.8582	35.6574	21.5007	26.4576	26.4576	30.6534	24.7099	25.8267	25.8379	13.9108	34.6556	21.7203	17.1292	33.5085	32.3685	36.5179	24.3284	24.7788	30.0057	16.0842	20.6063	26.6059	10.1575	16.6548	24.0227	20.6166	27.6407	34.7307	20.4792
Csa1G074900	19.7123	19.7123	8.73923	17.6384	28.3709	6.08501	6.08501	9.37799	25.0796	19.0432	10.4848	7.75866	7.75866	7.39627	15.0062	25.829	12.9541	12.3538	12.3538	7.23092	20.4293	17.2139	6.32373	19.6298	19.6298	22.0705	21.6211	34.4357	6.45948	6.95538	11.0268	24.9784	12.6215	11.1695	8.56814	20.0259	16.7782	6.19471	9.43036	6.70173	6.01017	24.8322	8.46459	21.8595	6.00567	15.4624	24.3888	18.1547	6.8264
Csa1G074940	48.0488	48.0488	33.5004	46.1311	26.1012	33.4676	33.4676	26.9617	40.3065	33.7584	38.4444	33.2514	33.2514	40.1512	42.3705	38.7435	34.5443	33.767	33.767	47.001	43.2158	35.6574	29.0892	35.8458	35.8458	36.7841	36.0352	36.8953	33.5893	38.2546	53.5587	40.1826	38.766	48.4012	40.9367	42.4078	38.5899	56.7848	42.8653	36.1894	30.0509	39.022	27.0867	38.5143	36.034	40.3742	43.0869	45.7813	27.3056
Csa1G075050	13.5522	13.5522	18.935	12.2112	17.0225	19.7763	19.7763	24.6172	17.914	11.2528	17.4747	5.5419	5.5419	9.50949	15.0062	22.3851	10.7951	15.6481	15.6481	23.5005	32.2154	19.0583	22.7654	11.9486	11.9486	20.8443	20.5916	19.6775	34.8812	22.0254	15.7526	20.6343	18.9322	29.7854	16.1843	21.2039	27.6841	23.7464	29.1484	20.1052	12.0203	15.9635	23.7009	19.7776	30.7791	16.3215	17.8851	18.1547	25.599
Csa1G077210	14.7843	14.7843	1.45654	9.49759	17.0225	0	0	8.20574	8.95699	13.8496	5.24241	2.21676	2.21676	6.33966	5.29631	8.60967	15.1131	3.29434	3.29434	5.42319	5.50019	7.37739	8.85323	6.82777	6.82777	11.0352	11.3254	7.37907	9.04328	9.27384	11.0268	10.8602	4.50767	13.0311	8.56814	14.1359	11.7448	12.3894	12.8596	9.38243	6.86877	9.7555	8.46459	7.28649	6.00567	8.59025	6.50368	2.368	6.8264
Csa1G077220	12.3202	12.3202	4.36961	6.78399	19.2922	6.08501	6.08501	4.68899	9.85269	12.1184	5.24241	7.75866	7.75866	10.5661	5.29631	6.88774	2.15902	17.2953	17.2953	2.71159	7.07167	5.53305	6.32373	16.2159	16.2159	8.58296	5.14789	9.83876	5.16759	10.4331	7.87628	15.2042	3.60614	3.72317	13.3282	2.35599	6.71129	5.16226	2.57192	8.04208	4.29298	13.303	3.38584	13.5321	13.5128	6.01317	12.1944	18.1547	3.4132
Csa1G077230	3.69606	3.69606	8.73923	1.3568	3.4045	0	0	4.68899	10.7484	6.05919	3.49494	11.0838	11.0838	3.16983	1.76544	7.7487	1.07951	4.11792	4.11792	3.61546	3.14296	4.30348	3.79424	3.41388	3.41388	4.90455	8.23663	2.45969	1.2919	4.63692	3.15051	13.0322	0	0	4.76008	8.24597	0.838912	1.03245	2.57192	5.36139	3.43439	3.54745	5.07876	3.12278	9.00851	6.01317	4.87776	3.94667	5.9731
Csa1G084310	183.571	183.571	189.35	271.36	272.36	255.571	255.571	234.45	215.863	239.771	234.161	206.159	206.159	182.794	197.729	235.044	253.684	233.898	233.898	218.735	245.151	244.069	261.803	180.082	180.082	161.85	194.59	220.142	254.504	221.413	192.181	226.977	253.331	251.314	198.019	170.809	195.466	263.275	274.338	241.262	255.862	230.585	250.552	197.776	161.402	182.113	182.916	245.483	183.459
Csa1G085370	0	0	4.36961	2.7136	1.13483	0	0	0	0	0	0	7.75866	7.75866	5.28305	1.76544	2.5829	0	0	0	0	0	0	0	0.853471	0.853471	7.35682	4.11831	0	0	0	0	2.17203	0	0	1.90403	5.88998	4.19456	3.09735	1.71461	0	0	0	0	0	13.5128	11.1673	1.62592	0	0
Csa1G095010	33.2646	33.2646	42.2396	59.6991	53.3372	44.1164	44.1164	43.3732	44.785	64.9199	36.6969	39.9017	39.9017	39.0946	61.7903	45.6312	68.009	42.8264	42.8264	68.6937	42.43	60.8635	84.738	34.1388	34.1388	38.0102	53.5381	50.4236	49.0921	57.9615	69.3112	54.3008	69.4182	53.986	32.3685	40.0518	57.8849	78.4663	68.5844	42.8911	52.3744	63.8542	76.1813	38.5143	27.7762	50.6825	55.2813	52.096	34.132
Csa1G097740	78.8493	78.8493	71.3703	59.6991	118.023	147.562	147.562	107.847	94.9441	119.453	106.596	105.296	105.296	109.887	64.4385	105.038	78.8041	172.129	172.129	84.0594	106.075	157.999	141.652	96.4422	96.4422	99.3171	97.81	119.295	95.6003	112.445	137.047	137.924	128.018	115.418	103.77	67.1457	94.797	39.2331	90.0171	80.4208	127.072	128.595	106.654	120.748	111.105	111.673	84.5479	100.245	103.249
Csa1G097750	0	0	7.28269	0	1.13483	6.08501	6.08501	2.3445	8.95699	0.865599	26.2121	1.10838	1.10838	3.16983	3.53088	0	0	9.05943	9.05943	16.2696	14.1433	13.5252	7.58848	0	0	1.22614	1.02958	0	1.2919	3.47769	22.0536	6.51609	8.11381	5.58476	0	0	0	1.03245	0.857305	10.7228	3.43439	14.1898	28.7796	8.32742	3.00284	3.4361	0	3.15733	4.2665
Csa1G108800	34.4966	34.4966	26.2177	14.9248	102.135	18.255	18.255	37.512	33.1409	31.1616	27.9595	21.0592	21.0592	13.7359	44.136	28.4119	34.5443	46.1207	46.1207	24.4044	26.7152	43.6496	24.0302	24.7506	24.7506	33.1057	40.1536	49.1938	41.3407	13.9108	40.9566	48.8707	28.8491	24.2006	30.4645	27.0939	17.6171	32.006	45.4372	20.1052	30.0509	65.6279	20.315	57.251	35.2833	24.0527	21.9499	95.5093	21.3325
Csa1G109330	11.0882	11.0882	36.4134	48.8447	49.9327	9.12752	9.12752	5.86124	10.7484	15.5808	13.9798	17.7341	17.7341	29.5851	36.1915	46.4922	22.6697	9.88302	9.88302	9.94251	11.0004	6.76261	2.52949	17.9229	17.9229	83.3773	71.0409	57.8027	51.6759	15.07	4.72577	11.9462	4.50767	0	13.3282	88.3497	37.751	75.3689	136.312	10.7228	12.0203	8.86864	8.46459	6.24557	68.3145	47.2464	62.598	13.4187	7.6797
Csa1G118880	193.427	193.427	202.459	198.093	188.383	235.794	235.794	220.383	199.741	211.206	193.969	273.77	273.77	259.926	197.729	245.376	216.981	186.13	186.13	273.871	198.792	221.937	199.83	161.306	161.306	236.644	215.182	239.82	250.628	195.91	244.165	206.343	186.618	186.159	187.547	200.259	209.728	185.841	258.906	233.22	173.436	153.427	160.827	194.654	243.98	249.976	203.24	189.44	228.684
Csa1G123470	13.5522	13.5522	32.0438	54.2719	41.9889	1.52125	1.52125	4.68899	3.5828	5.19359	5.24241	26.6011	26.6011	46.4908	63.5558	60.2677	5.39754	2.47075	2.47075	3.61546	1.57148	1.84435	7.58848	34.9923	34.9923	91.9602	54.5677	36.8953	38.7569	0	1.57526	2.17203	5.40921	0	34.2726	180.233	62.0795	111.505	108.878	2.68069	0.858596	4.43432	1.69292	0	186.927	25.7707	81.296	3.94667	4.2665
Csa1G132070	12.3202	12.3202	7.28269	10.8544	14.7529	6.08501	6.08501	10.5502	17.0183	20.7744	15.7272	4.43352	4.43352	7.39627	14.1235	17.2193	10.7951	18.1189	18.1189	15.3657	11.0004	18.4435	17.7065	20.4833	20.4833	9.80909	18.5324	19.6775	16.7947	8.11461	4.72577	28.2364	24.3414	33.5085	8.56814	8.24597	10.0669	10.3245	22.2899	5.36139	12.8789	29.2665	13.5433	26.0232	14.2635	7.73122	10.5685	11.84	23.0391
Csa1G132160	48.0488	48.0488	50.9788	35.2768	81.7081	53.2439	53.2439	55.0957	44.785	65.7855	52.4241	44.3352	44.3352	34.8681	52.9631	84.3748	42.1008	49.4151	49.4151	42.4817	59.7163	74.3887	48.0604	51.2082	51.2082	44.1409	64.8634	57.8027	64.5948	42.8915	47.2577	54.3008	84.7443	50.2628	37.1286	35.3399	55.3682	57.8173	50.581	52.2735	61.8189	68.2885	71.1026	79.1105	27.7762	48.1054	71.5405	83.6693	49.4914
Csa1G132690	1.23202	1.23202	2.91308	4.07039	1.13483	0	0	4.68899	3.5828	2.5968	3.49494	1.10838	1.10838	6.33966	3.53088	5.1658	5.39754	4.11792	4.11792	11.7502	3.92871	4.30348	11.3827	3.41388	3.41388	6.13068	5.14789	1.22984	3.87569	2.31846	3.15051	6.51609	5.40921	5.58476	0.952015	3.53399	2.51673	4.1298	2.57192	0	0	1.77373	3.38584	3.12278	5.25496	4.29512	1.62592	2.368	3.4132
Csa1G132700	0	0	4.36961	2.7136	2.26967	1.52125	1.52125	2.3445	1.7914	3.4624	5.24241	2.21676	2.21676	0	2.64816	1.72193	3.23853	4.94151	4.94151	0.903865	3.92871	3.07391	2.52949	0.853471	0.853471	2.45227	1.02958	2.45969	7.75138	0	6.30102	1.08602	3.60614	0	1.90403	0	1.67782	6.19471	2.57192	2.68069	2.57579	3.54745	5.07876	0	3.75355	4.29512	4.87776	4.736	4.2665
Csa1G137780	6.16011	6.16011	10.1958	1.3568	6.80901	9.12752	9.12752	4.68899	8.95699	11.2528	3.49494	13.3006	13.3006	5.28305	6.17903	7.7487	8.63607	9.05943	9.05943	19.885	8.64315	9.83653	8.85323	10.2416	10.2416	9.80909	6.17747	11.0686	14.2109	6.95538	14.1773	11.9462	15.3261	5.58476	9.52015	4.71198	8.38912	7.22716	12.0023	8.04208	12.0203	15.0767	15.2363	14.573	9.75922	7.73122	2.43888	7.104	11.0929
Csa1G145850	13.5522	13.5522	34.9569	52.9151	1.13483	4.56376	4.56376	11.7225	50.1592	6.05919	94.3635	29.9263	29.9263	43.321	13.2408	6.02677	0	5.76509	5.76509	46.0971	24.358	36.887	110.033	6.82777	6.82777	28.2011	7.20705	7.37907	29.7136	9.27384	31.5051	38.0105	51.3875	74.4634	49.5048	18.8479	13.4226	22.7139	41.1507	8.04208	0	23.9453	89.7247	55.1692	30.7791	15.4624	4.0648	2.368	11.9462
Csa1G145860	19.7123	19.7123	21.8481	66.4831	1.13483	7.60627	7.60627	5.86124	62.6989	18.1776	152.03	46.552	46.552	46.4908	10.5926	12.9145	3.23853	19.766	19.766	31.6353	35.3583	67.6261	160.623	19.6298	19.6298	26.975	12.3549	1.22984	24.546	16.2292	29.9298	29.3224	88.3504	189.882	59.977	25.9159	11.7448	11.357	14.5742	10.7228	6.01017	23.9453	128.662	94.7244	24.7734	18.8985	13.8203	3.94667	16.2127
Csa1G145870	46.8168	46.8168	30.5873	31.2064	139.585	57.8076	57.8076	55.0957	42.9936	62.3231	50.6767	46.552	46.552	38.038	26.4816	85.2357	48.5779	46.1207	46.1207	43.3855	53.4304	65.167	36.6777	57.1825	57.1825	64.9852	60.7451	98.3876	49.0921	61.4392	39.3814	62.9889	26.1445	31.6469	46.6488	43.5858	78.8577	45.4278	50.581	42.8911	73.8393	75.3834	23.7009	75.9877	39.7876	60.1317	59.3461	92.352	60.5843
Csa1G145900	19.7123	19.7123	13.1088	14.9248	11.3483	4.56376	4.56376	10.5502	17.0183	18.1776	6.98989	15.5173	15.5173	8.45288	10.5926	11.1926	9.71558	18.1189	18.1189	10.8464	14.1433	14.14	18.9712	14.509	14.509	11.0352	23.6803	12.2984	20.6703	6.95538	17.3278	13.0322	16.2276	7.44634	9.52015	16.4919	19.295	15.4868	12.8596	13.4035	11.1618	14.1898	15.2363	11.4502	17.2663	12.8854	17.8851	24.4693	20.4792
Csa1G145910	56.673	56.673	59.718	69.1967	55.6069	56.2864	56.2864	64.4737	49.2635	54.5327	64.6564	64.286	64.286	51.7739	64.4385	78.348	63.691	60.9453	60.9453	66.886	49.5017	52.8713	41.7366	66.5707	66.5707	36.7841	47.3606	63.9519	58.1353	47.5284	67.736	62.9889	53.1906	67.0171	79.0173	57.7218	58.7238	61.9471	73.7283	50.9332	60.9603	47.8906	69.4097	55.1692	46.544	44.6693	74.7924	52.8853	52.0513
Csa1G145930	693.628	693.628	684.573	1086.8	932.834	795.616	795.616	663.493	775.675	805.007	1018.78	755.915	755.915	822.043	890.664	842.026	1233.88	586.392	586.392	685.13	722.096	825.039	1061.12	580.36	580.36	776.144	728.942	847.363	1264.77	703.652	581.269	670.072	967.347	932.654	640.706	758.629	770.121	1320.5	1353.69	654.089	625.917	790.196	902.326	882.707	686.899	736.184	713.779	954.304	634.855
Csa1G153000	34.4966	34.4966	23.3046	31.2064	36.3147	6.08501	6.08501	32.823	39.4108	49.3391	52.4241	22.1676	22.1676	30.6417	37.9569	32.7167	34.5443	22.2368	22.2368	38.8662	45.573	36.887	32.8834	29.018	29.018	39.2364	35.0057	24.5969	32.2974	28.9807	17.3278	46.6987	36.0614	37.2317	34.2726	28.2719	33.5565	29.9411	36.8641	28.1473	35.2024	33.7008	40.63	40.5962	30.7791	37.7971	21.137	37.888	35.8386
Csa1G153530	29.5685	29.5685	40.7831	32.5632	35.1799	18.255	18.255	17.5837	24.1839	25.968	34.9494	34.3598	34.3598	28.5285	24.7161	27.5509	28.0672	24.7075	24.7075	22.5966	25.1437	23.3617	22.7654	23.8972	23.8972	24.5227	22.6507	31.976	28.4217	23.1846	34.6556	28.2364	15.3261	27.9238	32.3685	31.8059	25.1673	21.6815	30.0057	36.1894	26.6165	25.719	20.315	22.9004	24.7734	25.7707	28.4536	26.8373	17.9193
Csa1G162610	8.62415	8.62415	0	5.42719	9.07868	6.08501	6.08501	7.03349	5.37419	9.52159	3.49494	7.75866	7.75866	6.33966	2.64816	6.88774	6.47705	9.88302	9.88302	8.13478	6.28593	6.76261	5.05899	11.0951	11.0951	13.4875	10.2958	3.68953	2.58379	4.63692	6.30102	6.51609	10.8184	5.58476	5.71209	8.24597	10.9059	3.09735	6.00114	2.68069	5.15158	7.09491	1.69292	6.24557	5.25496	5.15415	4.0648	9.472	0.8533
Csa1G163140	245.172	245.172	203.915	130.253	419.889	141.477	141.477	193.421	197.054	417.219	186.979	225.001	225.001	215.548	203.908	327.167	169.483	271.783	271.783	141.907	331.583	347.967	153.034	368.699	368.699	343.318	355.205	349.276	167.947	258.508	171.703	306.256	145.147	148.927	269.42	334.551	292.78	107.375	150.028	235.901	204.346	349.424	115.118	243.577	421.148	203.589	338.192	477.547	278.176
Csa1G164680	30.8005	30.8005	33.5004	24.4224	45.3934	25.8613	25.8613	25.7895	39.4108	30.296	34.9494	18.8425	18.8425	34.8681	31.7779	25.829	28.0672	22.2368	22.2368	34.3469	32.2154	49.1826	41.7366	23.0437	23.0437	26.975	37.0648	33.2058	31.0055	46.3692	47.2577	34.7525	32.4553	13.0311	26.6564	21.2039	27.6841	33.0384	27.4338	30.828	24.8993	27.4928	33.8584	34.3506	15.7649	25.7707	19.5111	46.5707	27.3056
Csa1G164690	17.2483	17.2483	26.2177	17.6384	34.045	22.8188	22.8188	29.3062	38.5151	35.4896	34.9494	16.6257	16.6257	21.1322	25.5989	25.829	21.5902	15.6481	15.6481	31.6353	37.7156	30.7391	29.0892	17.9229	17.9229	22.0705	30.8874	29.5163	21.9622	26.6623	23.6288	22.8063	36.0614	37.2317	23.8004	29.4499	29.3619	20.649	31.7203	18.7649	22.3235	26.6059	25.3938	34.3506	18.017	19.7576	29.2666	29.2053	29.8655
Csa1G165740	2.46404	2.46404	2.91308	0	2.26967	0	0	4.68899	6.26989	2.5968	1.74747	1.10838	1.10838	1.05661	5.29631	1.72193	1.07951	5.76509	5.76509	2.71159	0	3.07391	5.05899	3.41388	3.41388	0	3.08874	3.68953	0	0	3.15051	0	4.50767	1.86159	1.90403	2.35599	1.67782	2.0649	2.57192	0	1.71719	4.43432	11.8504	3.12278	1.50142	0	0	10.2613	10.2396
Csa1G165750	12.3202	12.3202	16.0219	21.7088	15.8877	12.17	12.17	26.9617	15.2269	26.8336	31.4545	11.0838	11.0838	15.8491	20.3025	12.0535	15.1131	23.0604	23.0604	25.3082	18.072	19.6731	24.0302	23.0437	23.0437	19.6182	16.4733	9.83876	20.6703	20.8661	25.2041	26.0644	27.9476	13.0311	15.2322	25.9159	20.1339	10.3245	30.863	28.1473	26.6165	24.8322	27.0867	23.9413	22.5213	11.1673	19.5111	16.576	26.4523
Csa1G166770	23.4084	23.4084	20.3915	28.4928	31.7754	15.2125	15.2125	56.2679	42.9936	55.3983	45.4343	19.9508	19.9508	34.8681	28.247	28.4119	31.3057	65.0632	65.0632	70.5015	50.2874	69.4705	55.6489	37.5527	37.5527	35.558	41.1831	40.5849	38.7569	17.3884	72.4617	78.1931	69.4182	74.4634	28.5605	30.6279	36.0732	29.9411	32.5776	34.849	65.2533	67.4016	71.1026	65.5785	45.0426	22.3346	20.324	33.152	69.1173
Csa1G166800	76.3853	76.3853	78.653	69.1967	97.5958	62.3714	62.3714	87.9186	89.5699	109.931	120.576	73.1531	73.1531	80.3024	88.2719	86.9577	86.3607	70.8283	70.8283	84.9633	96.6461	100.824	150.505	86.2005	86.2005	74.7943	65.893	135.283	112.395	112.445	91.3648	102.085	116.298	113.557	76.1612	42.4078	86.4079	113.57	123.452	81.7611	101.314	115.292	145.591	120.748	58.5553	97.9288	78.8572	67.8826	100.689
Csa1G166820	7.39213	7.39213	13.1088	10.8544	19.2922	13.6913	13.6913	21.1005	10.7484	24.2368	12.2323	5.5419	5.5419	5.28305	3.53088	14.6364	9.71558	10.7066	10.7066	14.4618	25.1437	17.2139	22.7654	5.97429	5.97429	11.0352	19.562	23.367	18.0866	28.9807	29.9298	23.8923	6.31074	27.9238	10.4722	5.88998	10.9059	5.16226	6.00114	18.7649	12.8789	20.3979	11.8504	14.573	15.0142	12.0263	19.5111	18.1547	17.9193
Csa1G167840	99.7937	99.7937	80.1096	61.0559	120.292	48.6801	48.6801	71.5072	63.5946	78.7695	71.6463	75.3698	75.3698	77.1325	79.4447	82.6528	85.2812	80.7113	80.7113	64.1744	106.861	91.6027	65.7668	89.6144	89.6144	69.8898	82.3663	82.3996	69.7624	97.3753	77.1875	84.7092	73.9259	67.0171	71.4012	56.5438	75.502	57.8173	64.2979	67.0173	90.1526	96.6681	79.5672	69.7422	72.0681	76.4532	76.4183	112.085	75.0904
Csa1G169930	12.3202	12.3202	20.3915	17.6384	15.8877	18.255	18.255	12.8947	9.85269	10.3872	12.2323	15.5173	15.5173	17.9624	8.82719	7.7487	9.71558	11.5302	11.5302	13.558	14.1433	28.8948	15.177	21.3368	21.3368	11.0352	15.4437	11.0686	10.3352	8.11461	20.4783	14.1182	19.8338	27.9238	6.66411	14.1359	14.2615	21.6815	11.145	6.70173	11.1618	15.9635	13.5433	12.4911	14.2635	7.73122	10.5685	19.7333	7.6797
Csa1G177740	12.3202	12.3202	4.36961	5.42719	17.0225	12.17	12.17	16.4115	26.871	23.3712	40.1918	17.7341	17.7341	15.8491	15.0062	24.968	16.1926	26.3547	26.3547	22.5966	20.4293	19.0583	17.7065	16.2159	16.2159	23.2966	23.6803	28.2864	33.5893	17.3884	18.9031	10.8602	23.4399	20.4774	22.8484	15.3139	22.6506	30.9735	25.7192	16.0842	15.4547	10.6424	27.0867	21.8595	15.7649	15.4624	11.3814	17.3653	25.599
Csa1G180760	43.1207	43.1207	21.8481	36.6335	36.3147	16.7338	16.7338	35.1675	52.8462	44.1455	64.6564	37.6849	37.6849	44.3776	45.9014	44.7703	53.9754	28.0019	28.0019	56.0396	42.43	35.6574	60.7079	43.527	43.527	35.558	47.3606	45.5043	68.4705	23.1846	34.6556	34.7525	62.2059	57.7091	37.1286	37.6959	39.4288	43.3629	87.4452	42.8911	37.7782	39.022	44.0159	36.4325	33.7819	36.9381	46.3387	53.6747	45.2249
Csa1G181300	11.0882	11.0882	1.45654	8.14079	9.07868	9.12752	9.12752	14.067	3.5828	6.92479	17.4747	12.1922	12.1922	0	9.70991	3.44387	10.7951	10.7066	10.7066	1.80773	3.92871	7.37739	2.52949	8.53471	8.53471	2.45227	9.26621	13.5283	5.16759	19.7069	20.4783	9.77414	2.7046	14.8927	2.85605	2.35599	10.0669	11.357	11.145	2.68069	5.15158	0	13.5433	2.08186	3.75355	4.29512	7.31664	1.57867	8.533
Csa1G181360	54.2089	54.2089	39.3265	46.1311	48.7979	82.1477	82.1477	29.3062	39.4108	51.9359	33.202	70.9363	70.9363	38.038	43.2532	30.1338	50.7369	84.8292	84.8292	45.1932	50.2874	43.6496	44.2661	43.527	43.527	25.7489	38.0944	30.7461	31.0055	19.7069	36.2309	46.6987	51.3875	44.678	41.8887	38.8739	28.523	57.8173	19.718	29.4876	39.4954	48.7775	66.0238	47.8827	39.7876	15.4624	30.8925	31.5733	30.7188
Csa1G181370	36.9606	36.9606	42.2396	43.4175	40.8541	39.5526	39.5526	37.512	34.9323	45.0111	20.9697	55.419	55.419	57.0569	31.7779	43.9093	31.3057	31.2962	31.2962	44.2894	36.1441	31.9687	43.0014	36.6992	36.6992	29.4273	32.9465	44.2744	42.6326	34.7769	31.5051	43.4406	28.8491	31.6469	31.4165	47.1198	48.6569	27.8762	21.4326	46.9121	32.6267	42.5695	40.63	40.5962	39.7876	36.079	43.0869	33.9413	52.9046
Csa1G181410	1.23202	1.23202	4.36961	2.7136	11.3483	0	0	2.3445	0	1.7312	0	1.10838	1.10838	2.11322	3.53088	6.88774	0	3.29434	3.29434	1.80773	1.57148	3.07391	0	2.56041	2.56041	1.22614	0	6.14922	3.87569	0	0	8.68812	0.901535	0	3.80806	2.35599	3.35565	0	0.857305	2.68069	0.858596	1.77373	0	1.04093	7.50709	4.29512	8.94257	12.6293	0
Csa1G181470	76.3853	76.3853	71.3703	58.3423	121.427	44.1164	44.1164	98.4689	77.0301	154.077	75.1413	90.8872	90.8872	79.2457	93.5682	128.284	64.7705	115.302	115.302	72.3092	132.004	111.89	84.738	146.797	146.797	214.574	158.555	120.525	131.773	54.4838	103.967	145.526	94.6612	70.7402	106.626	149.605	146.81	69.1742	124.309	80.4208	105.607	125.935	99.8822	106.175	218.456	73.0171	118.692	125.504	105.809
Csa1G186620	27.1045	27.1045	48.0657	2.7136	43.1237	243.401	243.401	154.737	161.226	165.329	262.121	14.4089	14.4089	11.6227	5.29631	29.2729	37.7828	79.0641	79.0641	240.428	245.151	195.501	471.751	5.97429	5.97429	4.90455	8.23663	46.7341	23.2541	294.444	236.288	195.483	156.867	309.023	3.80806	2.35599	20.1339	8.25961	3.42922	209.094	151.113	249.209	154.056	274.805	9.00851	18.0395	16.2592	67.8826	299.508
Csa1G186660	81.3134	81.3134	58.2615	112.614	71.4946	62.3714	62.3714	57.4402	51.0549	65.7855	40.1918	82.0201	82.0201	92.9817	88.2719	75.7651	92.8377	46.9443	46.9443	55.1358	58.1448	61.4783	67.0316	65.7172	65.7172	73.5682	73.1001	110.686	116.271	51.0061	48.8329	65.1609	77.532	70.7402	61.881	58.8998	72.1464	130.089	85.7305	48.2525	49.7986	58.533	54.1734	61.4147	74.3202	69.581	75.6053	91.5626	56.3178
Csa1G186670	40.6567	40.6567	27.6742	42.0607	26.1012	66.9352	66.9352	48.0622	53.7419	56.2639	50.6767	39.9017	39.9017	49.6607	37.0742	37.8825	57.2139	37.8849	37.8849	56.9435	50.2874	61.4783	61.9726	33.2854	33.2854	34.3318	40.1536	34.4357	56.8434	62.5984	64.5855	46.6987	57.6982	50.2628	35.2246	31.8059	30.2008	38.2007	42.008	62.9963	54.0916	54.0987	59.2521	66.6194	30.7791	36.079	36.5832	37.0987	42.665
Csa1G194700	22.1764	22.1764	16.0219	9.49759	13.618	12.17	12.17	19.9282	13.4355	12.984	19.2222	13.3006	13.3006	17.9624	13.2408	15.4974	10.7951	25.5311	25.5311	26.2121	19.6435	22.747	15.177	20.4833	20.4833	18.392	13.3845	18.4477	15.5028	15.07	12.602	20.6343	14.4246	20.4774	15.2322	21.2039	12.5837	17.5517	8.57305	12.0631	11.1618	23.0585	11.8504	22.9004	21.0199	17.1805	17.8851	13.4187	18.7726
Csa1G195220	121.97	121.97	129.632	143.821	261.012	101.924	101.924	158.254	213.176	257.948	150.283	116.38	116.38	148.982	158.007	245.376	126.302	181.189	181.189	198.85	234.151	273.578	178.329	124.607	124.607	198.634	190.472	236.13	136.941	122.878	209.509	219.375	166.784	124.726	125.666	163.741	210.567	94.9855	104.591	152.8	230.104	263.399	145.591	244.618	181.672	127.995	210.557	251.008	194.552
Csa1G195230	17.2483	17.2483	13.1088	16.2816	5.67417	4.56376	4.56376	10.5502	13.4355	14.7152	6.98989	14.4089	14.4089	8.45288	4.4136	12.9145	5.39754	12.3538	12.3538	8.13478	14.1433	6.76261	12.6475	17.9229	17.9229	6.13068	10.2958	12.2984	7.75138	6.95538	1.57526	14.1182	8.11381	11.1695	2.85605	9.42396	10.0669	8.25961	3.42922	12.0631	6.86877	11.5292	8.46459	8.32742	6.75638	12.0263	4.0648	9.472	7.6797
Csa1G196250	17.2483	17.2483	10.1958	12.2112	17.0225	15.2125	15.2125	32.823	22.3925	23.3712	27.9595	6.65028	6.65028	13.7359	19.4198	10.3316	35.6238	28.0019	28.0019	34.3469	28.2867	24.5913	31.6187	14.509	14.509	17.1659	15.4437	23.367	41.3407	17.3884	18.9031	21.7203	50.486	33.5085	19.9923	20.0259	13.4226	35.1033	24.8619	13.4035	18.0305	30.1534	23.7009	15.6139	20.2691	12.8854	24.3888	10.2613	21.3325
Csa1G202290	18.4803	18.4803	18.935	20.352	15.8877	16.7338	16.7338	16.4115	22.3925	19.9088	19.2222	22.1676	22.1676	25.3586	18.5371	18.9413	21.5902	16.4717	16.4717	18.0773	18.072	27.0504	17.7065	12.8021	12.8021	24.5227	15.4437	20.9074	14.2109	13.9108	14.1773	23.8923	17.1292	20.4774	13.3282	23.5599	17.6171	10.3245	23.1472	17.4245	11.1618	7.09491	16.9292	15.6139	21.0199	12.0263	21.137	16.576	17.9193
Csa1G226440	18.4803	18.4803	10.1958	17.6384	13.618	16.7338	16.7338	18.756	14.3312	24.2368	29.707	12.1922	12.1922	20.0756	26.4816	14.6364	31.3057	22.2368	22.2368	25.3082	21.215	18.4435	29.0892	22.1902	22.1902	25.7489	18.5324	12.2984	31.0055	13.9108	20.4783	15.2042	20.7353	27.9238	22.8484	10.602	13.4226	24.7788	25.7192	24.1262	16.3133	22.1716	49.0946	22.9004	34.5326	15.4624	12.1944	15.7867	31.5721
Csa1G231530	0	0	2.91308	0	2.26967	1.52125	1.52125	3.51675	2.6871	24.2368	0	0	0	0	0.882719	6.02677	0	7.41226	7.41226	0.903865	17.2863	4.91826	6.32373	3.41388	3.41388	7.35682	31.9169	6.14922	2.58379	0	0	6.51609	1.80307	5.58476	7.61612	2.35599	17.6171	0	0.857305	0	8.58596	12.4161	10.1575	1.04093	15.0142	6.8722	13.8203	0	0.8533
Csa1G237040	131.826	131.826	97.588	50.2015	167.956	104.966	104.966	104.33	112.858	128.974	94.3635	119.705	119.705	123.623	73.2657	114.509	77.7246	104.595	104.595	81.3478	118.647	158.614	80.9438	121.193	121.193	111.578	120.461	135.283	80.0976	121.719	111.843	134.666	74.8274	111.695	108.53	100.13	119.125	75.3689	86.5878	95.1646	85.001	117.953	86.3388	147.812	106.601	125.418	121.131	177.6	96.4229
Csa1G237050	50.5129	50.5129	65.5442	35.2768	103.27	45.6376	45.6376	60.9569	60.0118	67.5167	71.6463	68.7196	68.7196	45.4342	47.6668	69.7383	41.0213	61.7688	61.7688	47.9048	73.0739	73.1592	50.5899	42.6735	42.6735	51.4977	80.3071	70.1011	49.0921	60.2799	55.1339	78.1931	50.486	53.986	69.4971	58.8998	50.3347	37.1682	43.7226	62.9963	61.8189	70.0622	40.63	68.7012	37.5355	58.4137	52.0295	106.56	48.6381
Csa1G246600	7.39213	7.39213	4.36961	0	24.9664	0	0	0	0.895699	2.5968	0	0	0	3.16983	0	13.7755	1.07951	1.64717	1.64717	0.903865	0.785741	0.614783	0	5.97429	5.97429	1.22614	14.4141	43.0446	1.2919	0	0	1.08602	0	0	2.85605	0	22.6506	1.03245	3.42922	0	0	0.886864	0	11.4502	1.50142	8.59025	8.94257	23.68	0
Csa1G250160	30.8005	30.8005	27.6742	46.1311	51.0676	48.6801	48.6801	45.7177	63.5946	64.0543	34.9494	37.6849	37.6849	54.9437	29.1297	50.797	71.2476	58.4745	58.4745	37.0585	46.3587	51.6418	55.6489	40.9666	40.9666	39.2364	49.4198	52.8833	45.2164	37.0953	39.3814	54.3008	61.3044	61.4323	36.1766	37.6959	35.2343	47.4928	48.8664	41.5507	60.9603	54.9855	57.5592	60.3738	27.0255	28.3478	33.3314	60.7786	62.2909
Csa1G256750	13.5522	13.5522	7.28269	8.14079	3.4045	7.60627	7.60627	17.5837	23.2882	9.52159	6.98989	14.4089	14.4089	3.16983	10.5926	6.88774	19.4312	9.05943	9.05943	11.7502	11.0004	20.2878	25.2949	8.53471	8.53471	3.67841	5.14789	2.45969	11.6271	5.79615	3.15051	28.2364	25.243	18.6159	5.71209	9.42396	0	12.3894	1.71461	8.04208	8.58596	17.7373	37.2442	13.5321	3.00284	1.71805	2.43888	4.736	12.7995
Csa1G257950	4.92808	4.92808	14.5654	14.9248	5.67417	7.60627	7.60627	3.51675	11.6441	6.92479	8.73736	3.32514	3.32514	10.5661	11.4753	6.88774	8.63607	7.41226	7.41226	15.3657	8.64315	6.14783	13.9122	1.70694	1.70694	11.0352	7.20705	6.14922	14.2109	4.63692	4.72577	16.2902	9.01535	13.0311	8.56814	14.1359	10.9059	16.5192	14.5742	10.7228	15.4547	10.6424	3.38584	4.16371	5.25496	6.01317	5.69072	4.736	4.2665
Csa1G264000	107.186	107.186	117.98	100.403	173.63	80.6264	80.6264	80.8851	128.981	114.259	90.8685	110.838	110.838	109.887	112.988	112.787	77.7246	93.8886	93.8886	103.944	121.004	124.186	84.738	101.563	101.563	88.2818	106.047	126.674	56.8434	130.993	105.542	111.86	100.972	100.526	97.1056	90.7057	112.414	70.2067	72.871	131.354	94.4456	127.708	86.3388	116.584	102.847	143.457	112.189	130.24	104.956
Csa1G264010	16.0163	16.0163	20.3915	9.49759	37.4495	3.04251	3.04251	3.51675	7.16559	12.984	12.2323	12.1922	12.1922	15.8491	39.7224	15.4974	31.3057	7.41226	7.41226	2.71159	22.0007	9.83653	12.6475	14.509	14.509	28.2011	24.7099	23.367	10.3352	6.95538	14.1773	13.0322	9.01535	9.30793	21.8964	27.0939	5.87238	9.29206	7.71575	8.04208	5.15158	23.9453	10.1575	10.4093	16.5156	8.59025	14.6333	38.6773	15.3594
Csa1G264530	33.2646	33.2646	30.5873	54.2719	37.4495	38.0313	38.0313	59.7847	67.1774	31.1616	27.9595	23.276	23.276	47.5474	24.7161	28.4119	23.7492	38.7085	38.7085	39.7701	53.4304	35.6574	39.2072	49.5013	49.5013	60.0807	40.1536	35.6655	18.0866	15.07	58.2844	43.4406	54.0921	18.6159	22.8484	53.0098	43.6234	13.4219	15.4315	30.828	56.6674	38.1351	44.0159	45.8008	32.2805	23.1937	42.2739	28.416	23.0391
Csa1G264560	8.62415	8.62415	11.6523	27.136	23.8315	12.17	12.17	19.9282	26.871	27.6992	24.4646	4.43352	4.43352	6.33966	21.1853	26.69	17.2721	3.29434	3.29434	17.1734	20.4293	21.5174	13.9122	13.6555	13.6555	22.0705	20.5916	25.8267	16.7947	2.31846	17.3278	40.1826	29.7507	14.8927	10.4722	29.4499	12.5837	21.6815	30.0057	9.38243	18.8891	29.2665	22.0079	16.6548	23.272	12.0263	18.6981	16.576	16.2127
Csa1G265080	25.8724	25.8724	30.5873	58.3423	22.6967	21.2975	21.2975	30.4785	36.7237	36.3551	45.4343	21.0592	21.0592	24.302	34.426	27.5509	29.1467	18.9424	18.9424	38.8662	25.9295	22.1322	32.8834	25.6041	25.6041	22.0705	17.5028	28.2864	29.7136	22.0254	23.6288	32.5805	35.1599	20.4774	27.6084	30.6279	25.1673	49.5577	38.5787	25.4666	30.0509	26.6059	62.638	26.0232	15.0142	19.7576	29.2666	15.7867	36.6919
Csa1G266160	133.058	133.058	173.328	131.609	198.596	181.029	181.029	180.526	198.845	189.566	186.979	152.956	152.956	147.925	131.525	130.867	126.302	214.132	214.132	222.351	190.149	207.182	193.506	157.892	157.892	134.875	153.407	136.513	130.482	205.184	223.686	217.203	191.125	225.252	152.322	123.69	120.803	126.991	102.019	237.241	200.053	226.15	196.379	175.917	165.907	152.906	135.764	163.392	175.78
Csa1G267240	0	0	0	5.42719	18.1574	1.52125	1.52125	2.3445	0.895699	13.8496	3.49494	0	0	4.22644	1.76544	4.30483	0	0.823585	0.823585	3.61546	5.50019	9.83653	11.3827	2.56041	2.56041	1.22614	6.17747	18.4477	0	0	1.57526	6.51609	1.80307	1.86159	0	0	7.5502	2.0649	6.85844	1.34035	6.01017	9.7555	5.07876	28.1051	6.00567	6.01317	5.69072	12.6293	2.5599
Csa1G270420	18.4803	18.4803	18.935	39.3471	35.1799	13.6913	13.6913	37.512	39.4108	19.9088	27.9595	9.97542	9.97542	15.8491	28.247	24.1071	47.4984	23.884	23.884	22.5966	9.42889	16.5991	22.7654	10.2416	10.2416	40.4625	23.6803	18.4477	54.2597	20.8661	26.7793	30.4084	26.1445	24.2006	21.8964	58.8998	27.6841	45.4278	84.8732	24.1262	12.0203	19.511	44.0159	23.9413	24.0227	24.9117	34.1443	33.9413	19.6259
Csa1G276450	11.0882	11.0882	10.1958	21.7088	17.0225	4.56376	4.56376	14.067	17.0183	14.7152	13.9798	34.3598	34.3598	17.9624	14.1235	26.69	12.9541	28.0019	28.0019	29.8275	17.2863	20.9026	21.5007	16.2159	16.2159	19.6182	19.562	11.0686	15.5028	12.7515	22.0536	18.4623	23.4399	18.6159	17.1363	32.9839	20.9728	17.5517	36.8641	13.4035	12.0203	26.6059	20.315	12.4911	33.7819	14.6034	13.0074	22.1013	12.7995
Csa1G294020	454.616	454.616	282.568	236.083	367.686	424.43	424.43	722.105	1048.86	819.722	686.756	443.352	443.352	358.191	350.439	475.254	358.397	490.856	490.856	988.828	942.889	941.847	878.999	336.267	336.267	272.202	222.389	421.837	257.087	948.25	838.036	927.457	532.807	839.575	436.975	374.603	171.138	162.095	143.17	650.068	687.736	1241.61	702.561	885.83	248.485	170.087	226.816	604.629	1192.91
Csa1G304710	607.386	607.386	445.701	347.34	784.171	498.971	498.971	357.536	342.157	587.742	356.484	476.603	476.603	392.002	328.372	649.169	267.718	559.214	559.214	290.141	490.302	541.009	319.981	562.437	562.437	579.963	500.375	687.483	417.283	464.851	433.195	592.964	272.264	409.549	437.927	428.79	541.937	323.157	333.492	352.511	443.894	565.819	355.513	543.364	635.851	466.451	595.087	830.378	378.012
Csa1G320320	52.9769	52.9769	33.5004	82.7647	56.7417	42.5951	42.5951	32.823	34.0366	45.0111	29.707	18.8425	18.8425	43.321	57.3767	46.4922	18.3516	20.5896	20.5896	29.8275	58.9306	44.8792	22.7654	43.527	43.527	44.1409	48.3902	39.355	25.8379	34.7769	45.6824	56.4728	27.9476	29.7854	31.4165	42.4078	52.0125	53.6875	46.2945	24.1262	37.7782	41.6826	23.7009	37.4734	36.7848	36.079	54.4684	37.888	29.8655
Csa1G320340	243.94	243.94	263.633	302.566	257.607	152.125	152.125	143.014	182.723	203.416	181.737	242.735	242.735	282.115	286.884	301.338	254.764	172.129	172.129	161.792	192.507	208.411	169.476	211.661	211.661	339.64	285.193	271.796	308.763	216.776	132.321	184.623	203.747	176.851	282.749	308.635	281.035	291.151	327.491	186.308	173.436	220.829	192.993	235.25	376.105	256.848	278.845	296.789	234.657
Csa1G320370	2.46404	2.46404	2.91308	1.3568	4.53934	1.52125	1.52125	9.37799	7.16559	3.4624	1.74747	5.5419	5.5419	12.6793	1.76544	0	3.23853	4.94151	4.94151	11.7502	7.07167	10.4513	1.26475	6.82777	6.82777	12.2614	4.11831	3.68953	3.87569	12.7515	0	5.43008	2.7046	5.58476	5.71209	5.88998	10.9059	1.03245	0	2.68069	3.43439	4.43432	5.07876	5.20464	2.25213	6.8722	3.25184	4.736	0.8533
Csa1G329900	1.23202	1.23202	1.45654	1.3568	3.4045	3.04251	3.04251	3.51675	2.6871	12.1184	12.2323	1.10838	1.10838	1.05661	0	0.860967	5.39754	6.58868	6.58868	5.42319	2.35722	4.91826	10.118	5.12082	5.12082	1.22614	1.02958	0	5.16759	3.47769	12.602	8.68812	7.21228	9.30793	0.952015	0	1.67782	3.09735	11.145	0	3.43439	2.66059	8.46459	3.12278	2.25213	4.29512	1.62592	0.789333	5.1198
Csa1G366960	101.026	101.026	96.1315	137.037	174.765	97.3602	97.3602	143.014	136.146	167.061	166.01	110.838	110.838	135.246	169.482	147.225	264.48	106.242	106.242	179.869	154.791	188.738	256.744	148.504	148.504	107.9	160.614	114.376	258.379	81.1461	168.552	150.956	218.171	193.605	99.0096	143.715	117.448	231.269	290.627	160.842	121.921	157.862	215.001	164.467	140.383	91.9157	142.268	135.765	133.968
Csa1G369500	48.0488	48.0488	58.2615	96.3327	49.9327	54.7651	54.7651	65.6459	42.0979	43.2799	69.8989	60.9609	60.9609	79.2457	66.2039	54.2409	77.7246	26.3547	26.3547	55.1358	31.4296	43.6496	48.0604	40.1131	40.1131	89.508	56.6268	50.4236	67.1786	37.0953	50.4082	38.0105	55.8952	33.5085	69.4971	73.0357	62.0795	99.1153	101.162	33.5087	39.4954	25.719	44.0159	42.678	71.3174	49.8234	65.8498	38.6773	46.0782
Csa1G385550	27.1045	27.1045	30.5873	10.8544	54.4721	18.255	18.255	59.7847	28.6624	69.2479	55.9191	17.7341	17.7341	19.019	18.5371	58.5458	21.5902	49.4151	49.4151	71.4053	51.8589	67.0113	64.5021	43.527	43.527	36.7841	56.6268	65.1818	51.6759	12.7515	89.7895	74.9351	30.6522	52.1244	15.2322	16.4919	56.2071	20.649	30.863	36.1894	77.2737	85.1389	54.1734	73.9059	58.5553	24.9117	39.8351	37.0987	82.7701
Csa1G386580	12.3202	12.3202	7.28269	13.568	20.427	18.255	18.255	17.5837	19.7054	12.1184	24.4646	13.3006	13.3006	8.45288	21.1853	21.5242	15.1131	22.2368	22.2368	23.5005	14.1433	15.3696	20.236	18.7764	18.7764	11.0352	19.562	7.37907	15.5028	18.5477	14.1773	29.3224	20.7353	37.2317	16.1843	14.1359	8.38912	8.25961	13.7169	18.7649	26.6165	9.7555	27.0867	22.9004	13.5128	14.6034	10.5685	18.944	9.3863
Csa1G397130	567.962	567.962	452.983	393.471	164.551	74.5414	74.5414	89.0909	95.8398	135.899	57.6666	417.859	417.859	222.945	267.464	220.408	112.269	59.2981	59.2981	44.2894	107.647	103.898	58.1784	510.375	510.375	209.669	371.678	178.327	197.66	86.9422	45.6824	131.408	52.289	63.2939	357.006	134.291	464.757	139.381	411.507	108.568	112.476	145.446	88.0318	68.7012	400.879	231.937	419.488	116.821	95.5696
Csa1G398140	14.7843	14.7843	23.3046	37.9903	22.6967	18.255	18.255	29.3062	26.871	24.2368	27.9595	23.276	23.276	16.9058	19.4198	21.5242	37.7828	18.1189	18.1189	26.2121	22.7865	17.8287	26.5597	16.2159	16.2159	17.1659	24.7099	17.2178	24.546	23.1846	26.7793	16.2902	42.3721	27.9238	17.1363	28.2719	28.523	26.8437	19.718	17.4245	18.8891	25.719	27.0867	18.7367	29.2777	17.1805	10.5685	16.576	8.533
Csa1G418250	161.395	161.395	138.371	115.328	217.888	185.593	185.593	223.899	198.845	285.648	258.626	146.306	146.306	161.661	169.482	237.627	170.562	182.012	182.012	253.082	252.223	255.75	252.949	192.031	192.031	212.122	217.241	212.763	223.498	150.7	300.874	233.493	238.907	230.837	171.363	192.013	227.345	169.322	207.468	223.838	224.094	266.059	228.544	233.168	196.686	194.14	212.183	226.539	250.87
Csa1G421890	29.5685	29.5685	42.2396	31.2064	49.9327	48.6801	48.6801	60.9569	77.9258	63.1887	75.1413	33.2514	33.2514	34.8681	60.0249	41.3264	50.7369	45.2972	45.2972	71.4053	88.003	79.307	74.6201	24.7506	24.7506	46.5932	36.0352	54.1132	68.4705	46.3692	96.0906	79.2791	65.8121	65.1555	49.5048	44.7638	50.3347	28.9086	42.008	50.9332	66.9705	76.2703	64.3309	65.5785	42.0397	40.3742	67.4757	48.9387	79.3569
Csa1G423090	64.0651	64.0651	45.1527	65.1263	64.6856	36.5101	36.5101	66.8182	51.9505	51.0703	43.6868	74.2615	74.2615	64.4532	67.9694	84.3748	55.0549	57.6509	57.6509	70.5015	78.5741	79.307	68.2963	105.83	105.83	87.0557	97.81	78.7101	87.849	41.7323	81.9133	71.677	67.6151	68.8787	69.4971	55.3658	105.703	51.6226	60.0114	69.698	83.2838	79.8177	69.4097	81.1924	70.5667	63.5678	69.9146	65.5146	46.0782
Csa1G423140	16.0163	16.0163	7.28269	9.49759	18.1574	1.52125	1.52125	8.20574	17.914	18.1776	6.98989	9.97542	9.97542	8.45288	7.06175	29.2729	8.63607	14.0009	14.0009	9.03865	22.0007	27.6652	11.3827	17.9229	17.9229	9.80909	11.3254	15.988	11.6271	12.7515	25.2041	20.6343	10.8184	3.72317	12.3762	12.958	5.03347	3.09735	4.28653	18.7649	17.1719	14.1898	11.8504	14.573	14.2635	6.01317	12.1944	28.416	13.6528
Csa1G423200	41.8887	41.8887	52.4354	43.4175	71.4946	25.8613	25.8613	63.3014	71.6559	75.3071	68.1514	35.4682	35.4682	48.6041	45.9014	73.1822	58.2935	68.3575	68.3575	82.2517	59.7163	78.6922	60.7079	74.2519	74.2519	106.674	65.893	75.0205	63.3029	49.8469	80.338	78.1931	65.8121	42.8165	59.977	76.5697	40.2678	60.9146	56.5822	48.2525	62.6775	82.4783	67.7167	91.6017	76.5723	45.5283	60.1591	59.9893	86.1833
Csa1G423220	6.16011	6.16011	5.82615	5.42719	10.2135	6.08501	6.08501	7.03349	6.26989	11.2528	5.24241	15.5173	15.5173	9.50949	3.53088	6.88774	4.31803	5.76509	5.76509	3.61546	7.85741	9.22174	3.79424	12.8021	12.8021	7.35682	4.11831	3.68953	7.75138	4.63692	7.87628	17.3762	5.40921	7.44634	6.66411	11.78	13.4226	9.29206	9.43036	1.34035	12.0203	6.20805	10.1575	8.32742	6.75638	3.4361	6.50368	6.31466	13.6528
Csa1G423310	3.69606	3.69606	4.36961	0	12.4832	7.60627	7.60627	16.4115	7.16559	9.52159	17.4747	3.32514	3.32514	3.16983	6.17903	6.88774	8.63607	9.88302	9.88302	10.8464	12.5719	9.83653	18.9712	1.70694	1.70694	6.13068	1.02958	4.91938	10.3352	11.5923	17.3278	9.77414	24.3414	14.8927	8.56814	9.42396	9.22803	4.1298	12.0023	20.1052	8.58596	4.43432	18.6221	19.7776	9.75922	8.59025	11.3814	12.6293	12.7995
Csa1G424860	40.6567	40.6567	34.9569	46.1311	55.6069	31.9463	31.9463	29.3062	21.4968	34.624	15.7272	25.4927	25.4927	27.4719	38.8396	35.2996	20.5107	23.884	23.884	25.3082	29.0724	31.9687	16.4417	31.5784	31.5784	34.3318	38.0944	25.8267	16.7947	38.2546	28.3546	47.7847	18.0307	14.8927	28.5605	22.3819	42.7845	24.7788	35.1495	34.849	21.4649	45.23	22.0079	32.2688	39.7876	47.2464	39.8351	37.0987	34.132
Csa1G425900	11.0882	11.0882	5.82615	0	5.67417	4.56376	4.56376	8.20574	8.06129	10.3872	8.73736	6.65028	6.65028	8.45288	16.7717	13.7755	10.7951	9.88302	9.88302	12.6541	13.3576	10.4513	11.3827	13.6555	13.6555	7.35682	13.3845	8.60891	2.58379	5.79615	7.87628	10.8602	9.01535	9.30793	10.4722	14.1359	9.22803	11.357	10.2877	5.36139	7.72737	15.9635	16.9292	8.32742	12.7621	5.15415	7.31664	17.3653	16.2127
Csa1G425910	30.8005	30.8005	30.5873	54.2719	15.8877	9.12752	9.12752	9.37799	27.7667	25.968	8.73736	44.3352	44.3352	27.4719	39.7224	15.4974	20.5107	7.41226	7.41226	27.1159	23.5722	17.2139	7.58848	63.1568	63.1568	71.1159	24.7099	12.2984	10.3352	11.5923	22.0536	33.6665	20.7353	5.58476	19.9923	37.6959	20.1339	18.5841	10.2877	8.04208	14.5961	23.9453	6.77167	15.6139	46.544	24.9117	23.5759	14.208	15.3594
Csa1G427490	12.3202	12.3202	5.82615	13.568	21.5619	4.56376	4.56376	33.9952	51.0549	39.8175	3.49494	14.4089	14.4089	13.7359	24.7161	12.0535	20.5107	22.2368	22.2368	27.1159	19.6435	28.28	16.4417	9.38818	9.38818	28.2011	27.7986	4.91938	21.9622	17.3884	28.3546	34.7525	41.4706	20.4774	22.8484	24.7379	15.1004	16.5192	11.145	24.1262	20.6063	38.1351	27.0867	19.7776	24.7734	10.3083	16.2592	27.6267	28.1589
Csa1G427500	118.274	118.274	61.1746	63.7695	90.7868	51.7226	51.7226	92.6076	110.171	121.184	89.121	72.0447	72.0447	90.8685	84.741	117.952	66.9295	130.126	130.126	88.5788	130.433	113.735	94.856	143.383	143.383	84.6034	130.756	108.226	91.7247	98.5345	118.144	131.408	89.252	81.9097	79.9693	90.7057	99.8305	60.9146	88.3025	99.1857	115.052	148.106	84.6459	86.397	128.371	75.5942	115.44	126.293	101.543
Csa1G434160	22.1764	22.1764	21.8481	51.5583	37.4495	15.2125	15.2125	24.6172	38.5151	28.5648	41.9393	15.5173	15.5173	19.019	30.8952	31.8558	48.5779	28.0019	28.0019	26.2121	29.0724	42.42	43.0014	17.0694	17.0694	39.2364	20.5916	27.0566	28.4217	19.7069	29.9298	30.4084	55.8952	39.0933	22.8484	32.9839	26.8452	49.5577	42.008	13.4035	18.8891	38.1351	44.0159	48.9236	24.7734	24.0527	27.6407	26.8373	19.6259
Csa1G435200	12.3202	12.3202	13.1088	12.2112	11.3483	9.12752	9.12752	10.5502	19.7054	14.7152	8.73736	11.0838	11.0838	14.7925	16.7717	22.3851	14.0336	13.1774	13.1774	18.9812	9.42889	11.6809	24.0302	11.9486	11.9486	20.8443	14.4141	9.83876	23.2541	10.4331	14.1773	16.2902	18.0307	42.8165	13.3282	9.42396	11.7448	28.9086	41.1507	16.0842	15.4547	16.8504	23.7009	7.28649	8.2578	6.8722	13.0074	23.68	16.2127
Csa1G446400	35.7286	35.7286	26.2177	36.6335	24.9664	16.7338	16.7338	3.51675	12.5398	22.5056	1.74747	16.6257	16.6257	30.6417	31.7779	20.6632	23.7492	8.23585	8.23585	8.13478	4.71445	3.6887	6.32373	21.3368	21.3368	31.8796	31.9169	15.988	28.4217	2.31846	9.45153	17.3762	15.3261	11.1695	19.0403	45.9418	17.6171	44.3954	36.8641	10.7228	6.86877	13.303	5.07876	8.32742	29.2777	18.0395	13.0074	26.048	7.6797
Csa1G447400	333.878	333.878	193.72	137.037	165.686	112.573	112.573	86.7464	78.8215	163.598	48.9292	345.815	345.815	233.511	189.785	152.391	166.244	132.597	132.597	60.5589	123.361	148.163	48.0604	320.051	320.051	267.298	176.058	147.581	83.9733	119.401	94.5153	130.322	67.6151	50.2628	271.324	280.363	166.943	96.018	84.0159	87.1225	121.062	148.106	50.7876	115.543	304.037	185.549	173.161	218.645	88.7432
Csa1G448420	133.058	133.058	80.1096	105.83	234.911	80.6264	80.6264	201.627	245.422	361.82	232.414	100.863	100.863	121.51	210.97	225.573	137.098	248.723	248.723	229.582	319.797	327.679	256.744	243.239	243.239	174.111	218.271	239.82	145.984	183.158	242.589	314.944	231.694	210.359	141.85	154.317	205.533	94.9855	96.0182	167.543	328.842	318.384	216.694	274.805	197.437	107.378	210.557	228.117	299.508
Csa1G448960	352.358	352.358	291.308	189.952	680.901	182.55	182.55	474.761	443.371	817.991	405.413	250.494	250.494	264.152	368.094	764.539	395.1	508.152	508.152	495.318	697.738	816.432	469.221	573.532	573.532	698.898	690.847	672.725	494.796	399.934	467.851	902.479	419.214	411.41	402.703	566.616	605.694	266.372	311.202	372.616	640.513	952.492	433.387	701.585	691.403	318.698	657.685	778.282	614.376
Csa1G461020	48.0488	48.0488	52.4354	43.4175	32.9102	30.4251	30.4251	44.5454	56.429	48.4735	38.4444	64.286	64.286	64.4532	44.136	49.0751	65.85	51.0622	51.0622	37.9623	36.9298	52.2565	39.2072	63.1568	63.1568	66.2114	41.1831	34.4357	42.6326	28.9807	48.8329	53.2148	40.5691	40.9549	42.8407	42.4078	32.7176	55.7524	46.2945	28.1473	35.2024	45.23	42.323	37.4734	54.0511	41.2332	37.3962	42.624	48.6381
Csa1G462020	1383.56	1383.56	1104.06	553.574	2246.97	1285.46	1285.46	1169.9	1265.62	2152.74	1231.97	1197.05	1197.05	1104.16	939.213	1994.86	919.741	1738.59	1738.59	1096.39	1924.28	2151.13	1164.83	1715.48	1715.48	1391.67	1653.5	2152.23	994.76	1775.94	1170.41	1923.33	1063.81	1154.18	1247.14	1206.27	1604	608.114	759.573	1403.34	1459.61	2359.06	959.885	1748.76	1528.44	1202.63	1762.5	2326.16	1319.2
Csa1G467080	8.62415	8.62415	10.1958	4.07039	9.07868	4.56376	4.56376	21.1005	14.3312	19.0432	20.9697	14.4089	14.4089	6.33966	13.2408	17.2193	16.1926	21.4132	21.4132	22.5966	19.6435	18.4435	24.0302	15.3625	15.3625	15.9398	23.6803	15.988	27.1298	9.27384	22.0536	17.3762	29.7507	18.6159	14.2802	18.8479	26.8452	19.6166	25.7192	14.7438	31.7681	24.8322	23.7009	19.7776	24.0227	8.59025	26.0147	15.7867	15.3594
Csa1G467200	3.69606	3.69606	5.82615	9.49759	12.4832	3.04251	3.04251	3.51675	2.6871	10.3872	1.74747	6.65028	6.65028	12.6793	7.06175	15.4974	4.31803	6.58868	6.58868	0	3.14296	4.30348	1.26475	4.26735	4.26735	23.2966	11.3254	13.5283	10.3352	4.63692	1.57526	13.0322	2.7046	1.86159	3.80806	4.71198	24.3284	6.19471	6.85844	5.36139	4.29298	13.303	1.69292	7.28649	16.5156	5.15415	6.50368	18.944	2.5599
Csa1G469730	14.7843	14.7843	8.73923	4.07039	37.4495	1.52125	1.52125	10.5502	10.7484	21.64	29.707	13.3006	13.3006	4.22644	10.5926	30.9948	4.31803	35.4141	35.4141	8.13478	19.6435	12.2957	11.3827	58.8895	58.8895	24.5227	23.6803	29.5163	10.3352	26.6623	14.1773	24.9784	13.523	1.86159	15.2322	25.9159	23.4895	13.4219	12.8596	2.68069	12.0203	17.7373	6.77167	34.3506	24.7734	11.1673	21.9499	44.992	13.6528
Csa1G470310	34.4966	34.4966	33.5004	40.7039	73.7643	34.9888	34.9888	67.9904	59.1161	94.3503	71.6463	48.7687	48.7687	49.6607	39.7224	67.1554	63.691	53.533	53.533	69.5976	107.647	100.824	87.2675	61.4499	61.4499	71.1159	57.6564	54.1132	43.9245	46.3692	50.4082	71.677	74.8274	85.6329	45.6967	57.7218	51.1736	26.8437	51.4383	34.849	66.1119	99.3287	62.638	74.9468	66.0624	40.3742	48.7776	54.464	56.3178
Csa1G470410	41.8887	41.8887	72.8269	59.6991	295.057	82.1477	82.1477	124.258	162.122	215.534	174.747	53.2022	53.2022	68.6796	67.0867	234.183	76.6451	64.2396	64.2396	95.8097	235.722	226.24	178.329	50.3548	50.3548	49.0455	189.442	252.118	62.011	89.2607	124.445	247.612	144.246	128.449	41.8887	43.5858	181.205	70.2067	54.0102	117.951	149.396	250.982	209.922	255.027	39.0369	127.995	181.29	325.995	126.288
Csa1G471470	0	0	0	0	3.4045	0	0	2.3445	1.7914	21.64	0	0	0	0	1.76544	0	11.8746	2.47075	2.47075	0	2.35722	1.84435	15.177	9.38818	9.38818	0	3.08874	0	3.87569	0	0	0	14.4246	0	0	0	0	10.3245	0	8.04208	11.1618	0	5.07876	7.28649	0	0	2.43888	0	2.5599
Csa1G478080	38.1927	38.1927	27.6742	32.5632	29.5057	24.3401	24.3401	42.2009	34.9323	32.8928	34.9494	35.4682	35.4682	42.2644	18.5371	37.0216	38.8623	28.8255	28.8255	57.8474	32.2154	51.027	32.8834	29.8715	29.8715	47.8193	36.0352	35.6655	41.3407	52.1653	18.9031	33.6665	31.5537	33.5085	49.5048	38.8739	26.0063	42.3305	48.0091	34.849	34.3439	38.1351	35.5513	34.3506	47.2947	41.2332	32.5184	33.9413	49.4914
Csa1G479110	2.46404	2.46404	1.45654	0	120.292	0	0	14.067	44.785	34.624	94.3635	1.10838	1.10838	0	1.76544	8.60967	3.23853	15.6481	15.6481	18.9812	22.7865	70.7	164.417	5.12082	5.12082	1.22614	5.14789	6.14922	11.6271	8.11461	17.3278	92.3113	45.0767	176.851	3.80806	4.71198	2.51673	4.1298	4.28653	9.38243	27.4751	38.1351	96.4964	287.296	1.50142	2.57707	4.0648	48.1493	44.3716
Csa1G479610	1989.71	1989.71	1414.3	609.202	2603.31	1971.54	1971.54	1324.64	1249.5	2650.46	1137.6	2235.6	2235.6	1536.31	854.472	2427.07	1069.79	2684.06	2684.06	1219.31	1529.05	1935.34	1044.68	1945.06	1945.06	2001.05	2255.81	2979.91	977.966	1698.27	1427.18	2520.64	1180.11	997.81	1647.94	1889.5	2328.82	811.507	1035.62	1613.78	1973.91	2239.33	1244.3	2096.43	2356.48	1789.35	2377.1	2749.25	1752.68
Csa1G498310	103.49	103.49	104.871	127.539	91.9216	88.2327	88.2327	94.9521	97.6312	96.0815	106.596	109.73	109.73	110.944	109.457	122.257	107.951	112.008	112.008	101.233	74.6454	132.178	84.738	89.6144	89.6144	112.805	100.899	102.077	94.3084	84.6237	118.144	90.1393	108.184	83.7713	102.818	85.9937	109.897	81.5636	81.444	88.4629	81.5666	108.197	86.3388	109.297	99.8443	85.0435	86.9868	127.872	123.728
Csa1G503400	226.692	226.692	168.958	202.163	189.517	174.944	174.944	153.565	187.201	172.254	253.383	213.917	213.917	174.341	223.328	191.996	197.55	190.248	190.248	236.813	191.721	258.209	264.332	175.815	175.815	148.363	189.442	184.477	166.655	181.999	244.165	183.537	245.218	227.113	158.035	154.317	200.5	198.231	145.742	191.67	181.164	218.168	304.725	242.536	167.408	184.69	177.225	201.28	226.978
Csa1G505950	11.0882	11.0882	27.6742	21.7088	26.1012	25.8613	25.8613	14.067	19.7054	32.8928	19.2222	15.5173	15.5173	19.019	26.4816	29.2729	24.8287	28.8255	28.8255	28.9237	31.4296	37.5018	34.1482	11.9486	11.9486	22.0705	21.6211	18.4477	27.1298	16.2292	20.4783	16.2902	42.3721	14.8927	13.3282	42.4078	41.9456	36.1358	45.4372	13.4035	31.7681	24.8322	40.63	17.6958	31.5298	24.9117	45.5258	12.6293	15.3594
Csa1G507460	0	0	0	1.3568	2.26967	0	0	3.51675	14.3312	6.05919	1.74747	0	0	2.11322	0.882719	0.860967	6.47705	0.823585	0.823585	5.42319	5.50019	5.53305	17.7065	0	0	2.45227	0	1.22984	2.58379	1.15923	3.15051	3.25805	9.91688	14.8927	0	0	1.67782	2.0649	4.28653	1.34035	8.58596	7.98177	10.1575	4.16371	0	0.859025	0.81296	4.736	4.2665
Csa1G507470	20.9444	20.9444	30.5873	18.9952	12.4832	10.6488	10.6488	18.756	29.5581	23.3712	17.4747	34.3598	34.3598	23.2454	14.1235	18.0803	20.5107	24.7075	24.7075	18.0773	24.358	27.6652	18.9712	21.3368	21.3368	24.5227	19.562	20.9074	18.0866	12.7515	26.7793	19.5483	22.5384	14.8927	7.61612	21.2039	15.9393	20.649	13.7169	21.4455	21.4649	29.2665	30.4725	19.7776	28.527	15.4624	24.3888	15.7867	17.9193
Csa1G524650	7.39213	7.39213	5.82615	1.3568	19.2922	6.08501	6.08501	15.2392	7.16559	13.8496	5.24241	11.0838	11.0838	7.39627	9.70991	12.0535	12.9541	12.3538	12.3538	12.6541	13.3576	15.9844	11.3827	15.3625	15.3625	15.9398	17.5028	14.7581	16.7947	4.63692	17.3278	14.1182	13.523	0	12.3762	15.3139	15.9393	2.0649	19.718	8.04208	11.1618	22.1716	13.5433	15.6139	14.2635	4.29512	14.6333	16.576	17.066
Csa1G524670	206.98	206.98	219.937	333.772	238.315	197.763	197.763	158.254	119.128	199.953	167.757	211.701	211.701	247.247	235.686	169.61	326.012	136.715	136.715	152.753	183.078	187.509	175.8	192.031	192.031	323.7	229.596	223.832	353.98	151.859	152.8	186.795	144.246	137.757	207.539	333.373	212.245	296.313	352.353	138.056	162.275	242.114	243.78	168.63	268.754	236.232	201.614	204.437	120.315
Csa1G524730	7.39213	7.39213	2.91308	1.3568	2.26967	1.52125	1.52125	4.68899	9.85269	4.32799	0	4.43352	4.43352	5.28305	8.82719	5.1658	9.71558	0	0	5.42319	2.35722	2.45913	10.118	6.82777	6.82777	0	5.14789	4.91938	6.45948	0	6.30102	6.51609	9.91688	7.44634	6.66411	3.53399	2.51673	3.09735	5.14383	5.36139	4.29298	6.20805	13.5433	4.16371	6.75638	1.71805	3.25184	0.789333	4.2665
Csa1G525270	8.62415	8.62415	4.36961	6.78399	4.53934	10.6488	10.6488	25.7895	18.8097	11.2528	5.24241	28.8179	28.8179	15.8491	5.29631	5.1658	8.63607	14.8245	14.8245	17.1734	19.6435	13.5252	8.85323	8.53471	8.53471	11.0352	16.4733	9.83876	3.87569	5.79615	26.7793	22.8063	16.2276	24.2006	18.0883	4.71198	10.0669	7.22716	6.00114	8.04208	18.0305	23.9453	10.1575	8.32742	11.2606	13.7444	5.69072	13.4187	12.7995
Csa1G526820	7.39213	7.39213	4.36961	4.07039	2.26967	82.1477	82.1477	10.5502	31.3495	11.2528	66.4039	5.5419	5.5419	6.33966	10.5926	17.2193	2.15902	58.4745	58.4745	51.5203	42.43	126.645	67.0316	2.56041	2.56041	6.13068	1.02958	18.4477	5.16759	17.3884	66.1607	90.1393	9.01535	35.3701	6.66411	5.88998	5.03347	1.03245	3.42922	45.5718	7.72737	26.6059	55.8663	154.057	6.00567	5.15415	26.8277	4.736	55.4645
Csa1G527880	4.92808	4.92808	1.45654	2.7136	1.13483	3.04251	3.04251	0	8.95699	6.05919	1.74747	6.65028	6.65028	3.16983	7.06175	6.88774	4.31803	0.823585	0.823585	3.61546	4.71445	4.30348	5.05899	5.97429	5.97429	3.67841	6.17747	4.91938	2.58379	0	3.15051	3.25805	9.91688	7.44634	1.90403	3.53399	2.51673	1.03245	5.14383	1.34035	5.15158	7.09491	3.38584	2.08186	2.25213	3.4361	0.81296	3.94667	3.4132
Csa1G527890	16.0163	16.0163	14.5654	2.7136	48.7979	1.52125	1.52125	19.9282	19.7054	45.8767	24.4646	7.75866	7.75866	32.7549	27.3643	48.2141	23.7492	25.5311	25.5311	27.1159	45.573	51.6418	31.6187	42.6735	42.6735	36.7841	37.0648	34.4357	33.5893	24.3438	25.2041	57.5588	27.9476	24.2006	38.0806	36.5179	23.4895	8.25961	42.008	32.1683	42.9298	64.741	27.0867	43.719	53.3004	15.4624	30.8925	47.36	40.1051
Csa1G527910	13.5522	13.5522	18.935	12.2112	17.0225	16.7338	16.7338	21.1005	17.914	19.0432	17.4747	14.4089	14.4089	14.7925	19.4198	14.6364	17.2721	10.7066	10.7066	26.2121	18.8578	20.2878	27.8244	23.0437	23.0437	23.2966	17.5028	19.6775	16.7947	12.7515	20.4783	17.3762	18.9322	16.7543	30.4645	7.06797	18.4561	20.649	28.2911	8.04208	21.4649	26.6059	25.3938	28.1051	21.7706	18.0395	11.3814	19.7333	25.599
Csa1G528470	12.3202	12.3202	18.935	27.136	29.5057	12.17	12.17	21.1005	25.9753	34.624	26.2121	14.4089	14.4089	22.1888	32.6606	43.9093	28.0672	18.9424	18.9424	27.1159	19.6435	31.3539	30.3539	14.509	14.509	34.3318	18.5324	27.0566	33.5893	18.5477	15.7526	43.4406	18.9322	26.0622	19.9923	22.3819	23.4895	24.7788	24.0046	25.4666	25.7579	29.2665	32.1655	14.573	36.034	22.3346	21.9499	20.5227	17.066
Csa1G528480	6.16011	6.16011	2.91308	6.78399	12.4832	6.08501	6.08501	18.756	13.4355	16.4464	17.4747	14.4089	14.4089	14.7925	14.1235	15.4974	22.6697	18.9424	18.9424	25.3082	18.072	30.7391	31.6187	11.9486	11.9486	14.7136	12.3549	14.7581	20.6703	27.8215	31.5051	29.3224	24.3414	48.4012	12.3762	22.3819	19.295	28.9086	28.2911	28.1473	24.8993	22.1716	27.0867	23.9413	9.75922	11.1673	22.7629	19.7333	17.066
Csa1G528560	64.0651	64.0651	48.0657	50.2015	44.2586	51.7226	51.7226	46.8899	31.3495	48.4735	31.4545	94.2123	94.2123	77.1325	52.9631	52.519	58.2935	36.2377	36.2377	46.0971	46.3587	54.7157	43.0014	80.2262	80.2262	91.9602	55.5972	44.2744	54.2597	47.5284	36.2309	41.2686	32.4553	33.5085	66.6411	51.8318	60.4016	37.1682	34.2922	30.828	36.9196	63.8542	27.0867	58.292	112.606	67.863	57.7202	52.8853	64.8508
Csa1G528570	6.16011	6.16011	4.36961	2.7136	0	0	0	1.17225	9.85269	3.4624	1.74747	3.32514	3.32514	4.22644	2.64816	3.44387	0	0	0	0	3.14296	3.6887	1.26475	0.853471	0.853471	11.0352	6.17747	1.22984	5.16759	5.79615	1.57526	7.60211	0.901535	5.58476	0.952015	1.178	5.03347	6.19471	9.43036	2.68069	2.57579	2.66059	1.69292	1.04093	2.25213	13.7444	13.0074	2.368	2.5599
Csa1G530660	45.5848	45.5848	45.1527	16.2816	38.5844	22.8188	22.8188	31.6507	50.1592	60.5919	38.4444	41.0101	41.0101	19.019	37.0742	48.2141	35.6238	65.8868	65.8868	48.8087	42.43	34.4278	61.9726	62.3034	62.3034	26.975	55.5972	33.2058	38.7569	37.0953	53.5587	54.3008	62.2059	33.5085	39.0326	32.9839	41.9456	36.1358	37.7214	36.1894	53.233	37.2483	45.7088	68.7012	56.3032	17.1805	35.7703	41.8347	58.0244
Csa1G531180	3.69606	3.69606	10.1958	14.9248	22.6967	13.6913	13.6913	10.5502	8.06129	26.8336	13.9798	4.43352	4.43352	10.5661	7.06175	17.2193	6.47705	9.05943	9.05943	9.03865	16.5006	19.6731	5.05899	12.8021	12.8021	9.80909	10.2958	24.5969	7.75138	12.7515	11.0268	15.2042	10.8184	9.30793	6.66411	10.602	12.5837	11.357	6.00114	12.0631	11.1618	17.7373	6.77167	20.8186	6.75638	9.44927	13.0074	7.104	9.3863
Csa1G532210	198.355	198.355	59.718	27.136	182.708	10.6488	10.6488	10.5502	25.0796	103.006	15.7272	120.813	120.813	65.5098	51.1977	213.52	23.7492	106.242	106.242	13.558	30.6439	31.9687	3.79424	323.465	323.465	96.8648	222.389	254.578	31.0055	67.2353	18.9031	43.4406	7.21228	13.0311	111.386	38.8739	250.835	28.9086	28.2911	14.7438	42.0712	46.1169	6.77167	111.379	126.87	159.779	191.046	87.616	12.7995
Csa1G532240	0	0	1.45654	1.3568	2.26967	0	0	0	0	2.5968	5.24241	0	0	0	0.882719	2.5829	1.07951	0	0	0	0.785741	0	1.26475	0	0	0	3.08874	13.5283	1.2919	0	0	1.08602	0	0	1.90403	0	2.51673	9.29206	30.0057	0	0	0	1.69292	7.28649	0	0	11.3814	1.57867	0
Csa1G532250	1.23202	1.23202	0	0	2.26967	0	0	3.51675	3.5828	7.79039	8.73736	0	0	0	0.882719	5.1658	1.07951	0	0	3.61546	3.14296	4.30348	2.52949	0.853471	0.853471	1.22614	1.02958	4.91938	3.87569	1.15923	1.57526	4.34406	1.80307	0	0.952015	0	2.51673	4.1298	5.14383	2.68069	2.57579	4.43432	1.69292	2.08186	0	0	0.81296	2.368	0
Csa1G532370	1.23202	1.23202	2.91308	0	5.67417	1.52125	1.52125	1.17225	2.6871	8.65599	1.74747	0	0	0	3.53088	11.1926	0	0	0	0.903865	3.14296	5.53305	2.52949	0.853471	0.853471	0	11.3254	9.83876	0	1.15923	0	7.60211	3.60614	0	2.85605	3.53399	7.5502	0	0	0	2.57579	5.32118	0	4.16371	6.75638	2.57707	4.0648	9.472	0.8533
Csa1G533510	16.0163	16.0163	14.5654	33.92	21.5619	13.6913	13.6913	28.134	29.5581	27.6992	31.4545	22.1676	22.1676	28.5285	24.7161	37.8825	31.3057	23.0604	23.0604	29.8275	29.0724	30.1244	27.8244	36.6992	36.6992	26.975	42.2127	24.5969	49.0921	24.3438	18.9031	33.6665	37.8645	16.7543	19.9923	31.8059	36.9121	29.9411	53.1529	29.4876	27.4751	35.4745	15.2363	24.9823	26.2748	25.7707	26.0147	19.7333	30.7188
Csa1G533560	25.8724	25.8724	34.9569	20.352	26.1012	12.17	12.17	38.6842	34.9323	28.5648	40.1918	21.0592	21.0592	25.3586	42.3705	22.3851	39.9418	36.2377	36.2377	47.001	39.2871	44.2644	48.0604	37.5527	37.5527	41.6886	38.0944	29.5163	56.8434	27.8215	47.2577	32.5805	45.0767	44.678	36.1766	54.1878	44.4623	36.1358	36.0068	36.1894	51.5158	47.0038	47.4017	65.5785	49.5468	31.7839	32.5184	36.3093	56.3178
Csa1G533580	13.5522	13.5522	13.1088	6.78399	17.0225	9.12752	9.12752	5.86124	7.16559	10.3872	5.24241	2.21676	2.21676	6.33966	7.94447	12.0535	4.31803	11.5302	11.5302	9.94251	14.1433	19.0583	11.3827	13.6555	13.6555	7.35682	17.5028	12.2984	10.3352	9.27384	14.1773	8.68812	14.4246	9.30793	4.76008	2.35599	18.4561	3.09735	5.14383	2.68069	13.7375	22.1716	1.69292	4.16371	12.0113	17.1805	15.4462	10.2613	12.7995
Csa1G533590	145.378	145.378	129.632	158.745	212.214	138.434	138.434	194.593	186.305	186.969	230.666	95.3207	95.3207	113.057	158.889	192.857	161.926	236.369	236.369	202.466	221.579	207.797	197.301	198.005	198.005	155.719	185.324	194.315	263.547	183.158	241.014	275.848	192.027	184.297	132.33	173.165	203.856	177.582	254.62	164.863	226.669	261.625	231.93	197.776	152.394	149.47	208.931	213.909	188.579
Csa1G533670	2.46404	2.46404	5.82615	6.78399	3.4045	3.04251	3.04251	2.3445	3.5828	2.5968	5.24241	2.21676	2.21676	4.22644	2.64816	6.02677	2.15902	0	0	4.51932	1.57148	1.84435	5.05899	2.56041	2.56041	3.67841	2.05916	3.68953	2.58379	0	11.0268	1.08602	8.11381	1.86159	2.85605	1.178	2.51673	4.1298	1.71461	0	1.71719	3.54745	11.8504	0	1.50142	1.71805	1.62592	3.94667	0.8533
Csa1G533700	3.69606	3.69606	2.91308	8.14079	6.80901	12.17	12.17	3.51675	13.4355	7.79039	22.7171	9.97542	9.97542	4.22644	12.3581	10.3316	6.47705	4.94151	4.94151	12.6541	8.64315	10.4513	16.4417	15.3625	15.3625	6.13068	5.14789	7.37907	6.45948	12.7515	12.602	13.0322	9.01535	13.0311	4.76008	7.06797	7.5502	9.29206	5.14383	6.70173	12.0203	6.20805	16.9292	12.4911	4.50426	3.4361	4.0648	12.6293	11.9462
Csa1G534730	36.9606	36.9606	32.0438	21.7088	44.2586	13.6913	13.6913	38.6842	51.0549	37.2207	29.707	32.143	32.143	33.8115	33.5433	36.1606	25.9082	41.1792	41.1792	37.9623	43.2158	40.5757	35.4129	51.2082	51.2082	47.8193	40.1536	39.355	24.546	39.4138	37.8061	64.0749	45.0767	42.8165	31.4165	28.2719	56.2071	25.8113	24.0046	65.677	37.7782	50.5512	67.7167	46.8418	45.7933	30.0659	37.3962	41.0453	34.132
Csa1G534790	147.843	147.843	131.088	151.961	240.585	142.998	142.998	139.498	198.845	171.389	166.01	119.705	119.705	114.114	128.877	192.857	97.1558	164.717	164.717	134.676	173.649	186.279	145.446	144.237	144.237	147.136	154.437	236.13	134.357	161.133	152.8	196.569	172.193	188.02	160.891	135.469	167.782	135.251	128.596	163.522	151.972	210.187	192.993	198.817	152.394	146.893	159.34	179.179	154.447
Csa1G537470	2.46404	2.46404	1.45654	0	45.3934	0	0	0	1.7914	12.984	0	1.10838	1.10838	1.05661	0	4.30483	0	0	0	0	1.57148	0	1.26475	0	0	1.22614	5.14789	49.1938	1.2919	1.15923	0	1.08602	0.901535	0	7.61612	0	5.03347	1.03245	0.857305	1.34035	0	2.66059	0	46.8418	3.75355	4.29512	5.69072	27.6267	0
Csa1G537510	149.075	149.075	136.915	166.886	142.989	142.998	142.998	168.804	287.519	177.448	281.343	107.513	107.513	128.906	178.309	133.45	222.379	159.775	159.775	217.831	176.006	172.139	322.51	110.951	110.951	100.543	142.082	166.029	272.59	213.298	154.375	166.16	275.87	282.961	129.474	166.097	165.266	289.086	302.629	225.178	127.931	168.504	294.568	158.221	135.878	152.906	147.959	164.971	164.687
Csa1G537580	80.0814	80.0814	39.3265	55.6287	64.6856	73.0202	73.0202	64.4737	52.8462	91.7535	66.4039	111.946	111.946	90.8685	58.2595	74.9041	64.7705	79.8877	79.8877	50.6164	74.6454	78.6922	74.6201	93.0283	93.0283	76.0205	74.1297	91.0085	49.0921	62.5984	83.4885	84.7092	54.0921	44.678	77.1132	77.7477	57.8849	52.655	43.7226	84.4418	82.4252	95.7813	42.323	58.292	95.3401	70.44	72.3535	97.8773	53.7579
Csa1G538160	316.629	316.629	323.351	288.998	483.44	383.356	383.356	278.995	317.077	431.068	323.282	382.391	382.391	357.134	263.05	439.093	331.409	345.082	345.082	308.218	406.228	475.227	346.541	314.077	314.077	386.233	357.264	431.675	405.656	335.017	311.901	465.901	296.605	335.085	339.87	334.551	349.826	322.125	300.914	325.704	339.146	415.052	316.576	425.739	410.638	323.852	338.192	442.816	286.709
Csa1G538180	6.16011	6.16011	7.28269	4.07039	4.53934	1.52125	1.52125	1.17225	2.6871	0.865599	0	11.0838	11.0838	9.50949	7.06175	6.88774	5.39754	4.11792	4.11792	1.80773	2.35722	4.30348	0	5.97429	5.97429	17.1659	6.17747	3.68953	3.87569	3.47769	7.87628	2.17203	0	0	3.80806	9.42396	5.03347	6.19471	4.28653	2.68069	2.57579	3.54745	1.69292	2.08186	7.50709	5.15415	6.50368	5.52533	1.7066
Csa1G538220	57.905	57.905	43.6961	59.6991	35.1799	28.9038	28.9038	57.4402	55.5333	54.5327	34.9494	68.7196	68.7196	45.4342	78.562	54.2409	49.6574	46.1207	46.1207	58.7512	45.573	32.5835	30.3539	60.5964	60.5964	67.4375	54.5677	54.1132	20.6703	37.0953	50.4082	38.0105	54.9936	33.5085	73.3052	82.4597	41.1067	30.9735	12.8596	42.8911	50.6572	40.7957	37.2442	37.4734	60.8074	34.361	44.7128	52.096	59.731
Csa1G538230	4.92808	4.92808	5.82615	16.2816	10.2135	3.04251	3.04251	3.51675	3.5828	13.8496	1.74747	7.75866	7.75866	4.22644	7.94447	14.6364	4.31803	0	0	1.80773	5.50019	5.53305	1.26475	8.53471	8.53471	9.80909	10.2958	8.60891	3.87569	2.31846	0	3.25805	3.60614	0	3.80806	5.88998	10.0669	7.22716	10.2877	0	2.57579	6.20805	0	2.08186	9.00851	7.73122	10.5685	7.104	3.4132
Csa1G538790	14.7843	14.7843	13.1088	9.49759	22.6967	7.60627	7.60627	15.2392	7.16559	15.5808	20.9697	8.86704	8.86704	16.9058	12.3581	13.7755	11.8746	12.3538	12.3538	18.0773	22.0007	23.9765	10.118	17.0694	17.0694	14.7136	18.5324	28.2864	18.0866	10.4331	20.4783	15.2042	17.1292	9.30793	15.2322	8.24597	10.0669	9.29206	11.145	14.7438	15.4547	14.1898	18.6221	21.8595	18.7677	12.0263	15.4462	20.5227	17.9193
Csa1G542510	1493.21	1493.21	2452.81	2288.92	2233.35	1898.52	1898.52	2488.68	3190.48	3100.57	5291.34	1599.39	1599.39	1630.35	1628.62	2615.62	2921.15	2511.11	2511.11	1888.17	3236.47	3253.43	4007.98	1322.03	1322.03	1537.58	1796.61	2125.17	3194.86	1836.22	2095.09	2312.13	5612.06	4214.63	965.344	2597.48	1951.31	4508.71	3773.86	1675.43	3033.42	2685.42	3553.44	3830.61	1541.96	1756.71	2286.04	2334.06	1733.9
Csa1G555610	28.3365	28.3365	34.9569	50.2015	47.6631	25.8613	25.8613	50.4067	41.2022	65.7855	66.4039	44.3352	44.3352	49.6607	45.0187	47.3532	55.0549	38.7085	38.7085	48.8087	46.3587	71.9296	58.1784	37.5527	37.5527	41.6886	50.4493	47.9639	72.3462	39.4138	70.8865	64.0749	54.9936	70.7402	44.7447	64.7898	51.1736	67.1093	113.164	42.8911	47.2228	64.741	42.323	62.4557	54.8018	39.5151	46.3387	52.096	47.7848
Csa1G560650	16.0163	16.0163	14.5654	14.9248	24.9664	15.2125	15.2125	17.5837	28.6624	25.968	33.202	18.8425	18.8425	27.4719	22.9507	17.2193	30.2262	25.5311	25.5311	21.6928	23.5722	15.9844	13.9122	23.0437	23.0437	23.2966	40.1536	18.4477	23.2541	19.7069	28.3546	28.2364	24.3414	22.339	21.8964	30.6279	12.5837	18.5841	33.4349	20.1052	14.5961	25.719	25.3938	21.8595	26.2748	13.7444	21.137	20.5227	29.0122
Csa1G568530	503.897	503.897	396.178	332.416	783.036	290.559	290.559	750.239	660.13	1001.5	672.776	451.111	451.111	476.531	564.94	739.571	555.947	705.812	705.812	771.901	874.53	914.797	760.113	595.723	595.723	826.416	751.592	728.068	735.089	565.704	803.38	1018.68	613.044	727.88	689.259	796.325	763.41	412.98	550.39	710.384	844.859	930.32	695.79	866.052	1031.47	440.68	760.931	828.8	787.596
Csa1G568540	1.23202	1.23202	14.5654	6.78399	12.4832	9.12752	9.12752	8.20574	11.6441	17.312	6.98989	12.1922	12.1922	13.7359	2.64816	13.7755	4.31803	7.41226	7.41226	10.8464	12.5719	11.0661	7.58848	15.3625	15.3625	8.58296	10.2958	15.988	10.3352	16.2292	4.72577	7.60211	2.7046	11.1695	5.71209	5.88998	10.9059	14.4543	0.857305	17.4245	7.72737	6.20805	3.38584	3.12278	11.2606	7.73122	12.1944	15.7867	11.9462
Csa1G569230	128.13	128.13	147.11	168.243	137.315	130.828	130.828	157.081	180.036	183.507	218.434	147.415	147.415	138.416	172.13	184.247	211.584	161.423	161.423	189.812	146.934	175.828	233.978	164.72	164.72	116.483	171.94	175.868	207.995	180.84	127.596	157.472	225.384	214.082	151.37	154.317	157.715	187.906	219.47	190.329	140.81	161.409	154.056	179.04	134.377	125.418	145.52	171.285	186.019
Csa1G569250	183.571	183.571	163.132	92.2623	340.45	129.307	129.307	226.244	196.158	323.734	183.484	170.691	170.691	161.661	142.118	295.312	143.575	268.489	268.489	222.351	314.296	370.099	159.358	277.378	277.378	241.549	265.631	338.207	206.703	286.33	223.686	322.547	171.292	195.466	194.211	164.919	236.573	101.18	112.307	257.347	297.074	394.654	179.449	274.805	240.227	210.461	285.349	374.144	310.601
Csa1G569260	62.8331	62.8331	43.6961	88.1919	63.5507	82.1477	82.1477	57.4402	65.386	57.1295	62.909	62.0693	62.0693	69.7363	52.0804	59.4067	64.7705	57.6509	57.6509	69.5976	55.0019	62.7079	44.2661	76.8124	76.8124	74.7943	54.5677	63.9519	87.849	40.573	39.3814	64.0749	47.7814	53.986	71.4012	71.8577	67.9518	66.0769	66.8698	38.8701	56.6674	71.836	45.7088	59.3329	66.0624	48.9644	53.6554	60.7786	58.8777
Csa1G569300	269.813	269.813	285.481	302.566	308.675	313.378	313.378	318.852	377.089	319.406	274.353	309.238	309.238	353.964	286.001	284.98	245.048	276.724	276.724	365.161	324.511	339.36	307.334	235.558	235.558	323.7	298.578	325.909	240.293	354.724	311.901	326.891	320.045	286.684	328.445	285.075	346.47	240.561	223.757	273.431	296.216	322.818	372.442	359.12	320.553	284.337	296.731	322.048	335.347
Csa1G569310	28.3365	28.3365	43.6961	25.7792	123.697	7.60627	7.60627	29.3062	36.7237	81.3663	33.202	24.3844	24.3844	28.5285	42.3705	123.118	25.9082	18.9424	18.9424	21.6928	62.8593	76.2331	25.2949	31.5784	31.5784	31.8796	111.194	145.122	21.9622	39.4138	36.2309	80.3651	26.1445	24.2006	19.0403	48.2978	151.843	41.298	29.1484	24.1262	46.3642	100.216	11.8504	80.1514	55.5525	93.6337	126.822	67.0933	24.7457
Csa1G569340	1.23202	1.23202	10.1958	4.07039	39.7192	0	0	7.03349	0	31.1616	8.73736	1.10838	1.10838	7.39627	5.29631	65.4335	1.07951	0	0	0	14.9291	17.8287	2.52949	0	0	6.13068	55.5972	65.1818	6.45948	3.47769	0	21.7203	0.901535	1.86159	1.90403	3.53399	83.8912	6.19471	0.857305	1.34035	15.4547	23.0585	5.07876	20.8186	3.00284	64.4269	51.2165	22.8907	5.9731
Csa1G569390	6.16011	6.16011	14.5654	35.2768	23.8315	6.08501	6.08501	16.4115	33.1409	16.4464	1.74747	5.5419	5.5419	11.6227	36.1915	13.7755	32.3853	35.4141	35.4141	18.9812	15.7148	12.9104	11.3827	6.82777	6.82777	44.1409	27.7986	14.7581	15.5028	6.95538	17.3278	29.3224	26.1445	24.2006	34.2726	42.4078	16.7782	28.9086	41.1507	12.0631	29.1923	18.6241	42.323	8.32742	27.7762	6.8722	16.2592	20.5227	16.2127
Csa1G570080	160.163	160.163	154.393	170.957	165.686	104.966	104.966	201.627	167.496	154.942	159.02	128.572	128.572	141.586	187.136	167.028	129.541	245.428	245.428	226.87	181.506	175.213	183.388	203.126	203.126	191.277	177.088	134.053	130.482	142.585	201.633	185.709	197.436	202.913	196.115	170.809	140.098	130.089	131.168	127.333	234.397	195.997	237.009	168.63	222.21	134.008	160.153	113.664	199.672
Csa1G570100	51.7449	51.7449	48.0657	56.9855	60.1462	39.5526	39.5526	39.8564	42.0979	57.1295	43.6868	47.6603	47.6603	48.6041	60.0249	49.9361	84.2017	28.8255	28.8255	50.6164	30.6439	45.4939	56.9136	59.7429	59.7429	56.4023	51.4789	57.8027	82.6814	42.8915	45.6824	39.0966	54.9936	70.7402	54.2649	37.6959	32.7176	74.3365	102.877	37.5297	46.3642	51.4381	81.2601	54.1282	42.7904	42.9512	47.1517	42.624	41.8117
Csa1G570220	28.3365	28.3365	24.7611	20.352	65.8204	27.3826	27.3826	39.8564	44.785	56.2639	34.9494	27.7095	27.7095	23.2454	31.7779	43.9093	24.8287	41.1792	41.1792	28.0198	55.7876	79.307	44.2661	50.3548	50.3548	26.975	43.2423	50.4236	32.2974	63.7576	26.7793	60.8169	29.7507	33.5085	42.8407	18.8479	27.6841	19.6166	23.1472	29.4876	32.6267	72.7228	18.6221	55.1692	37.5355	27.4888	43.8999	70.2506	42.665
Csa1G571280	61.6011	61.6011	75.74	97.6895	62.4159	50.2014	50.2014	78.5406	43.8893	69.2479	34.9494	63.1777	63.1777	61.2834	69.7348	118.813	72.3271	53.533	53.533	58.7512	57.3591	65.7818	54.3841	68.2777	68.2777	105.448	95.7508	89.7787	78.8057	55.643	39.3814	69.505	53.1906	55.8476	79.0173	87.1717	90.6025	75.3689	71.1564	64.3366	55.8088	52.325	62.638	56.2101	81.0766	70.44	74.7924	62.3573	62.2909
Csa1G571840	17.2483	17.2483	7.28269	16.2816	14.7529	10.6488	10.6488	31.6507	27.7667	22.5056	13.9798	21.0592	21.0592	12.6793	12.3581	17.2193	17.2721	16.4717	16.4717	16.2696	18.072	24.5913	27.8244	17.0694	17.0694	28.2011	15.4437	4.91938	24.546	17.3884	34.6556	23.8923	27.9476	20.4774	21.8964	14.1359	8.38912	21.6815	27.4338	20.1052	18.0305	24.8322	27.0867	17.6958	9.00851	6.8722	11.3814	11.0507	28.1589
Csa1G571850	24.6404	24.6404	17.4785	24.4224	46.5282	18.255	18.255	21.1005	30.4538	24.2368	12.2323	22.1676	22.1676	42.2644	27.3643	43.0483	28.0672	22.2368	22.2368	24.4044	39.2871	34.4278	20.236	25.6041	25.6041	53.95	37.0648	28.2864	32.2974	20.8661	17.3278	27.1504	29.7507	33.5085	32.3685	35.3399	27.6841	23.7464	34.2922	12.0631	29.1923	32.814	13.5433	28.1051	61.5582	19.7576	39.8351	42.624	22.1858
Csa1G572950	151.539	151.539	113.61	78.6943	202.001	101.924	101.924	73.8517	81.5086	198.222	97.8584	161.823	161.823	117.284	103.278	111.926	94.9967	87.3	87.3	80.444	124.147	151.237	74.6201	194.591	194.591	150.815	115.313	121.755	85.2652	60.2799	85.0638	167.246	57.6982	94.9408	156.131	127.224	109.059	74.3365	101.162	79.0805	114.193	136.577	121.89	181.121	252.989	115.109	119.505	273.899	103.249
Csa1G573000	18.4803	18.4803	11.6523	10.8544	23.8315	10.6488	10.6488	21.1005	26.871	28.5648	22.7171	16.6257	16.6257	13.7359	16.7717	22.3851	14.0336	19.766	19.766	25.3082	34.5726	30.7391	24.0302	35.8458	35.8458	18.392	28.8282	28.2864	29.7136	30.14	18.9031	43.4406	21.6368	33.5085	22.8484	22.3819	24.3284	19.6166	21.4326	26.8069	23.1821	39.9089	30.4725	27.0641	25.5241	15.4624	27.6407	27.6267	32.4254
Csa1G573580	61.6011	61.6011	58.2615	42.0607	79.4384	69.9777	69.9777	85.5741	94.9441	84.8287	92.616	72.0447	72.0447	69.7363	65.3212	86.0967	62.6115	74.1226	74.1226	103.041	102.146	97.7505	112.562	69.9846	69.9846	84.6034	77.2184	81.1698	72.3462	70.713	107.117	115.118	103.677	96.8024	78.0653	80.1037	89.7635	75.3689	73.7283	127.333	103.89	75.3834	126.969	96.8063	90.8358	78.1713	78.0442	101.035	117.755
Csa1G573590	511.289	511.289	463.179	268.646	978.228	453.334	453.334	532.201	513.236	684.689	449.1	340.273	340.273	467.022	464.31	734.405	452.314	707.459	707.459	541.415	801.456	837.949	375.63	630.715	630.715	519.882	662.019	787.101	390.153	899.562	585.995	752.609	422.82	405.826	485.528	494.758	544.454	268.437	312.059	629.963	664.554	863.805	455.395	569.388	566.785	443.257	592.648	869.056	506.007
Csa1G573600	300.613	300.613	420.939	282.214	478.9	88.2327	88.2327	403.253	422.77	431.068	363.474	212.809	212.809	362.417	480.199	628.506	487.938	343.435	343.435	354.315	409.371	346.123	503.369	413.933	413.933	529.691	691.877	452.583	490.921	404.571	403.265	496.309	672.545	383.487	392.23	587.82	591.433	548.232	632.691	314.981	493.693	528.571	438.466	364.325	509.732	340.174	477.208	484.651	378.865
Csa1G573720	25.8724	25.8724	32.0438	24.4224	32.9102	27.3826	27.3826	10.5502	17.914	24.2368	19.2222	22.1676	22.1676	22.1888	26.4816	24.968	25.9082	23.0604	23.0604	14.4618	22.0007	27.6652	18.9712	23.8972	23.8972	20.8443	14.4141	29.5163	23.2541	34.7769	18.9031	23.8923	14.4246	24.2006	24.7524	23.5599	26.0063	19.6166	24.8619	13.4035	27.4751	30.1534	8.46459	31.2278	32.2805	26.6298	21.9499	19.7333	23.8924
Csa1G574950	24.6404	24.6404	10.1958	0	30.6405	9.12752	9.12752	15.2392	35.828	24.2368	34.9494	7.75866	7.75866	6.33966	7.94447	8.60967	6.47705	25.5311	25.5311	15.3657	36.1441	27.6652	30.3539	48.6478	48.6478	7.35682	21.6211	36.8953	3.87569	9.27384	15.7526	26.0644	41.4706	37.2317	11.4242	3.53399	15.1004	5.16226	0	16.0842	23.1821	44.3432	10.1575	28.1051	1.50142	18.0395	26.8277	25.2587	23.0391
Csa1G575050	113.346	113.346	117.98	153.318	104.405	109.53	109.53	77.3684	75.2387	123.781	64.6564	124.139	124.139	152.152	106.809	119.674	74.4861	130.95	130.95	84.0594	110.789	168.451	64.5021	122.9	122.9	174.111	146.2	154.96	72.3462	170.407	88.2143	130.322	55.8952	37.2317	110.434	176.699	130.87	71.2391	51.4383	80.4208	91.8698	159.635	62.638	128.034	129.122	129.713	133.326	118.4	85.33
Csa1G575060	3.69606	3.69606	5.82615	73.2671	6.80901	1.52125	1.52125	0	3.5828	5.19359	5.24241	1.10838	1.10838	10.5661	30.0125	6.88774	10.7951	0	0	0.903865	2.35722	3.07391	6.32373	1.70694	1.70694	17.1659	19.562	6.14922	16.7947	1.15923	0	2.17203	5.40921	1.86159	11.4242	40.0518	7.5502	74.3365	36.0068	1.34035	1.71719	2.66059	6.77167	1.04093	12.7621	7.73122	11.3814	2.368	1.7066
Csa1G575080	24.6404	24.6404	23.3046	16.2816	29.5057	18.255	18.255	16.4115	12.5398	19.0432	5.24241	27.7095	27.7095	26.4152	21.1853	24.968	15.1131	23.0604	23.0604	16.2696	6.28593	14.7548	12.6475	36.6992	36.6992	39.2364	15.4437	18.4477	19.3784	27.8215	7.87628	22.8063	10.8184	13.0311	29.5125	32.9839	22.6506	25.8113	17.1461	9.38243	14.5961	19.511	8.46459	13.5321	42.0397	30.9249	20.324	32.3627	19.6259
Csa1G575180	3.69606	3.69606	2.91308	0	5.67417	0	0	2.3445	1.7914	4.32799	5.24241	0	0	2.11322	0	7.7487	2.15902	0	0	0.903865	0.785741	3.6887	2.52949	1.70694	1.70694	2.45227	6.17747	6.14922	1.2919	6.95538	0	4.34406	1.80307	0	1.90403	2.35599	2.51673	4.1298	0	2.68069	2.57579	3.54745	1.69292	2.08186	3.75355	3.4361	4.0648	4.736	2.5599
Csa1G580240	44.3528	44.3528	42.2396	18.9952	76.0339	31.9463	31.9463	50.4067	40.3065	103.006	52.4241	37.6849	37.6849	47.5474	52.0804	59.4067	46.4189	70.8283	70.8283	42.4817	76.2169	78.6922	36.6777	79.3728	79.3728	79.6989	52.5085	75.0205	51.6759	38.2546	34.6556	87.9673	28.8491	29.7854	54.2649	63.6118	59.5627	29.9411	36.0068	32.1683	54.0916	70.0622	55.8663	63.4966	93.8387	30.9249	62.598	59.2	48.6381
Csa1G586750	62.8331	62.8331	77.1965	86.8351	120.292	77.5839	77.5839	133.636	138.833	176.582	80.3837	56.5274	56.5274	73.9627	175.661	121.396	125.223	103.772	103.772	160.888	123.361	175.213	111.298	137.409	137.409	132.423	116.342	116.835	118.854	66.0761	159.101	186.795	189.322	111.695	92.3455	120.156	83.8912	126.991	136.312	139.396	135.658	164.07	170.985	175.917	159.15	73.0171	111.376	135.765	165.54
Csa1G586840	13.5522	13.5522	24.7611	39.3471	20.427	16.7338	16.7338	17.5837	18.8097	17.312	15.7272	8.86704	8.86704	16.9058	17.6544	11.1926	20.5107	16.4717	16.4717	10.8464	22.0007	22.747	12.6475	16.2159	16.2159	18.392	19.562	31.976	28.4217	15.07	31.5051	16.2902	14.4246	26.0622	16.1843	18.8479	13.4226	14.4543	26.5765	14.7438	30.9095	20.3979	13.5433	21.8595	21.0199	16.3215	9.75553	21.312	13.6528
Csa1G587400	6.16011	6.16011	13.1088	16.2816	45.3934	4.56376	4.56376	30.4785	17.0183	38.0863	78.6362	9.97542	9.97542	4.22644	21.1853	30.1338	28.0672	32.1198	32.1198	48.8087	40.8585	23.9765	77.1496	23.8972	23.8972	34.3318	29.8578	34.4357	69.7624	11.5923	45.6824	58.6448	71.2213	46.5396	16.1843	20.0259	20.1339	43.3629	53.1529	29.4876	36.9196	36.3614	57.5592	59.3329	35.2833	4.29512	15.4462	16.576	60.5843
Csa1G587420	52.9769	52.9769	42.2396	43.4175	55.6069	36.5101	36.5101	66.8182	68.0731	73.5759	48.9292	47.6603	47.6603	65.5098	51.1977	54.2409	59.373	65.8868	65.8868	81.3478	63.645	106.972	55.6489	54.6221	54.6221	49.0455	72.0705	57.8027	45.2164	76.5091	66.1607	65.1609	53.1906	93.0793	48.5528	49.4758	72.1464	46.4603	35.1495	68.3577	65.2533	91.347	72.7955	57.251	52.5496	48.9644	63.4109	72.6186	84.4767
Csa1G588500	8.62415	8.62415	5.82615	8.14079	0	3.04251	3.04251	2.3445	5.37419	6.92479	5.24241	7.75866	7.75866	1.05661	8.82719	3.44387	5.39754	4.94151	4.94151	5.42319	5.50019	11.6809	11.3827	6.82777	6.82777	0	3.08874	0	7.75138	3.47769	7.87628	8.68812	7.21228	1.86159	1.90403	15.3139	3.35565	3.09735	6.00114	4.02104	6.01017	4.43432	0	3.12278	4.50426	6.01317	2.43888	4.736	4.2665
Csa1G588510	179.875	179.875	134.001	81.4079	205.405	121.7	121.7	164.115	142.416	185.238	106.596	123.03	123.03	163.775	116.519	174.776	91.7582	188.601	188.601	141.003	180.72	185.05	137.857	174.108	174.108	201.086	193.561	170.948	117.563	173.884	162.251	221.547	100.07	104.249	185.643	169.631	143.454	64.012	78.0148	158.161	143.386	206.639	121.89	185.285	222.961	177.818	156.901	236.011	172.367
Csa1G589120	110.882	110.882	103.414	78.6943	115.753	101.924	101.924	67.9904	60.0118	75.3071	73.3938	142.981	142.981	102.491	77.6793	109.343	52.8959	37.8849	37.8849	47.001	65.2165	71.3148	50.5899	102.416	102.416	91.9602	92.6621	109.456	59.4272	79.9868	59.8597	94.4833	67.6151	67.0171	110.434	98.9516	117.448	86.7259	63.4406	61.6559	76.4151	61.1936	69.4097	82.2333	92.3372	127.136	118.692	101.035	84.4767
Csa1G589640	59.137	59.137	45.1527	54.2719	105.54	85.1902	85.1902	67.9904	79.7172	96.9471	59.414	80.9117	80.9117	76.0759	45.9014	91.2625	53.9754	88.9471	88.9471	56.0396	88.7887	109.431	64.5021	85.3471	85.3471	78.4727	86.4846	92.2384	43.9245	92.7384	37.8061	107.516	60.4028	55.8476	70.4491	63.6118	88.0857	37.1682	42.8653	73.7191	63.5361	92.2338	67.7167	88.4789	76.5723	89.3386	82.109	105.771	104.103
Csa1G589750	107.186	107.186	85.9357	101.76	135.045	86.7114	86.7114	85.5741	133.459	117.721	117.081	89.7788	89.7788	96.1515	101.513	171.332	84.2017	97.183	97.183	78.6362	108.432	106.357	108.768	145.943	145.943	115.257	152.378	132.823	91.7247	69.5538	77.1875	145.526	95.5627	111.695	128.522	74.2137	163.588	93.953	83.1586	92.4839	112.476	142.785	62.638	120.748	92.3372	147.752	152.024	146.816	104.956
Csa1G590260	32.0325	32.0325	32.0438	31.2064	51.0676	16.7338	16.7338	28.134	23.2882	55.3983	27.9595	38.7933	38.7933	46.4908	30.8952	67.1554	46.4189	55.1802	55.1802	30.7314	36.1441	52.2565	39.2072	37.5527	37.5527	73.5682	54.5677	43.0446	72.3462	54.4838	44.1071	59.7308	38.766	29.7854	38.0806	50.6538	67.9518	50.5901	76.3002	46.9121	50.6572	52.325	35.5513	57.251	69.0652	35.22	44.7128	65.5146	46.9315
Csa1G590270	85.0094	85.0094	107.784	166.886	184.978	65.4139	65.4139	103.158	123.606	136.765	129.313	131.897	131.897	115.17	191.55	216.103	247.207	115.302	115.302	153.657	143.791	142.015	150.505	135.702	135.702	145.91	183.265	163.569	254.504	98.5345	127.596	137.924	157.769	147.065	160.891	160.207	146.81	257.08	253.762	115.27	119.345	142.785	86.3388	115.543	114.108	112.532	147.959	147.605	127.995
Csa1G590800	1.23202	1.23202	0	1.3568	7.94384	0	0	2.3445	7.16559	5.19359	1.74747	0	0	2.11322	7.06175	6.02677	3.23853	11.5302	11.5302	6.32705	0	0.614783	5.05899	5.12082	5.12082	8.58296	1.02958	8.60891	0	0	4.72577	5.43008	5.40921	0	4.76008	3.53399	0	0	1.71461	2.68069	1.71719	1.77373	10.1575	1.04093	5.25496	0	4.87776	4.736	5.9731
Csa1G596460	6.16011	6.16011	4.36961	10.8544	11.3483	6.08501	6.08501	10.5502	6.26989	13.8496	17.4747	4.43352	4.43352	4.22644	15.8889	6.88774	9.71558	7.41226	7.41226	11.7502	12.5719	6.76261	16.4417	7.68124	7.68124	12.2614	11.3254	4.91938	16.7947	8.11461	11.0268	8.68812	24.3414	16.7543	6.66411	9.42396	8.38912	13.4219	16.2888	8.04208	15.4547	13.303	8.46459	7.28649	15.0142	6.8722	8.94257	7.104	11.9462
Csa1G597030	45.5848	45.5848	58.2615	69.1967	101	30.4251	30.4251	92.6076	114.649	97.8127	89.121	48.7687	48.7687	83.4722	104.161	91.2625	72.3271	86.4764	86.4764	117.502	97.4319	103.898	130.269	64.0103	64.0103	95.6387	101.928	78.7101	86.5571	51.0061	58.2844	106.43	116.298	67.0171	89.4894	90.7057	98.9916	112.537	102.019	69.698	125.355	101.989	120.197	106.175	101.346	79.0303	90.2386	79.7226	93.0097
Csa1G597100	99.7937	99.7937	116.523	92.2623	290.518	133.87	133.87	161.77	154.06	316.809	117.081	90.8872	90.8872	104.604	99.7473	419.291	98.2353	166.364	166.364	140.099	267.152	351.041	103.709	99.0026	99.0026	141.006	228.566	345.586	139.525	134.471	140.198	333.407	130.723	124.726	91.3935	110.732	286.069	73.304	135.454	135.375	236.114	391.994	123.583	307.074	72.8188	150.329	263.399	303.893	142.501
Csa1G597140	101.026	101.026	104.871	62.4127	95.3261	92.7965	92.7965	77.3684	105.692	107.334	90.8685	121.922	121.922	114.114	82.0929	121.396	101.474	94.7122	94.7122	85.8672	107.647	115.579	75.8848	93.0283	93.0283	123.84	97.81	93.4682	83.9733	127.515	59.8597	129.236	73.0243	72.6018	92.3455	98.9516	75.502	62.9795	82.3013	96.505	91.0112	101.989	54.1734	117.625	118.612	102.224	99.9941	94.72	123.728
Csa1G597690	374.534	374.534	246.155	188.595	255.338	117.137	117.137	152.392	127.189	289.976	89.121	175.124	175.124	128.906	404.285	264.317	198.63	173.776	173.776	93.0981	443.944	322.146	91.0618	323.465	323.465	244.001	312.992	223.832	222.206	114.764	88.2143	307.342	131.624	111.695	156.131	135.469	260.902	225.074	253.762	120.631	370.055	455.848	172.678	299.787	204.944	135.726	313.803	119.189	257.696
Csa1G598870	177.411	177.411	145.654	109.901	181.574	149.083	149.083	148.876	115.545	176.582	178.242	171.799	171.799	174.341	161.538	236.766	169.483	185.307	185.307	112.079	161.077	138.941	137.857	191.177	191.177	286.916	199.738	231.211	301.012	114.764	137.047	183.537	136.132	122.865	212.299	227.353	223.15	182.744	253.762	130.014	145.961	150.767	160.827	147.812	277.762	171.805	209.744	183.125	141.648
Csa1G599380	36.9606	36.9606	21.8481	40.7039	70.3598	24.3401	24.3401	23.445	42.0979	55.3983	45.4343	23.276	23.276	36.9813	40.6051	50.797	37.7828	56.8273	56.8273	37.0585	34.5726	54.1009	43.0014	49.5013	49.5013	60.0807	55.5972	47.9639	59.4272	34.7769	42.5319	60.8169	42.3721	35.3701	34.2726	57.7218	43.6234	53.6875	45.4372	46.9121	48.0814	59.4199	47.4017	47.8827	61.5582	30.0659	47.9647	49.728	45.2249
Csa1G599390	56.673	56.673	53.8919	61.0559	71.4946	36.5101	36.5101	67.9904	55.5333	58.8607	78.6362	56.5274	56.5274	44.3776	42.3705	48.2141	65.85	70.8283	70.8283	56.9435	55.7876	55.3305	83.4733	63.1568	63.1568	46.5932	51.4789	49.1938	49.0921	25.503	81.9133	51.0427	69.4182	89.3561	54.2649	44.7638	46.979	66.0769	72.0137	42.8911	54.9502	50.5512	60.9451	63.4966	58.5553	42.9512	47.9647	43.4133	50.3447
Csa1G599530	13.5522	13.5522	10.1958	12.2112	36.3147	6.08501	6.08501	5.86124	8.95699	28.5648	3.49494	28.8179	28.8179	20.0756	20.3025	37.0216	16.1926	14.8245	14.8245	4.51932	12.5719	11.6809	2.52949	19.6298	19.6298	34.3318	30.8874	35.6655	10.3352	4.63692	11.0268	20.6343	6.31074	7.44634	13.3282	23.5599	30.2008	13.4219	7.71575	6.70173	4.29298	14.1898	1.69292	13.5321	24.7734	16.3215	27.6407	44.992	9.3863
Csa1G599550	9.85617	9.85617	17.4785	4.07039	11.3483	9.12752	9.12752	9.37799	13.4355	17.312	15.7272	17.7341	17.7341	16.9058	12.3581	24.1071	18.3516	11.5302	11.5302	12.6541	21.215	11.0661	13.9122	17.9229	17.9229	12.2614	21.6211	23.367	11.6271	9.27384	15.7526	21.7203	15.3261	5.58476	13.3282	25.9159	18.4561	15.4868	9.43036	17.4245	20.6063	21.2847	23.7009	19.7776	24.0227	11.1673	14.6333	9.472	11.9462
Csa1G599560	288.293	288.293	222.85	141.107	321.158	132.349	132.349	256.722	142.416	289.11	155.525	253.819	253.819	230.341	180.075	259.151	168.403	387.085	387.085	201.562	266.366	260.668	122.68	306.396	306.396	453.671	217.241	328.369	167.947	216.776	278.82	284.536	107.283	135.896	349.39	299.211	249.996	97.0504	107.163	249.304	284.195	329.026	157.441	307.074	457.933	221.628	269.09	306.261	265.376
Csa1G599570	6.16011	6.16011	8.73923	20.352	10.2135	22.8188	22.8188	16.4115	14.3312	14.7152	17.4747	9.97542	9.97542	11.6227	10.5926	18.9413	20.5107	14.0009	14.0009	7.23092	14.1433	9.22174	11.3827	7.68124	7.68124	17.1659	20.5916	17.2178	12.919	10.4331	26.7793	16.2902	9.01535	11.1695	10.4722	4.71198	10.9059	13.4219	12.0023	6.70173	12.0203	18.6241	15.2363	17.6958	15.0142	6.8722	14.6333	19.7333	9.3863
Csa1G600080	2.46404	2.46404	1.45654	6.78399	4.53934	4.56376	4.56376	3.51675	7.16559	2.5968	6.98989	1.10838	1.10838	2.11322	4.4136	2.5829	2.15902	2.47075	2.47075	2.71159	5.50019	5.53305	7.58848	0	0	6.13068	3.08874	4.91938	1.2919	2.31846	3.15051	1.08602	2.7046	3.72317	1.90403	7.06797	3.35565	4.1298	5.14383	2.68069	0	4.43432	3.38584	2.08186	3.00284	3.4361	2.43888	0.789333	3.4132
Csa1G600230	33.2646	33.2646	27.6742	35.2768	66.9552	41.0738	41.0738	48.0622	44.785	54.5327	43.6868	52.0939	52.0939	42.2644	37.9569	41.3264	30.2262	45.2972	45.2972	54.2319	57.3591	56.56	46.7956	46.9409	46.9409	28.2011	45.3015	61.4922	19.3784	60.2799	53.5587	66.2469	41.4706	46.5396	37.1286	29.4499	45.3012	21.6815	30.863	50.9332	46.3642	39.9089	55.8663	54.1282	39.7876	49.8234	47.1517	62.3573	45.2249
Csa1G600770	208.212	208.212	180.611	132.966	163.416	185.593	185.593	232.105	235.569	219.862	242.899	203.942	203.942	171.171	168.599	209.215	205.107	237.192	237.192	231.389	253.009	234.232	250.42	221.902	221.902	193.73	214.152	193.086	242.877	245.757	201.633	237.837	258.741	249.452	159.939	189.657	217.278	197.198	251.19	258.687	239.548	251.869	265.788	200.899	219.207	168.369	216.247	203.648	215.885
Csa1G600980	1101.43	1101.43	1070.56	1021.67	1504.79	1206.35	1206.35	919.043	1047.07	1603.09	1221.48	963.182	963.182	1300.69	1203.15	1185.55	1319.16	1055.84	1055.84	1153.33	1403.33	1366.05	1434.22	1040.38	1040.38	1221.23	1364.19	1494.26	1294.48	1250.81	1079.05	1314.08	1265.76	1169.08	1029.13	1261.63	1369.1	977.731	1291.1	1119.19	1334.26	1511.22	1222.29	1568.68	1306.98	1261.05	1416.18	1802.84	1208.27
Csa1G600990	43.1207	43.1207	29.1308	12.2112	41.9889	19.7763	19.7763	31.6507	25.9753	25.1024	27.9595	32.143	32.143	29.5851	21.1853	16.3584	33.4648	63.416	63.416	34.3469	32.2154	25.8209	18.9712	45.2339	45.2339	44.1409	17.5028	24.5969	23.2541	22.0254	40.9566	35.8385	25.243	29.7854	43.7927	30.6279	30.2008	13.4219	24.0046	33.5087	31.7681	33.7008	27.0867	41.6371	32.2805	23.1937	17.0722	40.256	34.132
Csa1G601510	28.3365	28.3365	21.8481	17.6384	54.4721	34.9888	34.9888	25.7895	38.5151	46.7423	41.9393	16.6257	16.6257	19.019	17.6544	40.4654	18.3516	48.5915	48.5915	31.6353	66.0022	51.027	30.3539	36.6992	36.6992	17.1659	39.124	54.1132	20.6703	32.4584	31.5051	48.8707	26.1445	22.339	28.5605	23.5599	45.3012	18.5841	27.4338	33.5087	59.2431	80.7046	37.2442	44.7599	24.7734	21.4756	39.8351	37.0987	19.6259
Csa1G605610	250.1	250.1	142.741	131.609	245.124	179.508	179.508	202.799	237.36	241.502	248.141	212.809	212.809	214.492	173.896	247.958	326.012	201.778	201.778	211.504	250.651	286.489	302.275	273.964	273.964	166.755	211.064	222.602	303.596	270.1	209.509	234.579	265.953	256.899	182.787	181.411	187.916	264.307	341.208	207.754	170.002	261.625	192.993	238.372	200.439	183.831	201.614	236.011	196.259
Csa1G605650	29.5685	29.5685	8.73923	16.2816	6.80901	22.8188	22.8188	10.5502	11.6441	20.7744	8.73736	15.5173	15.5173	20.0756	17.6544	12.9145	7.55656	14.0009	14.0009	12.6541	18.072	20.2878	17.7065	23.0437	23.0437	19.6182	23.6803	27.0566	24.546	17.3884	7.87628	10.8602	12.6215	20.4774	18.0883	17.6699	12.5837	9.29206	12.8596	12.0631	15.4547	17.7373	25.3938	10.4093	12.7621	19.7576	10.5685	16.576	8.533
Csa1G605680	4.92808	4.92808	7.28269	10.8544	10.2135	6.08501	6.08501	5.86124	13.4355	7.79039	6.98989	2.21676	2.21676	5.28305	9.70991	6.02677	8.63607	6.58868	6.58868	10.8464	7.07167	10.4513	13.9122	5.97429	5.97429	4.90455	3.08874	6.14922	10.3352	17.3884	3.15051	7.60211	18.0307	7.44634	15.2322	3.53399	6.71129	8.25961	22.2899	5.36139	9.44456	10.6424	8.46459	8.32742	7.50709	4.29512	8.1296	7.104	9.3863
Csa1G605750	13.5522	13.5522	16.0219	12.2112	32.9102	18.255	18.255	17.5837	14.3312	12.1184	29.707	8.86704	8.86704	10.5661	11.4753	23.2461	15.1131	17.2953	17.2953	21.6928	16.5006	20.2878	16.4417	18.7764	18.7764	19.6182	14.4141	31.976	10.3352	22.0254	12.602	19.5483	5.40921	16.7543	17.1363	12.958	15.9393	12.3894	12.8596	17.4245	17.1719	21.2847	32.1655	24.9823	13.5128	9.44927	21.137	22.8907	18.7726
Csa1G605760	16.0163	16.0163	14.5654	8.14079	23.8315	7.60627	7.60627	11.7225	14.3312	18.1776	12.2323	22.1676	22.1676	8.45288	19.4198	17.2193	3.23853	18.9424	18.9424	11.7502	19.6435	19.0583	15.177	20.4833	20.4833	18.392	23.6803	15.988	14.2109	13.9108	17.3278	30.4084	10.8184	9.30793	17.1363	8.24597	18.4561	20.649	13.7169	6.70173	24.0407	17.7373	16.9292	11.4502	13.5128	12.8854	20.324	9.472	12.7995
Csa1G612950	7.39213	7.39213	2.91308	9.49759	39.7192	7.60627	7.60627	5.86124	6.26989	9.52159	10.4848	5.5419	5.5419	10.5661	19.4198	50.797	10.7951	6.58868	6.58868	3.61546	3.14296	6.14783	5.05899	5.12082	5.12082	19.6182	26.769	27.0566	11.6271	1.15923	0	17.3762	2.7046	5.58476	3.80806	16.4919	14.2615	17.5517	25.7192	5.36139	9.44456	5.32118	5.07876	0	13.5128	7.73122	15.4462	21.312	7.6797
Csa1G613470	30.8005	30.8005	20.3915	37.9903	43.1237	21.2975	21.2975	22.2727	31.3495	25.968	13.9798	34.3598	34.3598	45.4342	31.7779	15.4974	17.2721	30.4726	30.4726	14.4618	33.0011	27.0504	18.9712	39.2596	39.2596	55.1761	38.0944	25.8267	23.2541	30.14	12.602	18.4623	24.3414	20.4774	31.4165	37.6959	26.0063	24.7788	27.4338	22.7859	31.7681	20.3979	16.9292	26.0232	63.0596	30.9249	26.8277	21.312	21.3325
Csa1G613520	12.3202	12.3202	13.1088	20.352	18.1574	4.56376	4.56376	11.7225	13.4355	12.984	8.73736	5.5419	5.5419	8.45288	5.29631	12.9145	11.8746	12.3538	12.3538	17.1734	20.4293	11.6809	13.9122	14.509	14.509	19.6182	11.3254	13.5283	15.5028	10.4331	6.30102	15.2042	16.2276	7.44634	14.2802	7.06797	10.0669	7.22716	12.0023	10.7228	21.4649	11.5292	23.7009	6.24557	10.5099	6.8722	10.5685	17.3653	17.066
Csa1G613550	17.2483	17.2483	23.3046	21.7088	21.5619	10.6488	10.6488	32.823	35.828	35.4896	26.2121	12.1922	12.1922	21.1322	27.3643	28.4119	36.7033	14.0009	14.0009	27.1159	33.7869	24.5913	31.6187	17.9229	17.9229	25.7489	22.6507	14.7581	38.7569	26.6623	34.6556	28.2364	29.7507	35.3701	19.0403	17.6699	25.1673	33.0384	44.5799	26.8069	34.3439	37.2483	25.3938	34.3506	24.0227	13.7444	25.2018	35.52	22.1858
Csa1G613620	4.92808	4.92808	5.82615	6.78399	2.26967	0	0	4.68899	0.895699	2.5968	0	3.32514	3.32514	5.28305	2.64816	0.860967	0	3.29434	3.29434	2.71159	2.35722	1.84435	1.26475	5.12082	5.12082	2.45227	3.08874	4.91938	0	3.47769	6.30102	0	1.80307	1.86159	0.952015	8.24597	3.35565	7.22716	0.857305	0	0.858596	1.77373	0	3.12278	9.75922	2.57707	2.43888	2.368	2.5599
Csa1G615170	210.676	210.676	176.241	233.369	355.203	155.168	155.168	195.765	210.489	338.449	195.717	219.459	219.459	180.68	194.198	310.809	239.651	219.074	219.074	271.159	312.725	350.426	228.919	236.411	236.411	210.895	225.478	295.163	226.082	198.228	184.305	301.912	204.648	242.006	211.347	214.395	247.479	146.608	168.032	179.606	238.69	391.994	211.615	266.478	262.748	189.844	230.881	342.571	242.337
Csa1G616260	23.4084	23.4084	11.6523	9.49759	12.4832	10.6488	10.6488	17.5837	6.26989	18.1776	10.4848	23.276	23.276	11.6227	10.5926	21.5242	4.31803	19.766	19.766	13.558	11.7861	12.9104	1.26475	27.3111	27.3111	18.392	16.4733	22.1372	12.919	12.7515	4.72577	16.2902	8.11381	18.6159	20.9443	22.3819	16.7782	5.16226	12.0023	5.36139	9.44456	15.9635	5.07876	14.573	20.2691	14.6034	23.5759	14.9973	15.3594
Csa1G616290	39.4247	39.4247	37.87	32.5632	65.8204	22.8188	22.8188	51.5789	42.9936	60.5919	48.9292	22.1676	22.1676	42.2644	40.6051	41.3264	39.9418	76.5934	76.5934	93.0981	107.647	111.276	69.5611	48.6478	48.6478	88.2818	65.893	57.8027	59.4272	31.2992	99.2411	84.7092	64.9105	94.9408	58.0729	64.7898	41.9456	38.2007	39.436	32.1683	72.1221	85.1389	118.504	85.3561	93.0879	30.9249	53.6554	30.784	93.0097
Csa1G616850	11.0882	11.0882	11.6523	32.5632	7.94384	12.17	12.17	7.03349	17.914	9.52159	5.24241	9.97542	9.97542	12.6793	20.3025	12.9145	29.1467	10.7066	10.7066	9.94251	6.28593	9.22174	20.236	8.53471	8.53471	3.67841	5.14789	14.7581	27.1298	8.11461	0	11.9462	18.0307	16.7543	6.66411	9.42396	19.295	21.6815	22.2899	8.04208	9.44456	11.5292	20.315	15.6139	10.5099	18.0395	13.0074	12.6293	6.8264
Csa1G627460	0	0	5.82615	2.7136	11.3483	0	0	2.3445	4.4785	11.2528	3.49494	0	0	2.11322	4.4136	13.7755	10.7951	0.823585	0.823585	4.51932	21.215	14.14	6.32373	0	0	2.45227	24.7099	3.68953	3.87569	2.31846	9.45153	7.60211	0.901535	3.72317	1.90403	10.602	19.295	0	2.57192	2.68069	7.72737	15.9635	1.69292	10.4093	0	10.3083	24.3888	44.2027	5.1198
Csa1G629040	8.62415	8.62415	37.87	123.469	82.8429	3.04251	3.04251	14.067	7.16559	16.4464	15.7272	32.143	32.143	76.0759	97.0991	73.1822	26.9877	25.5311	25.5311	21.6928	31.4296	20.9026	11.3827	23.0437	23.0437	93.1864	57.6564	39.355	184.741	3.47769	17.3278	31.4944	4.50767	1.86159	51.4088	126.046	93.1192	221.977	554.677	10.7228	29.1923	44.3432	15.2363	21.8595	120.113	54.1186	65.8498	38.6773	22.1858
Csa1G629730	43.1207	43.1207	37.87	36.6335	60.1462	42.5951	42.5951	50.4067	45.6807	55.3983	45.4343	33.2514	33.2514	31.6983	40.6051	55.9628	45.3394	77.417	77.417	56.0396	47.9302	62.7079	61.9726	50.3548	50.3548	38.0102	32.9465	45.5043	36.1731	33.6177	70.8865	60.8169	62.2059	57.7091	32.3685	32.9839	41.9456	32.006	40.2934	41.5507	50.6572	61.1936	44.0159	38.5143	36.034	33.502	37.3962	52.8853	48.6381
Csa1G629750	203.283	203.283	186.437	221.158	219.023	136.913	136.913	173.493	203.324	250.158	207.949	202.834	202.834	266.266	243.63	246.237	219.14	149.069	149.069	179.869	190.935	230.544	189.712	215.075	215.075	337.188	285.193	223.832	231.249	199.387	122.87	291.052	198.338	184.297	226.58	292.143	304.525	310.768	331.777	191.67	227.528	229.698	206.536	231.086	299.533	258.566	279.658	236.011	202.232
Csa1G629790	19.7123	19.7123	14.5654	8.14079	13.618	4.56376	4.56376	9.37799	9.85269	15.5808	13.9798	19.9508	19.9508	10.5661	16.7717	12.0535	14.0336	14.0009	14.0009	5.42319	16.5006	13.5252	27.8244	14.509	14.509	14.7136	20.5916	17.2178	16.7947	4.63692	14.1773	26.0644	18.0307	11.1695	17.1363	18.8479	15.1004	35.1033	34.2922	9.38243	18.8891	19.511	23.7009	17.6958	22.5213	10.3083	8.1296	20.5227	10.2396
Csa1G630300	39.4247	39.4247	33.5004	37.9903	47.6631	25.8613	25.8613	18.756	16.1226	23.3712	15.7272	24.3844	24.3844	40.1512	30.8952	24.1071	28.0672	49.4151	49.4151	30.7314	18.072	19.6731	17.7065	33.2854	33.2854	80.925	46.331	44.2744	32.2974	13.9108	14.1773	18.4623	15.3261	24.2006	42.8407	61.2558	27.6841	34.0709	28.2911	17.4245	26.6165	21.2847	32.1655	31.2278	86.3316	37.7971	35.7703	32.3627	27.3056
Csa1G630310	6.16011	6.16011	7.28269	9.49759	35.1799	4.56376	4.56376	19.9282	12.5398	21.64	43.6868	3.32514	3.32514	10.5661	7.94447	15.4974	52.8959	23.884	23.884	29.8275	13.3576	17.2139	49.3251	6.82777	6.82777	25.7489	20.5916	13.5283	64.5948	2.31846	51.9834	33.6665	27.9476	37.2317	34.2726	24.7379	10.9059	37.1682	66.0125	2.68069	22.3235	12.4161	44.0159	40.5962	36.7848	12.0263	18.6981	20.5227	15.3594
Csa1G630320	3.69606	3.69606	21.8481	42.0607	39.7192	12.17	12.17	35.1675	22.3925	33.7584	31.4545	16.6257	16.6257	19.019	17.6544	25.829	19.4312	44.4736	44.4736	29.8275	39.2871	17.2139	16.4417	11.0951	11.0951	68.6636	33.9761	45.5043	34.8812	18.5477	72.4617	57.5588	17.1292	24.2006	19.0403	37.6959	33.5565	27.8762	34.2922	17.4245	23.1821	28.3796	49.0946	53.0873	63.0596	18.0395	36.5832	23.68	40.9584
Csa1G632370	57.905	57.905	88.8488	146.534	46.5282	28.9038	28.9038	50.4067	39.4108	65.7855	38.4444	50.9855	50.9855	85.5854	67.9694	80.0699	52.8959	52.7094	52.7094	37.0585	46.3587	47.9531	30.3539	73.3985	73.3985	118.935	90.6029	60.2624	68.4705	47.5284	36.2309	34.7525	41.4706	31.6469	71.4012	87.1717	74.6631	106.342	102.019	40.2104	37.7782	44.3432	28.7796	41.6371	96.8415	83.3254	99.1812	43.4133	46.9315
Csa1G642540	179.875	179.875	117.98	219.801	455.069	228.188	228.188	152.392	223.029	395.579	349.494	189.533	189.533	210.265	181.84	415.847	186.755	375.555	375.555	80.444	231.794	331.983	233.978	134.848	134.848	217.026	345.938	526.374	248.044	162.292	135.472	351.869	288.491	193.605	126.618	179.055	426.167	288.054	321.49	174.245	293.64	376.917	269.174	338.302	226.714	321.275	403.228	470.443	123.728
Csa1G650060	19.7123	19.7123	18.935	12.2112	32.9102	13.6913	13.6913	32.823	42.0979	33.7584	33.202	33.2514	33.2514	24.302	37.0742	21.5242	18.3516	28.0019	28.0019	33.443	34.5726	30.7391	44.2661	29.8715	29.8715	19.6182	29.8578	25.8267	47.8002	33.6177	40.9566	38.0105	40.5691	27.9238	29.5125	32.9839	38.5899	36.1358	36.8641	25.4666	37.7782	44.3432	47.4017	42.678	26.2748	28.3478	31.7055	26.048	36.6919
Csa1G650070	27.1045	27.1045	29.1308	23.0656	31.7754	15.2125	15.2125	35.1675	29.5581	25.968	38.4444	25.4927	25.4927	26.4152	33.5433	27.5509	30.2262	21.4132	21.4132	18.9812	22.7865	30.7391	41.7366	24.7506	24.7506	29.4273	29.8578	17.2178	28.4217	24.3438	18.9031	15.2042	33.3568	29.7854	25.7044	30.6279	16.7782	34.0709	30.863	24.1262	18.0305	23.9453	25.3938	26.0232	17.2663	12.0263	36.5832	19.7333	28.1589
Csa1G650080	18.4803	18.4803	30.5873	16.2816	26.1012	13.6913	13.6913	24.6172	25.0796	19.9088	24.4646	27.7095	27.7095	15.8491	22.9507	30.1338	25.9082	21.4132	21.4132	21.6928	17.2863	36.2722	34.1482	13.6555	13.6555	22.0705	23.6803	23.367	31.0055	23.1846	7.87628	14.1182	37.8645	26.0622	25.7044	16.4919	31.0397	41.298	45.4372	25.4666	25.7579	25.719	13.5433	28.1051	23.272	25.7707	21.137	18.944	11.9462
Csa1G652220	35.7286	35.7286	40.7831	33.92	51.0676	12.17	12.17	58.6124	46.5764	52.8015	36.6969	26.6011	26.6011	28.5285	52.9631	53.3799	52.8959	28.0019	28.0019	64.1744	55.7876	61.4783	36.6777	40.1131	40.1131	62.533	72.0705	43.0446	80.0976	41.7323	67.736	48.8707	38.766	52.1244	39.0326	53.0098	52.8514	34.0709	80.5867	38.8701	51.5158	70.9491	22.0079	53.0873	87.833	34.361	59.3461	58.4107	50.3447
Csa1G652800	7.39213	7.39213	5.82615	8.14079	9.07868	9.12752	9.12752	24.6172	25.9753	21.64	17.4747	3.32514	3.32514	1.05661	9.70991	6.02677	7.55656	10.7066	10.7066	26.2121	22.0007	27.0504	24.0302	11.9486	11.9486	7.35682	10.2958	9.83876	18.0866	6.95538	23.6288	15.2042	30.6522	24.2006	7.61612	5.88998	5.03347	15.4868	14.5742	8.04208	22.3235	31.0402	20.315	14.573	7.50709	5.15415	14.6333	12.6293	19.6259
Csa1G659040	39.4247	39.4247	42.2396	35.2768	56.7417	36.5101	36.5101	25.7895	29.5581	35.4896	45.4343	44.3352	44.3352	34.8681	16.7717	32.7167	23.7492	50.2387	50.2387	33.443	36.9298	45.4939	37.9424	23.0437	23.0437	35.558	27.7986	31.976	32.2974	40.573	29.9298	44.5266	30.6522	27.9238	28.5605	22.3819	30.2008	19.6166	18.8607	24.1262	28.3337	36.3614	49.0946	38.5143	27.7762	34.361	18.6981	55.2533	40.1051
Csa1G659070	28.3365	28.3365	16.0219	17.6384	27.236	12.17	12.17	10.5502	13.4355	11.2528	5.24241	15.5173	15.5173	26.4152	19.4198	21.5242	8.63607	2.47075	2.47075	8.13478	12.5719	14.14	12.6475	21.3368	21.3368	17.1659	17.5028	22.1372	6.45948	8.11461	15.7526	8.68812	7.21228	13.0311	14.2802	14.1359	19.295	6.19471	7.71575	14.7438	11.1618	12.4161	5.07876	12.4911	18.7677	22.3346	13.8203	18.1547	9.3863
Csa1G659090	12.3202	12.3202	4.36961	17.6384	12.4832	1.52125	1.52125	10.5502	11.6441	16.4464	15.7272	13.3006	13.3006	11.6227	10.5926	13.7755	16.1926	13.1774	13.1774	24.4044	25.1437	11.6809	15.177	10.2416	10.2416	14.7136	18.5324	15.988	20.6703	4.63692	14.1773	19.5483	21.6368	13.0311	13.3282	17.6699	6.71129	21.6815	20.5753	10.7228	11.1618	19.511	15.2363	20.8186	4.50426	7.73122	11.3814	4.736	14.5061
Csa1G660170	18.4803	18.4803	14.5654	14.9248	10.2135	30.4251	30.4251	28.134	17.0183	16.4464	10.4848	17.7341	17.7341	23.2454	19.4198	12.9145	9.71558	15.6481	15.6481	21.6928	23.5722	14.14	26.5597	22.1902	22.1902	17.1659	15.4437	15.988	12.919	18.5477	28.3546	30.4084	29.7507	13.0311	18.0883	20.0259	10.9059	23.7464	15.4315	16.0842	16.3133	22.1716	18.6221	17.6958	21.7706	17.1805	16.2592	14.9973	22.1858
Csa1G660190	43.1207	43.1207	29.1308	33.92	51.0676	57.8076	57.8076	38.6842	42.9936	45.0111	50.6767	39.9017	39.9017	23.2454	33.5433	58.5458	38.8623	53.533	53.533	41.5778	54.2161	44.8792	35.4129	52.9152	52.9152	30.6534	30.8874	39.355	24.546	23.1846	37.8061	31.4944	28.8491	29.7854	47.6008	36.5179	43.6234	36.1358	32.5776	41.5507	49.7986	54.9855	37.2442	35.3915	34.5326	51.5415	38.2091	33.9413	37.5452
Csa1G660200	0	0	1.45654	0	297.327	7.60627	7.60627	14.067	70.7602	105.603	48.9292	0	0	1.05661	0.882719	58.5458	4.31803	3.29434	3.29434	12.6541	72.2882	271.119	58.1784	0.853471	0.853471	2.45227	7.20705	196.775	5.16759	2.31846	11.0268	173.762	20.7353	22.339	0	2.35599	38.5899	2.0649	0	16.0842	15.4547	106.424	59.2521	434.067	0.750709	2.57707	30.0795	321.259	30.7188
Csa1G661240	9.85617	9.85617	11.6523	8.14079	18.1574	12.17	12.17	12.8947	16.1226	13.8496	29.707	8.86704	8.86704	6.33966	16.7717	18.9413	7.55656	18.1189	18.1189	19.885	21.215	39.3461	15.177	15.3625	15.3625	9.80909	16.4733	17.2178	19.3784	22.0254	31.5051	19.5483	23.4399	18.6159	19.9923	12.958	14.2615	15.4868	18.8607	20.1052	21.4649	12.4161	37.2442	20.8186	22.5213	14.6034	17.0722	22.8907	22.1858
Csa1G662780	51.7449	51.7449	83.0226	132.966	133.91	80.6264	80.6264	118.397	107.484	101.275	125.818	91.9955	91.9955	108.831	143.883	137.755	145.734	73.299	73.299	100.329	75.4311	102.669	102.445	70.8381	70.8381	110.352	113.254	102.077	156.319	79.9868	72.4617	99.9134	108.184	171.266	120.906	97.7736	97.3137	155.9	170.604	79.0805	76.4151	78.044	93.1105	110.338	84.0794	91.9157	111.376	108.139	61.4376
Csa1G662790	0	0	1.45654	1.3568	28.3709	0	0	2.3445	3.5828	3.4624	6.98989	1.10838	1.10838	0	1.76544	9.47064	1.07951	1.64717	1.64717	2.71159	4.71445	9.83653	3.79424	5.12082	5.12082	3.67841	2.05916	6.14922	2.58379	0	1.57526	1.08602	0	0	1.90403	1.178	0	1.03245	1.71461	2.68069	2.57579	2.66059	6.77167	4.16371	5.25496	1.71805	0	11.84	1.7066
Csa1G665350	8.62415	8.62415	10.1958	13.568	7.94384	7.60627	7.60627	15.2392	17.0183	4.32799	22.7171	6.65028	6.65028	6.33966	17.6544	12.0535	17.2721	17.2953	17.2953	15.3657	14.1433	16.5991	8.85323	14.509	14.509	7.35682	19.562	8.60891	18.0866	19.7069	12.602	11.9462	11.72	33.5085	5.71209	12.958	7.5502	8.25961	21.4326	21.4455	16.3133	20.3979	20.315	14.573	18.7677	6.8722	20.324	14.208	16.2127
Csa1G666990	18.4803	18.4803	29.1308	42.0607	30.6405	30.4251	30.4251	41.0287	33.1409	45.0111	45.4343	25.4927	25.4927	40.1512	32.6606	35.2996	43.1803	20.5896	20.5896	38.8662	40.8585	31.9687	60.7079	17.0694	17.0694	42.9148	42.2127	41.8147	54.2597	28.9807	45.6824	35.8385	41.4706	44.678	38.0806	49.4758	41.1067	56.7848	72.871	29.4876	40.354	42.5695	52.4805	38.5143	28.527	35.22	39.8351	39.4667	29.8655
Csa1G667000	20.9444	20.9444	13.1088	31.2064	21.5619	21.2975	21.2975	44.5454	37.6194	55.3983	40.1918	21.0592	21.0592	30.6417	25.5989	48.2141	41.0213	23.884	23.884	40.6739	40.8585	36.2722	55.6489	23.8972	23.8972	23.2966	25.7395	38.1252	68.4705	31.2992	39.3814	24.9784	36.0614	68.8787	26.6564	35.3399	48.6569	39.2331	67.7271	38.8701	42.9298	35.4745	38.9371	49.9645	37.5355	36.9381	32.5184	36.3093	38.3985
Csa1G679550	25.8724	25.8724	20.3915	12.2112	30.6405	13.6913	13.6913	29.3062	32.2452	32.0272	26.2121	16.6257	16.6257	10.5661	15.0062	32.7167	19.4312	28.0019	28.0019	33.443	36.9298	38.1165	24.0302	26.4576	26.4576	23.2966	26.769	43.0446	20.6703	18.5477	29.9298	36.9245	25.243	39.0933	22.8484	20.0259	10.9059	11.357	12.0023	17.4245	27.4751	41.6826	16.9292	41.6371	26.2748	18.0395	29.2666	33.152	27.3056
Csa1G688130	88.7055	88.7055	109.24	59.6991	103.27	77.5839	77.5839	91.4354	125.398	157.539	104.848	86.4536	86.4536	91.9251	96.2164	157.557	99.3148	81.5349	81.5349	95.8097	152.434	165.377	135.328	74.2519	74.2519	107.9	122.52	150.041	112.395	166.929	135.472	130.322	117.2	178.712	116.146	98.9516	119.125	126.991	150.028	88.4629	115.052	117.953	145.591	118.666	119.363	114.25	129.261	122.347	133.968
Csa1G690150	24.6404	24.6404	33.5004	84.1215	106.674	39.5526	39.5526	23.445	51.0549	28.5648	17.4747	13.3006	13.3006	35.9247	77.6793	41.3264	28.0672	41.1792	41.1792	12.6541	33.0011	39.9609	21.5007	14.509	14.509	45.3671	52.5085	39.355	20.6703	16.2292	7.87628	46.6987	67.6151	22.339	38.0806	35.3399	38.5899	134.219	61.726	22.7859	22.3235	53.2118	96.4964	33.3097	18.017	41.2332	53.6554	47.36	11.9462
Csa1G690270	32.0325	32.0325	24.7611	14.9248	80.5733	22.8188	22.8188	44.5454	28.6624	86.5599	45.4343	14.4089	14.4089	28.5285	23.8334	73.1822	19.4312	84.8292	84.8292	28.0198	84.0743	89.1435	35.4129	75.9589	75.9589	29.4273	55.5972	81.1698	33.5893	59.1207	42.5319	64.0749	38.766	76.325	31.4165	31.8059	51.1736	16.5192	22.2899	37.5297	60.9603	82.4783	28.7796	61.4147	55.5525	31.7839	62.598	74.9866	77.6503
Csa1G690290	45.5848	45.5848	53.8919	51.5583	60.1462	33.4676	33.4676	66.8182	68.0731	64.0543	52.4241	59.8525	59.8525	60.2268	40.6051	65.4335	45.3394	41.1792	41.1792	60.5589	36.9298	62.0931	70.8258	49.5013	49.5013	53.95	59.7156	49.1938	49.0921	61.4392	42.5319	59.7308	49.5844	55.8476	50.4568	57.7218	75.502	62.9795	53.1529	56.2946	48.0814	53.2118	54.1734	48.9236	48.0454	68.722	60.1591	60.7786	59.731
Csa1G690310	7.39213	7.39213	5.82615	4.07039	9.07868	1.52125	1.52125	4.68899	9.85269	6.05919	3.49494	1.10838	1.10838	6.33966	10.5926	14.6364	7.55656	3.29434	3.29434	9.94251	14.9291	7.99218	5.05899	4.26735	4.26735	9.80909	4.11831	1.22984	10.3352	6.95538	6.30102	7.60211	13.523	11.1695	5.71209	5.88998	1.67782	3.09735	6.85844	8.04208	4.29298	7.09491	6.77167	10.4093	5.25496	3.4361	7.31664	6.31466	4.2665
Csa1G690340	7.39213	7.39213	14.5654	16.2816	10.2135	6.08501	6.08501	21.1005	21.4968	17.312	22.7171	13.3006	13.3006	10.5661	12.3581	18.9413	20.5107	19.766	19.766	31.6353	25.1437	22.747	21.5007	6.82777	6.82777	20.8443	16.4733	20.9074	21.9622	12.7515	23.6288	16.2902	18.9322	27.9238	14.2802	4.71198	15.1004	13.4219	18.8607	20.1052	15.4547	15.9635	10.1575	21.8595	12.0113	12.8854	13.0074	13.4187	6.8264
Csa1G695390	55.4409	55.4409	65.5442	77.3375	21.5619	16.7338	16.7338	30.4785	37.6194	36.3551	13.9798	43.2268	43.2268	81.359	52.9631	30.9948	23.7492	15.6481	15.6481	15.3657	28.2867	25.2061	13.9122	24.7506	24.7506	47.8193	38.0944	46.7341	23.2541	12.7515	18.9031	38.0105	18.0307	16.7543	42.8407	63.6118	27.6841	22.7139	27.4338	10.7228	12.0203	24.8322	27.0867	14.573	26.2748	36.9381	56.0943	32.3627	8.533
Csa1G695420	18.4803	18.4803	13.1088	12.2112	11.3483	12.17	12.17	15.2392	15.2269	18.1776	27.9595	25.4927	25.4927	29.5851	21.1853	22.3851	12.9541	14.0009	14.0009	11.7502	11.7861	17.2139	21.5007	14.509	14.509	19.6182	19.562	23.367	15.5028	17.3884	15.7526	11.9462	10.8184	18.6159	18.0883	23.5599	18.4561	25.8113	14.5742	17.4245	21.4649	22.1716	18.6221	13.5321	20.2691	23.1937	20.324	17.3653	15.3594
Csa1G696420	479.256	479.256	428.222	431.462	616.215	331.633	331.633	402.081	480.095	682.957	539.969	473.278	473.278	564.23	496.971	600.955	379.987	451.324	451.324	507.068	592.449	644.292	567.871	518.057	518.057	697.672	507.582	619.842	530.969	498.469	419.018	578.846	524.693	484.012	612.146	620.804	602.339	463.571	458.658	435.613	497.127	587.104	446.93	678.685	740.95	562.661	673.131	691.456	491.501
Csa1G696520	680.076	680.076	1090.95	1571.17	711.541	147.562	147.562	383.325	272.293	708.06	248.141	722.664	722.664	1009.06	889.781	649.169	757.815	172.129	172.129	310.93	508.374	646.137	223.86	882.489	882.489	1125.59	1032.67	494.398	736.381	359.361	285.121	554.954	204.648	176.851	932.975	1387.68	657.707	877.583	984.187	310.96	487.683	561.385	179.449	580.838	1274.7	730.171	595.087	651.989	604.989
Csa1G699550	6.16011	6.16011	2.91308	2.7136	4.53934	3.04251	3.04251	3.51675	7.16559	5.19359	1.74747	1.10838	1.10838	2.11322	4.4136	6.02677	2.15902	1.64717	1.64717	4.51932	6.28593	4.91826	3.79424	0	0	0	2.05916	9.83876	2.58379	3.47769	1.57526	9.77414	7.21228	3.72317	1.90403	4.71198	1.67782	8.25961	3.42922	1.34035	2.57579	8.86864	3.38584	8.32742	2.25213	6.01317	3.25184	2.368	5.1198
Csa1G701220	290.757	290.757	240.329	204.877	287.113	229.709	229.709	300.096	369.028	367.014	417.646	219.459	219.459	283.171	319.544	311.67	374.589	284.137	284.137	379.623	317.439	375.018	440.132	270.55	270.55	258.715	283.134	307.461	271.298	419.641	379.636	368.159	443.555	428.165	283.701	287.431	341.437	333.482	323.204	368.595	370.914	341.443	435.08	388.266	228.216	346.187	334.127	400.192	342.173
Csa1G701380	65.2971	65.2971	45.1527	61.0559	31.7754	38.0313	38.0313	31.6507	50.1592	38.0863	33.202	60.9609	60.9609	54.9437	56.494	54.2409	45.3394	30.4726	30.4726	41.5778	34.5726	35.6574	37.9424	101.563	101.563	57.6284	53.5381	46.7341	51.6759	45.2099	36.2309	36.9245	35.1599	33.5085	56.1689	58.8998	54.5293	43.3629	36.8641	26.8069	36.061	44.3432	28.7796	30.1869	58.5553	50.6825	47.9647	34.7307	46.0782
Csa1G701390	33.2646	33.2646	36.4134	43.4175	22.6967	10.6488	10.6488	26.9617	31.3495	34.624	20.9697	33.2514	33.2514	31.6983	36.1915	36.1606	23.7492	18.9424	18.9424	34.3469	23.5722	29.5096	44.2661	29.018	29.018	31.8796	32.9465	25.8267	27.1298	13.9108	29.9298	31.4944	53.1906	42.8165	33.3205	43.5858	24.3284	30.9735	33.4349	16.0842	36.9196	31.0402	30.4725	16.6548	27.7762	13.7444	23.5759	24.4693	27.3056
Csa1G701900	59.137	59.137	36.4134	32.5632	60.1462	60.8501	60.8501	82.0574	57.3247	64.0543	52.4241	68.7196	68.7196	68.6796	51.1977	55.1019	57.2139	50.2387	50.2387	67.7899	75.4311	76.8479	88.5323	52.9152	52.9152	69.8898	43.2423	71.331	81.3895	98.5345	59.8597	57.5588	64.9105	80.0482	58.0729	42.4078	58.7238	43.3629	62.5833	81.7611	53.233	73.6097	33.8584	56.2101	79.5752	50.6825	41.461	58.4107	62.2909
Csa1G701970	24.6404	24.6404	14.5654	18.9952	15.8877	13.6913	13.6913	15.2392	20.6011	24.2368	10.4848	16.6257	16.6257	15.8491	25.5989	18.0803	11.8746	14.8245	14.8245	12.6541	26.7152	25.8209	27.8244	23.0437	23.0437	17.1659	18.5324	9.83876	19.3784	15.07	14.1773	24.9784	11.72	24.2006	10.4722	21.2039	21.8117	12.3894	16.2888	12.0631	13.7375	16.8504	13.5433	16.6548	18.7677	18.0395	24.3888	18.1547	11.9462
Csa1G707620	251.332	251.332	214.111	238.796	367.686	237.316	237.316	311.818	425.457	400.772	499.777	226.11	226.11	264.152	319.544	309.087	357.317	255.311	255.311	362.45	358.298	407.601	646.286	299.568	299.568	272.202	349.027	297.622	439.245	265.464	401.69	380.105	513.875	484.012	274.18	325.127	277.68	444.986	520.384	284.153	339.146	335.234	428.308	358.079	341.573	227.642	322.745	323.627	354.119
Csa1G708160	2.46404	2.46404	1.45654	1.3568	3.4045	3.04251	3.04251	0	6.26989	4.32799	1.74747	1.10838	1.10838	1.05661	0.882719	1.72193	0	4.11792	4.11792	4.51932	5.50019	6.76261	5.05899	3.41388	3.41388	7.35682	3.08874	6.14922	0	4.63692	1.57526	5.43008	1.80307	1.86159	7.61612	4.71198	3.35565	0	2.57192	6.70173	2.57579	7.09491	0	2.08186	3.00284	3.4361	1.62592	4.736	1.7066
Csa1G710160	1388.49	1388.49	2430.96	2075.9	2549.97	882.327	882.327	1459.45	1737.66	2000.4	3077.3	1404.32	1404.32	1434.88	1780.44	2466.67	2839.11	1269.97	1269.97	968.039	1857.49	2122.23	3256.72	1584.04	1584.04	2066.04	2379.36	2467.07	3346.01	773.206	1387.8	1308.65	3739.57	2751.42	1115.76	3622.34	2304.49	5334.67	4660.31	831.015	1946.44	1955.53	2861.03	2510.72	2113.25	1904.46	3004.7	2070.42	1134.04
Csa1G716250	41.8887	41.8887	43.6961	44.7743	47.6631	48.6801	48.6801	59.7847	52.8462	49.3391	38.4444	46.552	46.552	39.0946	66.2039	47.3532	74.4861	68.3575	68.3575	59.6551	50.2874	54.7157	59.4431	56.3291	56.3291	50.2716	54.5677	55.343	65.8867	26.6623	61.4349	67.333	67.6151	33.5085	40.9367	49.4758	27.6841	57.8173	55.7249	40.2104	64.3947	51.4381	57.5592	45.8008	34.5326	23.1937	39.0221	48.9387	51.198
Csa2G000040	83.7774	83.7774	116.523	198.093	106.674	92.7965	92.7965	123.086	106.588	121.184	104.848	116.38	116.38	92.9817	111.223	127.423	164.085	94.7122	94.7122	104.848	121.79	130.949	155.564	121.193	121.193	111.578	135.904	105.767	211.871	166.929	119.719	163.988	125.313	113.557	115.194	122.512	122.481	255.015	277.767	131.354	141.668	142.785	148.977	124.911	124.618	121.123	137.39	123.136	110.076
Csa2G000120	113.346	113.346	97.588	74.6239	174.765	92.7965	92.7965	200.454	163.017	204.281	214.939	74.2615	74.2615	70.7929	119.167	170.471	138.177	177.071	177.071	206.081	236.508	199.19	211.213	140.823	140.823	166.755	210.034	169.719	186.033	156.496	222.111	258.472	173.996	154.512	122.81	209.683	161.91	106.342	174.033	194.35	229.245	207.526	199.764	186.326	192.182	101.365	160.153	166.549	190.286
Csa2G000210	0	0	0	0	0	0	0	23.445	8.06129	0	0	0	0	69.7363	7.94447	0	0	0	0	0	0	0	0	28.1645	28.1645	0	13.3845	0	0	0	0	0	0	0	0	0	21.8117	28.9086	0	0	0	87.7995	0	36.4325	0	6.01317	0	19.7333	0
Csa2G000220	97.3297	97.3297	90.3053	86.8351	341.585	92.7965	92.7965	188.732	249.9	248.427	146.788	70.9363	70.9363	86.642	120.05	255.707	107.951	107.89	107.89	109.368	201.15	250.217	173.27	99.0026	99.0026	82.1512	168.851	274.255	104.644	154.178	102.392	272.59	196.535	93.0793	77.1132	64.7898	197.983	134.219	126.881	139.396	151.972	242.114	187.914	278.969	75.8216	126.277	208.931	388.352	172.367
Csa2G000230	611.082	611.082	549.115	396.185	658.204	812.349	812.349	508.756	549.959	613.71	431.625	697.171	697.171	721.665	454.6	700.827	414.531	636.631	636.631	629.994	737.025	835.49	441.397	709.234	709.234	472.063	551.854	698.552	294.552	806.824	617.5	692.878	394.872	439.334	527.417	495.936	623.311	263.275	204.039	643.366	574.401	765.363	414.765	600.615	566.035	610.767	588.583	695.402	677.52
Csa2G000280	219.3	219.3	62.6311	113.971	183.843	109.53	109.53	93.7799	65.386	163.598	111.838	118.597	118.597	59.1702	139.47	199.744	130.621	160.599	160.599	100.329	220.793	208.411	144.181	239.825	239.825	133.649	146.2	153.731	157.611	75.3499	135.472	175.935	168.587	115.418	81.8733	85.9937	169.46	192.036	175.748	134.035	157.982	202.205	181.142	160.303	83.3287	44.6693	175.599	151.552	150.181
Csa2G000310	43.1207	43.1207	36.4134	54.2719	43.1237	57.8076	57.8076	83.2296	103.005	58.8607	64.6564	31.0346	31.0346	30.6417	44.136	46.4922	46.4189	53.533	53.533	96.7135	98.2176	82.3809	60.7079	34.1388	34.1388	40.4625	43.2423	79.9399	58.1353	70.713	141.773	86.8812	96.4642	74.4634	29.5125	40.0518	47.818	42.3305	65.1552	62.9963	72.9807	73.6097	91.4176	90.5607	41.289	38.6561	60.1591	48.1493	93.863
Csa2G000480	35.7286	35.7286	43.6961	35.2768	31.7754	30.4251	30.4251	37.512	39.4108	39.8175	47.1817	50.9855	50.9855	63.3966	32.6606	30.9948	34.5443	35.4141	35.4141	56.0396	42.43	53.4861	56.9136	37.5527	37.5527	41.6886	45.3015	56.5729	42.6326	31.2992	36.2309	36.9245	27.9476	37.2317	46.6488	45.9418	44.4623	41.298	39.436	33.5087	36.061	53.2118	22.0079	52.0464	36.7848	42.9512	41.461	49.728	55.4645
Csa2G000550	114.578	114.578	84.4792	90.9055	209.944	47.1589	47.1589	140.67	154.06	253.62	145.04	103.079	103.079	104.604	153.593	216.103	131.7	145.774	145.774	173.542	201.935	164.762	170.741	151.064	151.064	290.594	238.862	204.154	215.747	99.6937	228.412	255.214	149.655	122.865	143.754	226.175	240.768	151.77	212.612	150.119	197.477	198.657	160.827	168.63	301.034	109.955	190.233	198.123	153.594
Csa2G000570	120.738	120.738	85.9357	65.1263	202.001	91.2752	91.2752	107.847	122.711	198.222	90.8685	125.247	125.247	105.661	92.6855	134.311	90.6787	169.658	169.658	112.983	210.579	250.217	131.534	174.961	174.961	132.423	127.668	178.327	116.271	151.859	116.569	219.375	96.4642	109.834	99.0096	91.8837	116.609	67.1093	87.4452	109.908	184.598	258.077	123.583	172.794	150.142	97.0698	160.153	193.387	164.687
Csa2G000600	1281.3	1281.3	1128.82	1218.4	1734.03	1251.99	1251.99	1212.1	1254.87	1899.12	1546.51	1036.34	1036.34	1155.93	1351.44	1549.74	1489.72	1348.21	1348.21	1318.74	1518.84	1473.02	1411.46	1027.58	1027.58	1304.61	1243.73	1686.12	1660.09	1229.94	1131.03	1503.05	1294.6	1427.84	1333.77	1427.73	1577.15	1203.84	1495.14	1241.16	1221.78	1471.31	1389.89	1665.48	1583.25	1242.15	1372.28	1720.75	1146.83
Csa2G000800	0	0	1.45654	0	20.427	0	0	0	0	10.3872	6.98989	0	0	0	3.53088	18.9413	1.07951	0	0	0.903865	11.0004	6.76261	0	0	0	0	20.5916	43.0446	0	1.15923	1.57526	8.68812	0.901535	0	0	0	9.22803	2.0649	5.14383	0	39.4954	18.6241	1.69292	27.0641	0	0.859025	11.3814	19.7333	0.8533
Csa2G000820	4.92808	4.92808	2.91308	8.14079	7.94384	1.52125	1.52125	5.86124	3.5828	5.19359	10.4848	1.10838	1.10838	8.45288	8.82719	6.88774	9.71558	6.58868	6.58868	9.94251	7.07167	6.76261	12.6475	11.9486	11.9486	1.22614	9.26621	4.91938	6.45948	11.5923	1.57526	3.25805	6.31074	18.6159	6.66411	5.88998	4.19456	18.5841	12.8596	9.38243	13.7375	7.98177	0	8.32742	5.25496	11.1673	9.75553	3.94667	5.1198
Csa2G000840	75.1533	75.1533	68.4573	77.3375	83.9778	38.0313	38.0313	79.7129	78.8215	92.6191	78.6362	64.286	64.286	59.1702	89.1546	93.8454	87.4402	104.595	104.595	82.2517	99.0034	96.5209	93.5913	91.3214	91.3214	134.875	85.455	72.5608	125.314	73.0315	138.622	99.9134	93.7596	119.141	66.6411	110.732	91.4414	77.4338	116.594	92.4839	96.1628	117.953	99.8822	63.4966	105.85	55.8366	77.2312	102.613	128.848
Csa2G000890	187.267	187.267	129.632	137.037	231.506	123.222	123.222	211.005	369.028	405.1	408.908	151.848	151.848	135.246	232.155	287.563	330.33	298.138	298.138	377.816	293.867	368.87	775.29	244.093	244.093	163.076	272.838	210.303	596.856	150.7	349.707	377.933	552.641	618.046	149.466	237.955	250.835	299.411	484.378	301.578	216.366	353.859	479.096	296.664	198.938	158.92	277.22	252.587	299.508
Csa2G000910	6.16011	6.16011	16.0219	8.14079	11.3483	9.12752	9.12752	12.8947	14.3312	9.52159	12.2323	14.4089	14.4089	6.33966	13.2408	6.88774	8.63607	9.88302	9.88302	11.7502	10.2146	17.8287	13.9122	16.2159	16.2159	7.35682	9.26621	4.91938	10.3352	17.3884	23.6288	11.9462	9.01535	14.8927	10.4722	7.06797	13.4226	3.09735	17.1461	6.70173	6.86877	14.1898	11.8504	7.28649	6.75638	7.73122	4.87776	3.94667	13.6528
Csa2G000930	2.46404	2.46404	1.45654	0	10.2135	0	0	0	1.7914	1.7312	6.98989	1.10838	1.10838	4.22644	5.29631	7.7487	5.39754	2.47075	2.47075	6.32705	2.35722	0.614783	5.05899	0	0	7.35682	3.08874	3.68953	3.87569	3.47769	9.45153	1.08602	0	1.86159	1.90403	0	6.71129	4.1298	13.7169	1.34035	2.57579	0.886864	3.38584	3.12278	3.00284	3.4361	3.25184	4.736	0
Csa2G000960	1.23202	1.23202	5.82615	2.7136	3.4045	4.56376	4.56376	4.68899	5.37419	3.4624	3.49494	3.32514	3.32514	4.22644	4.4136	1.72193	2.15902	3.29434	3.29434	14.4618	5.50019	11.0661	3.79424	2.56041	2.56041	4.90455	2.05916	2.45969	6.45948	5.79615	17.3278	8.68812	8.11381	11.1695	0	3.53399	8.38912	6.19471	6.00114	13.4035	5.15158	9.7555	8.46459	9.36835	2.25213	1.71805	2.43888	3.15733	10.2396
Csa2G003070	28.3365	28.3365	26.2177	24.4224	38.5844	21.2975	21.2975	36.3397	37.6194	52.8015	31.4545	39.9017	39.9017	31.6983	36.1915	44.7703	28.0672	24.7075	24.7075	29.8275	35.3583	32.5835	45.5309	52.9152	52.9152	50.2716	27.7986	35.6655	31.0055	24.3438	29.9298	32.5805	50.486	33.5085	42.8407	29.4499	30.2008	32.006	40.2934	22.7859	40.354	32.814	38.9371	26.0232	39.7876	24.0527	22.7629	29.9947	47.7848
Csa2G004120	17.2483	17.2483	7.28269	5.42719	15.8877	3.04251	3.04251	9.37799	13.4355	11.2528	8.73736	8.86704	8.86704	5.28305	10.5926	18.9413	6.47705	13.1774	13.1774	16.2696	14.9291	15.9844	10.118	7.68124	7.68124	11.0352	4.11831	22.1372	11.6271	27.8215	11.0268	18.4623	13.523	13.0311	12.3762	11.78	19.295	5.16226	6.00114	10.7228	19.7477	16.8504	5.07876	16.6548	14.2635	4.29512	8.94257	20.5227	7.6797
Csa2G004130	18.4803	18.4803	27.6742	14.9248	24.9664	12.17	12.17	11.7225	33.1409	22.5056	5.24241	19.9508	19.9508	19.019	18.5371	22.3851	30.2262	16.4717	16.4717	21.6928	14.1433	15.9844	15.177	15.3625	15.3625	31.8796	17.5028	9.83876	11.6271	6.95538	18.9031	14.1182	18.9322	20.4774	34.2726	32.9839	6.71129	29.9411	14.5742	13.4035	17.1719	23.0585	23.7009	13.5321	18.7677	12.0263	14.6333	18.1547	17.9193
Csa2G004150	32.0325	32.0325	27.6742	12.2112	37.4495	6.08501	6.08501	36.3397	36.7237	31.1616	33.202	24.3844	24.3844	14.7925	32.6606	45.6312	15.1131	32.1198	32.1198	37.0585	41.6443	45.4939	41.7366	36.6992	36.6992	22.0705	27.7986	33.2058	32.2974	32.4584	18.9031	39.0966	40.5691	42.8165	29.5125	35.3399	32.7176	25.8113	37.7214	25.4666	45.5056	54.0987	37.2442	28.1051	39.7876	20.6166	28.4536	40.256	32.4254
Csa2G005320	38.1927	38.1927	55.3484	33.92	95.3261	27.3826	27.3826	84.4019	51.0549	119.453	54.1716	37.6849	37.6849	47.5474	52.9631	111.065	44.2598	74.1226	74.1226	70.5015	109.218	95.2913	61.9726	56.3291	56.3291	68.6636	98.8395	100.847	59.4272	45.2099	86.639	120.548	33.3568	40.9549	59.025	62.4338	105.703	48.5252	61.726	75.0594	111.618	151.654	72.7955	88.4789	49.5468	48.9644	97.5553	55.2533	85.33
Csa2G006000	124.434	124.434	97.588	32.5632	94.1913	85.1902	85.1902	124.258	94.0484	102.141	94.3635	108.621	108.621	98.2647	56.494	94.7064	113.348	107.89	107.89	155.465	118.647	121.112	177.065	165.573	165.573	80.925	115.313	103.307	120.146	95.0568	174.853	97.7414	113.593	152.65	75.2092	83.6377	88.0857	106.342	95.1609	117.951	139.951	116.179	147.284	116.584	102.096	81.6074	75.6053	104.192	133.968
Csa2G006050	20.9444	20.9444	14.5654	32.5632	15.8877	16.7338	16.7338	23.445	17.0183	36.3551	26.2121	21.0592	21.0592	31.6983	37.9569	21.5242	30.2262	18.1189	18.1189	25.3082	21.215	17.8287	27.8244	23.8972	23.8972	20.8443	19.562	17.2178	29.7136	12.7515	20.4783	22.8063	38.766	13.0311	23.8004	16.4919	21.8117	32.006	19.718	22.7859	14.5961	16.8504	20.315	15.6139	33.0312	30.9249	13.8203	13.4187	23.8924
Csa2G006120	1.23202	1.23202	0	1.3568	0	1.52125	1.52125	2.3445	5.37419	4.32799	3.49494	1.10838	1.10838	0	6.17903	1.72193	8.63607	8.23585	8.23585	8.13478	5.50019	3.6887	12.6475	0	0	1.22614	1.02958	0	12.919	1.15923	14.1773	7.60211	6.31074	0	0	3.53399	0	1.03245	3.42922	2.68069	3.43439	2.66059	5.07876	1.04093	1.50142	1.71805	1.62592	2.368	2.5599
Csa2G006130	17.2483	17.2483	8.73923	14.9248	12.4832	10.6488	10.6488	17.5837	15.2269	13.8496	17.4747	18.8425	18.8425	15.8491	7.94447	11.1926	22.6697	14.0009	14.0009	28.0198	14.9291	9.22174	15.177	17.0694	17.0694	20.8443	16.4733	15.988	11.6271	19.7069	22.0536	18.4623	11.72	20.4774	13.3282	17.6699	11.7448	17.5517	29.1484	24.1262	18.8891	15.0767	15.2363	16.6548	10.5099	16.3215	9.75553	10.2613	19.6259
Csa2G006140	41.8887	41.8887	23.3046	25.7792	35.1799	15.2125	15.2125	26.9617	33.1409	41.5487	22.7171	32.143	32.143	56.0003	36.1915	43.0483	36.7033	32.1198	32.1198	25.3082	34.5726	41.1905	35.4129	59.7429	59.7429	35.558	33.9761	47.9639	23.2541	22.0254	29.9298	34.7525	26.1445	22.339	37.1286	37.6959	44.4623	33.0384	40.2934	28.1473	36.061	27.4928	22.0079	62.4557	53.3004	37.7971	33.3314	48.9387	39.2518
Csa2G006160	110.882	110.882	85.9357	93.6191	186.113	144.519	144.519	130.12	105.692	175.717	138.05	98.6458	98.6458	105.661	86.5065	166.167	88.5197	158.952	158.952	104.848	234.937	239.765	111.298	138.262	138.262	131.197	169.88	179.557	83.9733	176.203	162.251	256.3	101.873	113.557	121.858	75.3917	121.642	68.1418	68.5844	146.098	147.679	256.304	108.347	142.607	171.912	135.726	136.577	182.336	164.687
Csa2G006200	46.8168	46.8168	61.1746	46.1311	63.5507	38.0313	38.0313	42.2009	41.2022	58.8607	26.2121	68.7196	68.7196	47.5474	33.5433	44.7703	29.1467	57.6509	57.6509	71.4053	58.9306	52.8713	49.3251	40.9666	40.9666	44.1409	31.9169	60.2624	50.384	68.3945	58.2844	58.6448	31.5537	24.2006	59.977	40.0518	27.6841	22.7139	28.2911	71.0384	47.2228	61.1936	33.8584	53.0873	51.0482	58.4137	42.2739	66.304	48.6381
Csa2G006250	39.4247	39.4247	46.6092	43.4175	45.3934	36.5101	36.5101	84.4019	37.6194	60.5919	62.909	29.9263	29.9263	69.7363	35.3088	85.2357	76.6451	45.2972	45.2972	61.4628	72.2882	66.3966	30.3539	22.1902	22.1902	82.1512	78.248	60.2624	25.8379	71.8722	75.6122	60.8169	32.4553	65.1555	54.2649	32.9839	52.0125	30.9735	39.436	54.9542	74.6979	75.3834	55.8663	72.8649	73.5695	51.5415	38.2091	80.512	54.6112
Csa2G006280	0	0	0	0	15.8877	0	0	0	0	0.865599	0	2.21676	2.21676	1.05661	3.53088	9.47064	2.15902	0	0	0	0.785741	1.22957	0	3.41388	3.41388	4.90455	8.23663	6.14922	9.04328	0	0	3.25805	0	0	5.71209	2.35599	7.5502	8.25961	13.7169	0	0	0.886864	0	8.32742	6.00567	0	5.69072	7.104	3.4132
Csa2G006850	46.8168	46.8168	27.6742	29.8496	108.944	45.6376	45.6376	48.0622	54.6376	57.9951	73.3938	23.276	23.276	27.4719	37.0742	100.733	31.3057	41.1792	41.1792	30.7314	64.4308	76.8479	39.2072	40.1131	40.1131	31.8796	92.6621	118.065	32.2974	42.8915	34.6556	77.1071	41.4706	37.2317	43.7927	14.1359	94.797	32.006	24.8619	30.828	66.1119	87.7995	18.6221	71.824	24.7734	71.2991	103.246	84.4586	31.5721
Csa2G007390	6.16011	6.16011	11.6523	25.7792	22.6967	13.6913	13.6913	17.5837	28.6624	26.8336	20.9697	13.3006	13.3006	12.6793	34.426	23.2461	16.1926	14.0009	14.0009	14.4618	31.4296	15.9844	18.9712	7.68124	7.68124	13.4875	20.5916	19.6775	18.0866	9.27384	23.6288	21.7203	22.5384	22.339	8.56814	24.7379	20.9728	13.4219	12.8596	14.7438	6.01017	20.3979	33.8584	15.6139	12.7621	23.1937	13.0074	17.3653	7.6797
Csa2G007400	13.5522	13.5522	14.5654	20.352	31.7754	16.7338	16.7338	22.2727	17.0183	21.64	17.4747	19.9508	19.9508	35.9247	19.4198	14.6364	22.6697	20.5896	20.5896	16.2696	19.6435	15.3696	16.4417	16.2159	16.2159	14.7136	23.6803	20.9074	20.6703	12.7515	11.0268	29.3224	10.8184	22.339	17.1363	20.0259	26.0063	27.8762	31.7203	13.4035	12.8789	16.8504	22.0079	16.6548	17.2663	22.3346	20.324	17.3653	27.3056
Csa2G008050	1.23202	1.23202	1.45654	5.42719	1.13483	7.60627	7.60627	7.03349	10.7484	7.79039	8.73736	6.65028	6.65028	6.33966	3.53088	8.60967	5.39754	5.76509	5.76509	9.03865	6.28593	16.5991	13.9122	5.97429	5.97429	3.67841	5.14789	7.37907	3.87569	3.47769	7.87628	9.77414	11.72	11.1695	4.76008	8.24597	6.71129	10.3245	5.14383	5.36139	11.1618	19.511	20.315	12.4911	7.50709	9.44927	9.75553	3.15733	5.1198
Csa2G008070	82.5454	82.5454	74.2834	97.6895	115.753	66.9352	66.9352	96.1244	108.38	104.737	89.121	98.6458	98.6458	90.8685	116.519	104.177	114.428	122.714	122.714	131.06	110.789	98.3653	118.886	87.9075	87.9075	120.161	133.845	105.767	108.519	88.1014	121.295	102.085	124.412	102.387	120.906	116.622	100.669	125.959	148.314	93.8243	121.921	130.369	104.961	92.6426	103.598	84.1844	116.253	101.035	99.8361
Csa2G008080	29.5685	29.5685	18.935	12.2112	12.4832	12.17	12.17	11.7225	14.3312	25.968	8.73736	11.0838	11.0838	15.8491	19.4198	11.1926	12.9541	22.2368	22.2368	10.8464	24.358	22.747	6.32373	23.8972	23.8972	14.7136	16.4733	18.4477	27.1298	18.5477	9.45153	23.8923	18.0307	13.0311	23.8004	12.958	27.6841	15.4868	9.43036	9.38243	31.7681	28.3796	18.6221	12.4911	18.017	16.3215	21.9499	26.048	16.2127
Csa2G008660	7.39213	7.39213	7.28269	20.352	0	6.08501	6.08501	4.68899	0	14.7152	13.9798	22.1676	22.1676	3.16983	0	10.3316	0	4.11792	4.11792	9.03865	0	15.9844	10.118	7.68124	7.68124	0	12.3549	11.0686	6.45948	0	0	15.2042	2.7046	18.6159	15.2322	0	8.38912	0	21.4326	9.38243	0	2.66059	6.77167	9.36835	8.2578	10.3083	6.50368	0	12.7995
Csa2G008700	4.92808	4.92808	13.1088	6.78399	10.2135	1.52125	1.52125	2.3445	4.4785	4.32799	3.49494	5.5419	5.5419	10.5661	3.53088	9.47064	2.15902	4.11792	4.11792	0.903865	4.71445	4.30348	1.26475	5.97429	5.97429	4.90455	15.4437	7.37907	3.87569	5.79615	0	1.08602	1.80307	1.86159	6.66411	7.06797	9.22803	3.09735	6.00114	2.68069	2.57579	6.20805	3.38584	2.08186	9.75922	2.57707	8.94257	3.94667	0.8533
Csa2G009330	2.46404	2.46404	2.91308	6.78399	10.2135	3.04251	3.04251	2.3445	3.5828	10.3872	1.74747	8.86704	8.86704	12.6793	3.53088	17.2193	16.1926	1.64717	1.64717	2.71159	14.1433	12.2957	5.05899	3.41388	3.41388	4.90455	5.14789	13.5283	7.75138	16.2292	1.57526	1.08602	4.50767	7.44634	3.80806	2.35599	11.7448	6.19471	6.85844	4.02104	7.72737	11.5292	3.38584	10.4093	4.50426	7.73122	10.5685	5.52533	5.1198
Csa2G009530	3.69606	3.69606	10.1958	25.7792	5.67417	9.12752	9.12752	8.20574	6.26989	5.19359	3.49494	11.0838	11.0838	11.6227	6.17903	6.02677	7.55656	11.5302	11.5302	2.71159	6.28593	7.37739	2.52949	11.0951	11.0951	12.2614	5.14789	3.68953	11.6271	9.27384	4.72577	4.34406	0.901535	1.86159	5.71209	11.78	2.51673	8.25961	11.145	9.38243	2.57579	6.20805	1.69292	2.08186	12.7621	4.29512	3.25184	8.68266	6.8264
Csa2G009550	52.9769	52.9769	7.28269	1.3568	14.7529	3.04251	3.04251	9.37799	2.6871	19.0432	0	21.0592	21.0592	8.45288	13.2408	12.9145	1.07951	9.88302	9.88302	3.61546	4.71445	11.6809	0	40.1131	40.1131	11.0352	8.23663	4.91938	2.58379	0	1.57526	9.77414	2.7046	0	25.7044	2.35599	25.1673	3.09735	0.857305	9.38243	10.3032	7.09491	0	1.04093	9.00851	20.6166	17.0722	12.6293	3.4132
Csa2G009570	22.1764	22.1764	20.3915	18.9952	29.5057	16.7338	16.7338	28.134	33.1409	31.1616	31.4545	16.6257	16.6257	16.9058	30.0125	26.69	19.4312	42.8264	42.8264	43.3855	32.2154	36.887	29.0892	33.2854	33.2854	24.5227	20.5916	24.5969	32.2974	19.7069	39.3814	39.0966	37.8645	37.2317	31.4165	25.9159	16.7782	24.7788	26.5765	17.4245	39.4954	30.1534	37.2442	28.1051	40.5383	17.1805	22.7629	13.4187	51.198
Csa2G009590	50.5129	50.5129	53.8919	29.8496	60.1462	41.0738	41.0738	50.4067	57.3247	52.8015	50.6767	44.3352	44.3352	48.6041	77.6793	64.5725	56.1344	55.1802	55.1802	63.2705	51.8589	52.2565	48.0604	63.1568	63.1568	51.4977	64.8634	50.4236	54.2597	60.2799	80.338	66.2469	46.8798	53.986	54.2649	48.2978	50.3347	56.7848	77.1575	41.5507	46.3642	49.6644	60.9451	35.3915	50.2975	50.6825	54.4684	38.6773	52.9046
Csa2G010150	0	0	0	0	51.0676	6.08501	6.08501	3.51675	0.895699	11.2528	12.2323	1.10838	1.10838	0	0	15.4974	0	0.823585	0.823585	5.42319	17.2863	9.22174	6.32373	0	0	1.22614	5.14789	41.8147	0	0	3.15051	9.77414	1.80307	7.44634	0	0	23.4895	0	0	8.04208	10.3032	20.3979	5.07876	33.3097	0	6.01317	8.1296	28.416	5.9731
Csa2G010290	44.3528	44.3528	83.0226	73.2671	103.27	85.1902	85.1902	80.8851	89.5699	87.4255	90.8685	75.3698	75.3698	76.0759	69.7348	86.0967	58.2935	57.6509	57.6509	66.886	84.0743	97.1357	58.1784	52.0617	52.0617	96.8648	92.6621	120.525	80.0976	88.1014	70.8865	74.9351	79.3351	85.6329	63.785	80.1037	100.669	88.7908	113.164	71.0384	78.9909	70.0622	89.7247	80.1514	95.3401	85.9025	123.57	102.613	77.6503
Csa2G010390	4.92808	4.92808	4.36961	5.42719	1810.06	3.04251	3.04251	29.3062	103.901	918.4	548.706	1.10838	1.10838	8.45288	7.94447	1282.84	17.2721	19.766	19.766	14.4618	410.943	849.63	110.033	0.853471	0.853471	8.58296	755.711	1764.83	41.3407	24.3438	23.6288	584.276	49.5844	55.8476	11.4242	8.24597	1275.98	51.6226	5.14383	32.1683	150.254	704.17	69.4097	2099.55	3.00284	158.061	709.714	1119.27	118.609
Csa2G011520	72.6892	72.6892	59.718	28.4928	68.0901	33.4676	33.4676	31.6507	42.0979	78.7695	41.9393	44.3352	44.3352	82.4156	52.9631	88.6796	24.8287	39.5321	39.5321	26.2121	57.3591	68.8557	22.7654	72.545	72.545	50.2716	112.224	99.6174	41.3407	64.9168	37.8061	71.677	24.3414	27.9238	48.5528	47.1198	78.8577	24.7788	30.863	42.8911	50.6572	72.7228	44.0159	48.9236	78.8245	80.7483	79.6701	98.6666	34.132
Csa2G011590	14.7843	14.7843	33.5004	36.6335	20.427	10.6488	10.6488	24.6172	17.914	15.5808	6.98989	15.5173	15.5173	43.321	30.8952	14.6364	12.9541	16.4717	16.4717	19.885	11.7861	13.5252	6.32373	18.7764	18.7764	40.4625	16.4733	12.2984	18.0866	12.7515	31.5051	13.0322	7.21228	3.72317	21.8964	44.7638	9.22803	14.4543	23.1472	6.70173	14.5961	9.7555	13.5433	3.12278	33.0312	20.6166	26.0147	13.4187	30.7188
Csa2G012120	1165.49	1165.49	951.119	729.957	1535.43	844.296	844.296	1140.6	979.895	1673.2	840.534	1151.61	1151.61	1185.52	958.633	1559.21	834.46	1126.66	1126.66	987.924	1290.97	1570.77	779.084	1234.12	1234.12	1376.95	1464.06	1586.5	859.111	1298.34	968.782	1541.06	763.6	917.761	1295.69	1378.25	1489.91	606.049	645.551	1215.69	1226.08	1448.25	768.585	1306.36	1660.57	1245.59	1527.55	1729.43	1276.54
Csa2G012650	3.69606	3.69606	5.82615	8.14079	4.53934	1.52125	1.52125	2.3445	11.6441	2.5968	5.24241	8.86704	8.86704	0	6.17903	5.1658	1.07951	2.47075	2.47075	2.71159	9.42889	1.84435	7.58848	3.41388	3.41388	2.45227	4.11831	3.68953	2.58379	0	1.57526	4.34406	2.7046	3.72317	4.76008	5.88998	3.35565	3.09735	2.57192	1.34035	2.57579	0.886864	5.07876	4.16371	4.50426	3.4361	1.62592	7.104	1.7066
Csa2G012660	246.404	246.404	281.112	328.345	264.416	188.635	188.635	191.077	266.918	330.659	166.01	303.696	303.696	359.247	257.754	272.927	197.55	144.127	144.127	204.273	251.437	304.318	242.831	246.653	246.653	324.926	244.01	259.497	156.319	149.541	211.084	282.364	234.399	169.404	248.476	232.065	232.379	197.198	162.888	119.291	228.387	280.249	191.3	204.022	313.046	277.465	252.831	231.275	204.792
Csa2G012710	397.943	397.943	374.33	369.049	711.541	407.696	407.696	545.096	584.892	702.866	915.675	421.184	421.184	457.512	501.384	681.025	626.115	589.687	589.687	618.244	760.597	865	959.943	468.555	468.555	576.284	615.688	709.62	696.332	507.742	677.36	736.318	705	887.976	456.967	497.114	593.949	478.025	602.686	538.819	602.735	702.396	790.593	837.947	565.284	476.759	641.426	750.656	581.097
Csa2G012730	20.9444	20.9444	17.4785	17.6384	40.8541	15.2125	15.2125	11.7225	15.2269	25.968	12.2323	19.9508	19.9508	28.5285	21.1853	23.2461	16.1926	22.2368	22.2368	18.9812	22.7865	30.1244	18.9712	26.4576	26.4576	22.0705	24.7099	39.355	16.7947	8.11461	26.7793	11.9462	16.2276	13.0311	16.1843	16.4919	25.1673	13.4219	12.8596	17.4245	20.6063	14.1898	25.3938	32.2688	16.5156	21.4756	23.5759	26.8373	20.4792
Csa2G013230	93.6336	93.6336	104.871	109.901	196.326	118.658	118.658	123.086	137.938	177.448	120.576	116.38	116.38	96.1515	128.877	132.589	136.018	107.89	107.89	122.022	141.433	146.933	156.829	120.339	120.339	114.031	140.023	127.904	176.99	136.789	140.198	157.472	137.033	158.235	79.0173	113.088	122.481	158.997	172.318	136.715	156.265	162.296	132.048	174.876	99.0936	104.801	124.383	159.445	135.675
Csa2G013310	114.578	114.578	113.61	130.253	125.967	98.8815	98.8815	139.498	80.6129	110.797	90.8685	91.9955	91.9955	87.6986	86.5065	146.364	96.0762	125.185	125.185	103.944	122.576	121.112	92.3265	117.779	117.779	118.935	117.372	148.811	83.9733	133.311	119.719	128.15	98.2673	100.526	103.77	93.0616	111.575	115.635	72.871	125.993	132.224	155.201	84.6459	137.402	120.113	113.391	118.692	143.659	110.076
Csa2G020850	2.46404	2.46404	4.36961	14.9248	12.4832	9.12752	9.12752	7.03349	6.26989	7.79039	19.2222	2.21676	2.21676	2.11322	10.5926	20.6632	5.39754	3.29434	3.29434	4.51932	11.7861	4.30348	13.9122	2.56041	2.56041	9.80909	9.26621	13.5283	18.0866	3.47769	9.45153	14.1182	3.60614	11.1695	2.85605	8.24597	18.4561	26.8437	12.8596	2.68069	7.72737	5.32118	10.1575	11.4502	6.00567	11.1673	19.5111	8.68266	5.1198
Csa2G020920	3.69606	3.69606	8.73923	1.3568	5.67417	7.60627	7.60627	15.2392	12.5398	10.3872	8.73736	4.43352	4.43352	6.33966	10.5926	4.30483	6.47705	23.884	23.884	20.7889	7.85741	18.4435	8.85323	6.82777	6.82777	14.7136	13.3845	7.37907	12.919	17.3884	26.7793	11.9462	14.4246	14.8927	2.85605	4.71198	10.9059	5.16226	6.00114	12.0631	14.5961	8.86864	6.77167	10.4093	8.2578	9.44927	4.0648	10.2613	11.0929
Csa2G020940	51.7449	51.7449	24.7611	27.136	41.9889	30.4251	30.4251	32.823	60.0118	51.9359	71.6463	15.5173	15.5173	17.9624	30.0125	50.797	25.9082	45.2972	45.2972	48.8087	53.4304	67.0113	54.3841	32.4319	32.4319	23.2966	48.3902	50.4236	34.8812	40.573	37.8061	71.677	46.8798	68.8787	27.6084	30.6279	39.4288	33.0384	36.8641	33.5087	49.7986	48.7775	69.4097	46.8418	24.7734	42.9512	53.6554	49.728	69.1173
Csa2G020960	24.6404	24.6404	11.6523	10.8544	9.07868	19.7763	19.7763	26.9617	11.6441	20.7744	8.73736	33.2514	33.2514	14.7925	15.0062	25.829	7.55656	40.3556	40.3556	18.9812	25.1437	26.4357	13.9122	23.0437	23.0437	23.2966	19.562	27.0566	9.04328	11.5923	26.7793	16.2902	14.4246	7.44634	26.6564	21.2039	11.7448	12.3894	5.14383	16.0842	21.4649	17.7373	6.77167	21.8595	29.2777	19.7576	13.8203	18.1547	32.4254
Csa2G020980	9.85617	9.85617	10.1958	23.0656	20.427	6.08501	6.08501	10.5502	8.06129	9.52159	17.4747	4.43352	4.43352	9.50949	22.068	8.60967	19.4312	14.8245	14.8245	9.94251	6.28593	10.4513	10.118	9.38818	9.38818	9.80909	8.23663	8.60891	11.6271	1.15923	1.57526	4.34406	24.3414	13.0311	13.3282	12.958	7.5502	20.649	19.718	16.0842	8.58596	12.4161	11.8504	7.28649	9.00851	15.4624	9.75553	8.68266	17.9193
Csa2G021570	28.3365	28.3365	11.6523	24.4224	48.7979	16.7338	16.7338	21.1005	17.0183	38.0863	15.7272	42.1184	42.1184	31.6983	13.2408	30.1338	18.3516	23.0604	23.0604	30.7314	24.358	25.8209	15.177	35.8458	35.8458	41.6886	33.9761	15.988	18.0866	32.4584	25.2041	39.0966	16.2276	24.2006	31.4165	36.5179	35.2343	30.9735	20.5753	22.7859	22.3235	30.1534	22.0079	24.9823	35.2833	40.3742	39.0221	33.9413	31.5721
Csa2G021590	0	0	4.36961	0	9.07868	1.52125	1.52125	4.68899	0.895699	1.7312	12.2323	0	0	1.05661	0	3.44387	0	0.823585	0.823585	2.71159	5.50019	0.614783	1.26475	0.853471	0.853471	0	7.20705	1.22984	7.75138	2.31846	0	3.25805	0.901535	0	0.952015	1.178	2.51673	2.0649	0.857305	2.68069	3.43439	6.20805	1.69292	0	0	1.71805	5.69072	5.52533	1.7066
Csa2G021620	18.4803	18.4803	21.8481	18.9952	13.618	15.2125	15.2125	23.445	18.8097	17.312	17.4747	22.1676	22.1676	11.6227	22.9507	17.2193	37.7828	26.3547	26.3547	17.1734	15.7148	19.0583	16.4417	23.0437	23.0437	9.80909	29.8578	9.83876	20.6703	16.2292	18.9031	23.8923	19.8338	20.4774	16.1843	12.958	19.295	9.29206	10.2877	14.7438	20.6063	22.1716	8.46459	19.7776	21.0199	21.4756	20.324	7.89333	30.7188
Csa2G021730	11.0882	11.0882	13.1088	12.2112	18.1574	1.52125	1.52125	15.2392	21.4968	25.1024	3.49494	2.21676	2.21676	10.5661	26.4816	17.2193	12.9541	9.88302	9.88302	14.4618	16.5006	8.60696	10.118	12.8021	12.8021	17.1659	14.4141	17.2178	7.75138	9.27384	9.45153	11.9462	18.0307	1.86159	12.3762	23.5599	7.5502	10.3245	10.2877	17.4245	14.5961	23.9453	23.7009	15.6139	23.272	13.7444	17.0722	9.472	13.6528
Csa2G021750	6.16011	6.16011	5.82615	4.07039	4.53934	1.52125	1.52125	0	0.895699	2.5968	0	7.75866	7.75866	2.11322	4.4136	6.02677	0	0.823585	0.823585	1.80773	0.785741	1.84435	0	6.82777	6.82777	18.392	1.02958	3.68953	2.58379	1.15923	1.57526	1.08602	0	1.86159	5.71209	0	1.67782	1.03245	0	2.68069	2.57579	1.77373	0	0	6.75638	9.44927	1.62592	6.31466	0.8533
Csa2G030630	1.23202	1.23202	7.28269	24.4224	17.0225	18.255	18.255	8.20574	12.5398	5.19359	19.2222	15.5173	15.5173	17.9624	7.94447	18.0803	10.7951	14.0009	14.0009	11.7502	14.9291	17.8287	27.8244	4.26735	4.26735	24.5227	10.2958	11.0686	12.919	11.5923	6.30102	11.9462	29.7507	13.0311	7.61612	18.8479	14.2615	21.6815	16.2888	9.38243	6.01017	10.6424	6.77167	13.5321	21.7706	18.0395	18.6981	16.576	3.4132
Csa2G031190	268.581	268.581	158.763	168.243	216.753	463.982	463.982	448.971	436.205	390.385	503.272	179.558	179.558	183.85	232.155	238.488	295.785	792.288	792.288	472.721	599.52	658.432	522.34	273.964	273.964	272.202	171.94	264.417	263.547	362.839	754.547	634.233	485.026	580.815	280.845	200.259	192.111	164.16	174.89	453.037	413.843	512.607	528.191	456.967	366.346	178.677	227.629	222.592	447.982
Csa2G032220	255.028	255.028	238.872	192.665	430.102	150.604	150.604	298.923	259.753	410.294	185.232	239.41	239.41	229.284	223.328	392.601	221.299	332.728	332.728	254.89	420.371	389.772	201.095	332	332	381.328	349.027	352.965	248.044	280.534	253.616	434.406	201.944	202.913	281.797	295.677	322.142	178.614	198.895	276.111	327.125	444.319	172.678	364.325	371.601	248.258	328.436	427.819	350.706
Csa2G033270	177.411	177.411	212.654	156.032	208.81	173.423	173.423	138.325	183.618	156.673	150.283	154.065	154.065	150.039	198.612	187.691	150.052	184.483	184.483	206.985	213.722	183.205	150.505	227.877	227.877	138.553	169.88	175.868	142.109	157.655	166.977	188.967	175.799	148.927	162.795	130.758	144.293	117.699	85.7305	119.291	117.628	215.508	179.449	175.917	153.145	125.418	149.585	193.387	157.86
Csa2G033290	87.4735	87.4735	49.5223	58.3423	103.27	53.2439	53.2439	105.502	111.067	120.318	129.313	89.7788	89.7788	53.8871	74.1484	104.177	104.712	113.655	113.655	114.791	101.361	142.015	120.151	87.9075	87.9075	82.1512	98.8395	106.996	124.022	89.2607	113.418	140.096	136.132	98.664	80.9213	75.3917	101.508	128.024	117.451	89.8032	74.6979	143.672	155.749	131.157	74.3202	70.44	85.3608	101.035	99.8361
Csa2G033310	43.1207	43.1207	33.5004	20.352	32.9102	10.6488	10.6488	19.9282	28.6624	23.3712	22.7171	29.9263	29.9263	16.9058	18.5371	32.7167	19.4312	26.3547	26.3547	13.558	23.5722	29.5096	15.177	37.5527	37.5527	25.7489	28.8282	29.5163	18.0866	24.3438	15.7526	31.4944	13.523	11.1695	36.1766	32.9839	31.0397	11.357	22.2899	29.4876	16.3133	18.6241	13.5433	23.9413	21.0199	18.8985	29.2666	43.4133	29.8655
Csa2G033360	2.46404	2.46404	2.91308	0	6.80901	0	0	1.17225	2.6871	3.4624	1.74747	0	0	5.28305	1.76544	2.5829	1.07951	1.64717	1.64717	2.71159	6.28593	1.84435	2.52949	0.853471	0.853471	1.22614	3.08874	14.7581	0	2.31846	3.15051	2.17203	4.50767	3.72317	5.71209	0	2.51673	3.09735	0	4.02104	2.57579	5.32118	1.69292	7.28649	3.00284	0.859025	5.69072	3.94667	3.4132
Csa2G033980	2.46404	2.46404	5.82615	9.49759	14.7529	7.60627	7.60627	7.03349	9.85269	12.984	8.73736	1.10838	1.10838	11.6227	8.82719	7.7487	4.31803	5.76509	5.76509	12.6541	11.0004	9.83653	6.32373	9.38818	9.38818	12.2614	5.14789	2.45969	5.16759	8.11461	9.45153	9.77414	8.11381	1.86159	7.61612	10.602	4.19456	1.03245	1.71461	5.36139	4.29298	8.86864	5.07876	9.36835	4.50426	7.73122	5.69072	7.104	5.1198
Csa2G033990	35.7286	35.7286	49.5223	16.2816	73.7643	27.3826	27.3826	26.9617	34.9323	45.0111	22.7171	50.9855	50.9855	53.8871	26.4816	60.2677	20.5107	46.9443	46.9443	33.443	56.5734	56.56	27.8244	48.6478	48.6478	78.4727	26.769	83.6294	36.1731	68.3945	47.2577	46.6987	9.91688	22.339	54.2649	38.8739	46.1401	17.5517	16.2888	65.677	31.7681	49.6644	20.315	47.8827	86.3316	59.2727	41.461	69.4613	64.8508
Csa2G034640	68.9932	68.9932	74.2834	131.609	137.315	77.5839	77.5839	71.5072	78.8215	80.5007	59.414	99.7542	99.7542	46.4908	84.741	63.7116	71.2476	133.421	133.421	115.695	126.504	125.416	134.063	81.0797	81.0797	88.2818	86.4846	77.4802	90.4328	49.8469	165.402	157.472	93.7596	87.4945	75.2092	91.8837	70.4686	72.2716	71.1564	75.0594	101.314	146.333	157.441	137.402	84.0794	63.5678	78.8572	59.2	107.516
Csa2G034650	20.9444	20.9444	23.3046	33.92	28.3709	15.2125	15.2125	23.445	17.914	27.6992	12.2323	22.1676	22.1676	26.4152	14.1235	28.4119	11.8746	15.6481	15.6481	21.6928	17.2863	32.5835	20.236	20.4833	20.4833	36.7841	22.6507	18.4477	25.8379	25.503	37.8061	21.7203	6.31074	22.339	22.8484	23.5599	18.4561	22.7139	18.8607	22.7859	14.5961	15.9635	22.0079	21.8595	30.7791	36.079	17.0722	38.6773	28.1589
Csa2G034670	596.298	596.298	766.139	320.204	1434.43	2566.35	2566.35	3798.09	7123.5	5261.98	7234.53	476.603	476.603	552.607	1161.66	1189	2124.47	3433.52	3433.52	5425.9	6199.5	8390.56	8244.89	464.288	464.288	386.233	472.577	1582.81	1498.6	4278.72	6852.36	7668.36	6052	9799.38	714.012	486.512	474.824	389.234	432.939	5066.51	3313.32	7425.71	9290.74	10872.5	393.372	577.265	638.987	3022.36	5620.68
Csa2G034770	6.16011	6.16011	13.1088	6.78399	40.8541	22.8188	22.8188	18.756	20.6011	27.6992	45.4343	5.5419	5.5419	4.22644	9.70991	31.8558	37.7828	21.4132	21.4132	22.5966	35.3583	51.6418	40.4719	5.12082	5.12082	7.35682	14.4141	38.1252	41.3407	17.3884	11.0268	31.4944	31.5537	37.2317	0.952015	5.88998	26.8452	7.22716	9.43036	30.828	29.1923	37.2483	27.0867	41.6371	4.50426	17.1805	25.2018	37.888	37.5452
Csa2G034810	7.39213	7.39213	8.73923	4.07039	11.3483	0	0	10.5502	7.16559	10.3872	3.49494	3.32514	3.32514	7.39627	9.70991	18.0803	8.63607	4.94151	4.94151	12.6541	10.2146	17.2139	10.118	21.3368	21.3368	14.7136	15.4437	18.4477	10.3352	6.95538	9.45153	13.0322	6.31074	3.72317	17.1363	21.2039	10.0669	8.25961	5.14383	8.04208	7.72737	8.86864	11.8504	10.4093	19.5184	5.15415	13.8203	3.94667	13.6528
Csa2G035380	6.16011	6.16011	8.73923	24.4224	17.0225	19.7763	19.7763	10.5502	28.6624	17.312	31.4545	12.1922	12.1922	16.9058	22.9507	20.6632	19.4312	4.94151	4.94151	13.558	18.072	12.9104	15.177	10.2416	10.2416	18.392	18.5324	27.0566	16.7947	8.11461	12.602	21.7203	45.0767	22.339	19.9923	15.3139	33.5565	21.6815	23.1472	16.0842	24.0407	16.8504	28.7796	12.4911	14.2635	16.3215	21.9499	16.576	14.5061
Csa2G036600	68.9932	68.9932	94.6749	71.9103	85.1126	73.0202	73.0202	76.1962	76.1344	65.7855	62.909	94.2123	94.2123	89.8118	71.5002	65.4335	50.7369	60.1217	60.1217	94.002	68.3595	74.3887	55.6489	75.9589	75.9589	116.483	81.3367	70.1011	63.3029	88.1014	75.6122	86.8812	65.8121	65.1555	88.5374	89.5277	59.5627	45.4278	55.7249	107.228	102.173	94.8944	66.0238	75.9877	93.0879	62.7088	77.2312	92.352	75.9437
Csa2G036670	11.0882	11.0882	4.36961	4.07039	9.07868	4.56376	4.56376	10.5502	6.26989	10.3872	8.73736	4.43352	4.43352	9.50949	5.29631	3.44387	6.47705	9.05943	9.05943	12.6541	14.1433	11.6809	6.32373	8.53471	8.53471	14.7136	9.26621	8.60891	5.16759	9.27384	12.602	9.77414	4.50767	11.1695	6.66411	10.602	13.4226	8.25961	7.71575	1.34035	1.71719	9.7555	5.07876	10.4093	11.2606	6.01317	8.1296	7.89333	8.533
Csa2G036710	87.4735	87.4735	74.2834	43.4175	80.5733	41.0738	41.0738	78.5406	73.4473	82.2319	75.1413	79.8034	79.8034	68.6796	62.6731	70.5993	59.373	64.2396	64.2396	71.4053	75.4311	80.5366	60.7079	93.8818	93.8818	85.8296	68.9818	71.331	71.0543	77.6684	78.7628	61.9029	73.0243	52.1244	100.914	89.5277	72.9853	54.7199	48.8664	45.5718	75.5565	62.0805	54.1734	77.0287	90.0851	77.3122	81.296	56.832	73.3838
Csa2G036730	23.4084	23.4084	20.3915	9.49759	12.4832	19.7763	19.7763	16.4115	22.3925	22.5056	12.2323	25.4927	25.4927	13.7359	14.1235	21.5242	8.63607	11.5302	11.5302	15.3657	25.9295	15.3696	8.85323	13.6555	13.6555	18.392	12.3549	18.4477	3.87569	15.07	20.4783	15.2042	20.7353	16.7543	19.9923	25.9159	19.295	7.22716	7.71575	13.4035	20.6063	19.511	11.8504	18.7367	30.0284	13.7444	18.6981	25.2587	15.3594
Csa2G047780	0	0	1.45654	0	1.13483	0	0	9.37799	25.9753	7.79039	103.101	0	0	1.05661	0.882719	2.5829	3.23853	23.0604	23.0604	30.7314	32.2154	73.1592	259.273	0	0	8.58296	3.08874	4.91938	12.919	20.8661	26.7793	58.6448	40.5691	160.096	4.76008	2.35599	4.19456	1.03245	17.1461	1.34035	6.86877	8.86864	103.268	82.2333	6.75638	0.859025	1.62592	3.94667	8.533
Csa2G048830	39.4247	39.4247	13.1088	8.14079	29.5057	44.1164	44.1164	45.7177	46.5764	45.0111	66.4039	33.2514	33.2514	15.8491	21.1853	27.5509	39.9418	42.0028	42.0028	58.7512	62.8593	59.6339	89.797	16.2159	16.2159	14.7136	17.5028	8.60891	28.4217	25.503	58.2844	58.6448	69.4182	37.2317	38.0806	16.4919	15.9393	12.3894	6.00114	33.5087	18.8891	51.4381	50.7876	51.0055	21.0199	13.7444	17.8851	33.9413	50.3447
Csa2G059750	1351.53	1351.53	1439.06	1435.49	1909.93	1089.22	1089.22	953.038	1242.33	1827.28	1889.02	1259.12	1259.12	1551.1	1697.47	1516.16	2044.59	1178.55	1178.55	1135.25	1414.33	1637.17	1668.2	1375.79	1375.79	1992.47	1850.15	1873.05	2408.1	1219.51	1149.94	1404.22	1527.2	1444.59	1660.31	1898.93	1862.38	2058.71	2101.26	1066.92	1331.68	1523.63	1501.62	2030.85	2148.53	1552.26	1863.31	2163.56	1459.14
Csa2G059790	9.85617	9.85617	10.1958	9.49759	10.2135	3.04251	3.04251	8.20574	8.06129	15.5808	3.49494	2.21676	2.21676	10.5661	7.06175	12.9145	5.39754	18.9424	18.9424	4.51932	11.7861	18.4435	6.32373	7.68124	7.68124	17.1659	12.3549	19.6775	12.919	4.63692	4.72577	9.77414	6.31074	11.1695	14.2802	14.1359	6.71129	8.25961	16.2888	8.04208	3.43439	12.4161	16.9292	13.5321	9.75922	10.3083	6.50368	11.0507	8.533
Csa2G060400	264.885	264.885	221.394	196.736	509.541	247.964	247.964	379.809	343.053	542.73	335.515	274.878	274.878	310.643	248.044	371.938	274.195	394.497	394.497	394.085	536.661	649.826	388.277	342.242	342.242	416.886	368.589	434.135	357.855	281.693	521.409	647.265	320.045	338.809	236.1	315.703	267.613	178.614	258.049	276.111	436.167	640.316	418.151	501.727	522.494	256.848	332.501	508.331	364.359
Csa2G060490	0	0	0	0	0	6.08501	6.08501	11.7225	16.1226	6.92479	8.73736	0	0	0	0.882719	0.860967	3.23853	11.5302	11.5302	10.8464	7.85741	8.60696	15.177	1.70694	1.70694	2.45227	0	0	1.2919	4.63692	9.45153	15.2042	18.9322	7.44634	0	0	0	1.03245	5.14383	1.34035	3.43439	11.5292	10.1575	6.24557	0	0	3.25184	0.789333	5.1198
Csa2G060510	11.0882	11.0882	16.0219	10.8544	4.53934	6.08501	6.08501	5.86124	9.85269	10.3872	3.49494	13.3006	13.3006	17.9624	8.82719	11.1926	14.0336	4.94151	4.94151	5.42319	7.85741	4.30348	8.85323	7.68124	7.68124	12.2614	10.2958	9.83876	6.45948	5.79615	14.1773	7.60211	9.01535	9.30793	16.1843	9.42396	11.7448	9.29206	8.57305	5.36139	12.0203	3.54745	1.69292	8.32742	12.7621	17.1805	13.0074	9.472	11.0929
Csa2G061570	88.7055	88.7055	77.1965	65.1263	97.5958	62.3714	62.3714	90.2631	108.38	86.5599	87.3736	88.6704	88.6704	114.114	64.4385	76.6261	66.9295	63.416	63.416	66.886	80.9313	100.21	79.6791	79.3728	79.3728	102.995	106.047	103.307	86.5571	93.8976	70.8865	97.7414	77.532	63.2939	91.3935	57.7218	106.542	62.9795	109.735	73.7191	58.3845	59.4199	60.9451	93.6835	93.8387	103.083	93.4905	94.72	77.6503
Csa2G061600	7.39213	7.39213	7.28269	5.42719	5.67417	1.52125	1.52125	2.3445	1.7914	5.19359	1.74747	7.75866	7.75866	22.1888	9.70991	11.1926	9.71558	0.823585	0.823585	1.80773	3.14296	4.91826	0	5.97429	5.97429	17.1659	11.3254	11.0686	7.75138	0	0	3.25805	3.60614	0	1.90403	14.1359	6.71129	8.25961	5.14383	1.34035	0	4.43432	0	0	13.5128	11.1673	8.94257	9.472	2.5599
Csa2G068690	7.39213	7.39213	4.36961	4.07039	11.3483	4.56376	4.56376	10.5502	15.2269	19.0432	6.98989	6.65028	6.65028	3.16983	13.2408	11.1926	8.63607	15.6481	15.6481	18.9812	18.8578	12.2957	24.0302	16.2159	16.2159	8.58296	16.4733	12.2984	19.3784	6.95538	14.1773	9.77414	16.2276	27.9238	10.4722	9.42396	7.5502	10.3245	13.7169	9.38243	12.0203	22.1716	13.5433	18.7367	10.5099	6.01317	10.5685	11.0507	10.2396
Csa2G070250	46.8168	46.8168	58.2615	55.6287	51.0676	22.8188	22.8188	82.0574	72.5516	61.4575	83.8786	50.9855	50.9855	47.5474	84.741	49.9361	69.0885	41.1792	41.1792	79.5401	58.9306	67.0113	84.738	62.3034	62.3034	67.4375	62.8043	55.343	54.2597	76.5091	59.8597	29.3224	67.6151	80.0482	78.0653	71.8577	59.5627	74.3365	78.8721	54.9542	54.9502	52.325	76.1813	63.4966	56.3032	66.1449	56.9072	42.624	64.8508
Csa2G070850	75.1533	75.1533	56.805	66.4831	62.4159	31.9463	31.9463	59.7847	76.1344	64.9199	66.4039	44.3352	44.3352	68.6796	74.1484	73.1822	56.1344	62.5924	62.5924	77.7324	65.2165	65.7818	50.5899	72.545	72.545	96.8648	63.8339	66.4116	62.011	68.3945	70.8865	64.0749	44.1752	61.4323	78.0653	73.0357	65.4351	58.8497	67.7271	84.4418	72.9807	76.2703	52.4805	85.3561	90.0851	59.2727	74.7924	67.8826	68.264
Csa2G072450	14.7843	14.7843	27.6742	31.2064	24.9664	9.12752	9.12752	23.445	27.7667	29.4304	20.9697	15.5173	15.5173	17.9624	27.3643	20.6632	22.6697	15.6481	15.6481	16.2696	22.0007	27.0504	27.8244	22.1902	22.1902	33.1057	21.6211	29.5163	34.8812	10.4331	26.7793	23.8923	29.7507	33.5085	16.1843	24.7379	29.3619	28.9086	25.7192	16.0842	30.9095	25.719	15.2363	31.2278	36.7848	10.3083	16.2592	19.7333	14.5061
Csa2G074070	43.1207	43.1207	48.0657	48.8447	64.6856	36.5101	36.5101	43.3732	47.4721	69.2479	59.414	25.4927	25.4927	34.8681	45.0187	52.519	57.2139	37.0613	37.0613	71.4053	51.8589	57.1748	77.1496	61.4499	61.4499	45.3671	51.4789	39.355	102.06	59.1207	55.1339	39.0966	64.9105	78.1866	34.2726	44.7638	51.1736	71.2391	101.162	69.698	51.5158	51.4381	82.953	54.1282	71.3174	44.6693	38.2091	45.7813	52.0513
Csa2G074100	27.1045	27.1045	30.5873	35.2768	36.3147	7.60627	7.60627	26.9617	23.2882	30.296	22.7171	18.8425	18.8425	22.1888	32.6606	31.8558	32.3853	11.5302	11.5302	20.7889	27.5009	22.747	22.7654	50.3548	50.3548	31.8796	31.9169	27.0566	37.465	17.3884	11.0268	14.1182	37.8645	16.7543	17.1363	22.3819	22.6506	60.9146	54.0102	10.7228	18.8891	16.8504	25.3938	20.8186	24.7734	30.0659	19.5111	20.5227	19.6259
Csa2G074130	0	0	1.45654	9.49759	0	0	0	1.17225	1.7914	1.7312	3.49494	1.10838	1.10838	2.11322	0	3.44387	1.07951	0	0	4.51932	7.85741	4.30348	5.05899	3.41388	3.41388	1.22614	6.17747	1.22984	7.75138	0	0	1.08602	1.80307	1.86159	2.85605	1.178	1.67782	5.16226	12.8596	2.68069	3.43439	0.886864	1.69292	4.16371	4.50426	2.57707	0.81296	0	0.8533
Csa2G074200	1.23202	1.23202	7.28269	4.07039	29.5057	1.52125	1.52125	2.3445	8.95699	6.92479	15.7272	1.10838	1.10838	3.16983	2.64816	27.5509	3.23853	0	0	0.903865	4.71445	11.0661	20.236	0.853471	0.853471	3.67841	15.4437	50.4236	1.2919	3.47769	4.72577	14.1182	0.901535	13.0311	2.85605	0	33.5565	2.0649	0.857305	6.70173	6.01017	7.09491	5.07876	21.8595	0	18.8985	17.8851	26.8373	5.9731
Csa2G074250	2.46404	2.46404	26.2177	21.7088	18.1574	7.60627	7.60627	9.37799	12.5398	9.52159	3.49494	13.3006	13.3006	11.6227	14.1235	14.6364	10.7951	6.58868	6.58868	3.61546	6.28593	14.7548	15.177	4.26735	4.26735	12.2614	16.4733	7.37907	10.3352	5.79615	7.87628	11.9462	15.3261	7.44634	4.76008	15.3139	17.6171	30.9735	31.7203	8.04208	13.7375	11.5292	20.315	7.28649	18.7677	21.4756	17.8851	10.2613	1.7066
Csa2G074290	45.5848	45.5848	36.4134	28.4928	39.7192	31.9463	31.9463	43.3732	31.3495	38.0863	15.7272	62.0693	62.0693	41.2078	35.3088	36.1606	29.1467	50.2387	50.2387	39.7701	26.7152	46.7235	21.5007	73.3985	73.3985	69.8898	39.124	35.6655	20.6703	24.3438	45.6824	47.7847	29.7507	39.0933	50.4568	51.8318	45.3012	22.7139	16.2888	26.8069	42.0712	40.7957	22.0079	27.0641	75.8216	41.2332	37.3962	33.9413	46.0782
Csa2G075320	14.7843	14.7843	16.0219	16.2816	13.618	12.17	12.17	19.9282	25.9753	19.9088	31.4545	14.4089	14.4089	13.7359	27.3643	21.5242	18.3516	18.1189	18.1189	22.5966	20.4293	28.28	29.0892	18.7764	18.7764	12.2614	21.6211	17.2178	21.9622	20.8661	31.5051	23.8923	21.6368	27.9238	12.3762	16.4919	15.9393	25.8113	33.4349	10.7228	18.8891	15.0767	23.7009	24.9823	12.7621	18.0395	20.324	14.9973	19.6259
Csa2G075340	139.218	139.218	84.4792	100.403	148.663	73.0202	73.0202	120.742	110.171	108.2	125.818	115.272	115.272	90.8685	130.642	200.605	143.575	170.482	170.482	118.406	178.363	154.925	117.621	166.427	166.427	125.066	122.52	148.811	109.811	156.496	132.321	155.3	99.1688	124.726	126.618	110.732	151.843	139.381	146.599	96.505	133.941	161.409	140.512	138.443	114.108	102.224	150.398	127.083	121.169
Csa2G075360	17.2483	17.2483	37.87	88.1919	52.2024	28.9038	28.9038	43.3732	101.214	37.2207	43.6868	16.6257	16.6257	39.0946	67.0867	31.8558	41.0213	15.6481	15.6481	49.7126	47.9302	42.42	73.3553	26.4576	26.4576	45.3671	53.5381	30.7461	52.9678	27.8215	33.0804	67.333	82.9412	48.4012	38.0806	47.1198	26.0063	92.9206	70.299	33.5087	61.8189	74.4965	116.811	53.0873	34.5326	23.1937	34.9573	47.36	24.7457
Csa2G077540	12.3202	12.3202	18.935	1.3568	20.427	6.08501	6.08501	16.4115	15.2269	18.1776	12.2323	14.4089	14.4089	7.39627	7.06175	25.829	10.7951	14.8245	14.8245	8.13478	18.8578	33.1983	18.9712	17.0694	17.0694	13.4875	8.23663	14.7581	10.3352	26.6623	3.15051	15.2042	10.8184	7.44634	10.4722	4.71198	10.0669	6.19471	6.85844	10.7228	10.3032	16.8504	18.6221	13.5321	9.00851	14.6034	14.6333	17.3653	16.2127
Csa2G080180	9.85617	9.85617	1.45654	4.07039	17.0225	1.52125	1.52125	1.17225	7.16559	9.52159	1.74747	9.97542	9.97542	5.28305	6.17903	13.7755	8.63607	0	0	6.32705	4.71445	4.91826	2.52949	7.68124	7.68124	4.90455	8.23663	3.68953	1.2919	3.47769	3.15051	3.25805	8.11381	0	0.952015	4.71198	6.71129	5.16226	1.71461	1.34035	2.57579	6.20805	6.77167	5.20464	0.750709	6.01317	8.94257	14.208	0.8533
Csa2G091790	43.1207	43.1207	49.5223	63.7695	45.3934	45.6376	45.6376	43.3732	48.3678	56.2639	43.6868	53.2022	53.2022	61.2834	41.4878	63.7116	35.6238	33.767	33.767	37.0585	73.0739	57.1748	41.7366	49.5013	49.5013	49.0455	57.6564	45.5043	29.7136	25.503	34.6556	49.9567	45.9783	55.8476	60.929	44.7638	62.0795	43.3629	29.1484	56.2946	40.354	42.5695	44.0159	31.2278	33.7819	56.6956	59.3461	40.256	36.6919
Csa2G091800	6.16011	6.16011	10.1958	12.2112	7.94384	9.12752	9.12752	12.8947	12.5398	7.79039	5.24241	2.21676	2.21676	5.28305	9.70991	12.0535	3.23853	7.41226	7.41226	12.6541	7.07167	10.4513	7.58848	6.82777	6.82777	11.0352	8.23663	11.0686	5.16759	5.79615	15.7526	14.1182	12.6215	7.44634	5.71209	7.06797	6.71129	8.25961	9.43036	9.38243	12.8789	9.7555	10.1575	6.24557	8.2578	6.8722	17.0722	4.736	5.9731
Csa2G093800	14.7843	14.7843	7.28269	20.352	23.8315	28.9038	28.9038	12.8947	33.1409	25.1024	31.4545	19.9508	19.9508	12.6793	29.1297	19.8022	12.9541	13.1774	13.1774	18.0773	30.6439	26.4357	31.6187	14.509	14.509	18.392	24.7099	18.4477	37.465	17.3884	26.7793	28.2364	37.8645	22.339	20.9443	20.0259	20.1339	35.1033	36.8641	13.4035	22.3235	24.8322	35.5513	19.7776	12.0113	16.3215	19.5111	11.0507	17.9193
Csa2G094360	24.6404	24.6404	16.0219	5.42719	24.9664	16.7338	16.7338	24.6172	37.6194	30.296	47.1817	12.1922	12.1922	11.6227	20.3025	13.7755	29.1467	15.6481	15.6481	34.3469	21.215	30.7391	27.8244	15.3625	15.3625	14.7136	12.3549	23.367	27.1298	10.4331	31.5051	20.6343	20.7353	24.2006	29.5125	15.3139	16.7782	12.3894	17.1461	9.38243	22.3235	29.2665	11.8504	26.0232	12.7621	15.4624	16.2592	14.208	33.2787
Csa2G094900	73.9213	73.9213	49.5223	18.9952	62.4159	15.2125	15.2125	15.2392	8.95699	33.7584	12.2323	57.6358	57.6358	35.9247	33.5433	61.9896	43.1803	26.3547	26.3547	13.558	23.5722	15.3696	15.177	101.563	101.563	30.6534	41.1831	55.343	43.9245	12.7515	6.30102	17.3762	9.01535	11.1695	28.5605	27.0939	64.5962	18.5841	45.4372	20.1052	28.3337	25.719	6.77167	36.4325	30.7791	45.5283	55.2813	29.9947	15.3594
Csa2G094910	18.4803	18.4803	14.5654	24.4224	24.9664	13.6913	13.6913	24.6172	33.1409	19.0432	26.2121	25.4927	25.4927	26.4152	30.0125	36.1606	23.7492	19.766	19.766	35.2507	18.072	23.9765	17.7065	18.7764	18.7764	18.392	23.6803	30.7461	36.1731	31.2992	15.7526	23.8923	25.243	37.2317	18.0883	22.3819	30.2008	25.8113	24.8619	36.1894	18.8891	30.1534	22.0079	17.6958	12.0113	18.8985	19.5111	26.8373	19.6259
Csa2G095910	108.418	108.418	83.0226	92.2623	111.214	92.7965	92.7965	85.5741	62.6989	85.6943	73.3938	133.006	133.006	80.3024	94.4509	105.038	75.5656	83.182	83.182	69.5976	93.5032	103.284	51.8546	134.848	134.848	73.5682	85.455	99.6174	93.0165	86.9422	99.2411	73.849	60.4028	74.4634	98.0576	68.3237	87.2468	97.0504	66.0125	83.1015	80.708	88.6864	52.4805	88.4789	72.0681	79.0303	83.7349	101.824	70.8239
Csa2G096940	4.92808	4.92808	0	4.07039	5.67417	3.04251	3.04251	8.20574	13.4355	5.19359	8.73736	1.10838	1.10838	4.22644	7.94447	1.72193	0	9.88302	9.88302	7.23092	6.28593	7.37739	12.6475	3.41388	3.41388	1.22614	2.05916	2.45969	2.58379	8.11461	7.87628	7.60211	13.523	3.72317	2.85605	3.53399	2.51673	3.09735	3.42922	0	4.29298	8.86864	8.46459	7.28649	1.50142	1.71805	3.25184	3.94667	7.6797
Csa2G098440	1172.88	1172.88	834.596	742.169	1488.9	477.674	477.674	1236.72	1312.2	1895.66	1265.17	841.26	841.26	842.118	1287	1387.02	1223.08	1317.74	1317.74	1345.85	1542.41	1505.6	1410.19	1329.71	1329.71	1183.22	1319.92	1386.04	1273.81	1075.76	1223.97	1631.2	1304.52	1176.52	1223.34	1254.57	1478.16	881.713	870.165	1341.69	1356.58	1660.21	1176.58	1574.92	1433.1	843.562	1273.1	1676.54	1456.58
Csa2G099440	44.3528	44.3528	42.2396	52.9151	55.6069	57.8076	57.8076	64.4737	58.2204	70.9791	59.414	52.0939	52.0939	61.2834	65.3212	47.3532	57.2139	68.3575	68.3575	65.0783	55.7876	55.3305	67.0316	60.5964	60.5964	63.7591	62.8043	57.8027	38.7569	67.2353	64.5855	59.7308	61.3044	78.1866	61.881	43.5858	38.5899	34.0709	43.7226	44.2314	61.8189	61.1936	67.7167	87.4379	58.5553	50.6825	51.2165	55.2533	64.8508
Csa2G099450	151.539	151.539	122.349	109.901	144.124	144.519	144.519	121.914	158.539	173.12	155.525	164.04	164.04	158.491	115.636	191.996	90.6787	175.424	175.424	131.06	167.363	202.878	107.503	166.427	166.427	164.302	100.899	172.178	100.768	161.133	178.004	157.472	90.1535	113.557	138.042	147.249	124.998	92.9206	96.8755	142.077	156.265	191.563	82.953	155.098	172.663	146.893	131.7	183.915	159.567
Csa2G108640	19.7123	19.7123	16.0219	6.78399	29.5057	9.12752	9.12752	39.8564	39.4108	47.6079	64.6564	19.9508	19.9508	17.9624	33.5433	41.3264	45.3394	37.8849	37.8849	51.5203	47.1445	46.1087	58.1784	31.5784	31.5784	63.7591	46.331	33.2058	59.4272	27.8215	53.5587	40.1826	53.1906	72.6018	26.6564	44.7638	30.2008	54.7199	107.163	41.5507	49.7986	36.3614	66.0238	44.7599	47.2947	21.4756	26.8277	51.3067	32.4254
Csa2G110230	46.8168	46.8168	40.7831	103.117	61.2811	44.1164	44.1164	70.3349	70.7602	65.7855	80.3837	66.5028	66.5028	73.9627	89.1546	74.9041	101.474	86.4764	86.4764	79.5401	72.2882	84.2253	113.827	64.8638	64.8638	74.7943	74.1297	65.1818	74.93	59.1207	116.569	95.5694	76.6305	78.1866	76.1612	87.1717	69.6297	87.7583	74.5856	62.9963	69.5463	83.3652	98.1893	61.4147	65.3117	48.1054	49.5906	53.6747	69.9706
Csa2G120970	157.699	157.699	154.393	115.328	257.607	173.423	173.423	198.11	193.471	280.454	155.525	156.282	156.282	161.661	127.112	274.648	123.064	205.896	205.896	202.466	255.366	309.236	250.42	136.555	136.555	160.624	158.555	211.533	134.357	274.737	212.659	263.902	171.292	178.712	134.234	108.376	214.761	113.57	79.7294	194.35	213.79	294.439	159.134	259.191	150.142	194.14	220.312	254.955	218.445
Csa2G123620	409.031	409.031	416.57	245.58	662.743	395.526	395.526	538.062	532.045	600.726	499.777	393.475	393.475	470.191	450.187	616.452	416.69	606.982	606.982	724.9	630.95	689.172	490.722	603.404	603.404	590.998	587.889	619.842	450.872	642.213	582.844	696.136	412.903	470.981	507.424	534.81	627.506	298.378	450.085	643.366	641.371	644.75	394.45	676.603	531.502	472.464	591.835	627.52	654.481
Csa2G138190	91.1696	91.1696	120.893	151.961	125.967	98.8815	98.8815	125.431	173.766	139.361	124.07	95.3207	95.3207	157.435	188.019	187.691	130.621	117.773	117.773	130.157	182.292	141.4	96.1208	65.7172	65.7172	185.147	199.738	172.178	180.866	89.2607	184.305	159.644	143.344	106.11	108.53	159.029	160.232	191.003	196.323	123.312	148.537	173.825	179.449	117.625	147.139	121.982	175.599	115.243	100.689
Csa2G138710	178.643	178.643	164.589	153.318	334.776	196.242	196.242	220.383	207.802	303.825	248.141	145.198	145.198	164.831	167.717	309.948	234.253	317.904	317.904	258.505	351.226	377.477	240.302	209.1	209.1	179.016	255.335	253.348	289.385	315.31	278.82	320.375	225.384	290.407	178.979	141.359	246.64	199.263	198.895	217.136	303.084	382.238	255.631	312.278	180.17	181.254	234.133	337.835	246.604
Csa2G139300	2.46404	2.46404	5.82615	5.42719	7.94384	4.56376	4.56376	2.3445	4.4785	6.05919	1.74747	11.0838	11.0838	4.22644	5.29631	6.02677	4.31803	0	0	1.80773	4.71445	5.53305	10.118	2.56041	2.56041	9.80909	6.17747	6.14922	9.04328	2.31846	11.0268	5.43008	4.50767	0	9.52015	5.88998	5.87238	4.1298	1.71461	8.04208	4.29298	6.20805	0	3.12278	4.50426	4.29512	3.25184	3.15733	8.533
Csa2G139820	4638.56	4638.56	3763.69	3406.92	7020.09	3523.22	3523.22	4635.07	4486.56	7418.18	5254.65	3807.29	3807.29	3991.87	4198.21	5176.99	4405.47	5858.16	5858.16	5951.95	7666.48	8586.06	6030.31	5085.83	5085.83	6085.32	5034.64	6916.65	4044.93	5175.96	6138.77	7539.12	4623.07	5149.14	4529.69	4736.72	4663.51	3135.55	3326.35	4476.76	6108.91	8437.62	5515.53	7149.09	6241.4	4356.12	5184.25	6428.33	5536.21
Csa2G139840	229.156	229.156	240.329	284.928	271.226	238.837	238.837	281.34	289.311	276.992	345.999	239.41	239.41	256.756	279.822	296.173	278.513	253.664	253.664	277.487	252.223	338.131	405.984	230.437	230.437	253.81	259.454	289.014	454.748	258.508	274.094	297.568	339.879	303.438	257.996	286.253	240.768	500.739	531.529	246.624	243.841	259.851	343.662	327.892	318.301	227.642	308.112	313.365	263.67
Csa2G149470	181.107	181.107	155.85	112.614	183.843	115.615	115.615	101.986	127.189	145.421	71.6463	145.198	145.198	112.001	102.395	120.535	142.495	218.25	218.25	84.9633	176.792	162.917	82.2086	216.782	216.782	133.649	124.579	156.19	71.0543	110.127	140.198	187.881	104.578	93.0793	165.651	126.046	128.353	59.8822	58.2968	108.568	117.628	233.245	101.575	169.671	177.167	119.404	150.398	180.757	142.501
Csa2G149480	39.4247	39.4247	29.1308	25.7792	43.1237	21.2975	21.2975	64.4737	75.2387	61.4575	54.1716	42.1184	42.1184	43.321	29.1297	49.9361	34.5443	49.4151	49.4151	61.4628	57.3591	76.2331	67.0316	44.3805	44.3805	35.558	49.4198	59.0325	58.1353	48.6876	56.7092	58.6448	57.6982	50.2628	34.2726	40.0518	41.1067	45.4278	61.726	56.2946	73.8393	51.4381	38.9371	56.2101	48.7961	36.079	30.0795	55.2533	63.1442
Csa2G153580	0	0	5.82615	10.8544	5.67417	1.52125	1.52125	3.51675	2.6871	4.32799	5.24241	1.10838	1.10838	4.22644	4.4136	3.44387	1.07951	4.11792	4.11792	1.80773	7.07167	3.07391	5.05899	4.26735	4.26735	22.0705	8.23663	4.91938	2.58379	0	1.57526	4.34406	6.31074	7.44634	3.80806	5.88998	9.22803	13.4219	12.8596	1.34035	0	6.20805	5.07876	3.12278	14.2635	8.59025	7.31664	1.57867	2.5599
Csa2G165670	12.3202	12.3202	7.28269	31.2064	20.427	6.08501	6.08501	32.823	32.2452	11.2528	10.4848	17.7341	17.7341	16.9058	24.7161	19.8022	25.9082	12.3538	12.3538	20.7889	21.215	19.0583	20.236	23.0437	23.0437	17.1659	30.8874	15.988	31.0055	11.5923	33.0804	32.5805	49.5844	18.6159	24.7524	40.0518	16.7782	34.0709	32.5776	13.4035	24.8993	23.0585	28.7796	13.5321	38.2862	20.6166	17.0722	14.208	29.8655
Csa2G166190	59.137	59.137	43.6961	42.0607	83.9778	41.0738	41.0738	79.7129	57.3247	64.9199	57.6666	48.7687	48.7687	49.6607	51.1977	54.2409	60.4525	60.9453	60.9453	85.8672	90.3602	79.9218	77.1496	74.2519	74.2519	62.533	65.893	59.0325	54.2597	61.4392	92.94	96.6554	65.8121	52.1244	54.2649	51.8318	61.2405	59.8822	60.8687	58.9753	72.9807	82.4783	93.1105	72.8649	75.0709	49.8234	82.922	81.3013	77.6503
Csa2G169190	141.682	141.682	126.719	137.037	206.54	118.658	118.658	227.416	206.011	277.857	288.333	106.404	106.404	101.435	167.717	216.103	181.357	214.956	214.956	218.735	238.865	218.863	263.067	208.247	208.247	194.956	258.424	218.912	211.871	181.999	291.422	325.805	273.165	212.221	169.459	180.233	205.533	196.166	244.332	213.115	252.427	301.534	243.78	272.723	195.935	123.7	214.622	186.283	235.511
Csa2G169730	103.49	103.49	62.6311	73.2671	122.562	71.4989	71.4989	86.7464	90.4656	119.453	89.121	83.1285	83.1285	77.1325	65.3212	94.7064	52.8959	145.774	145.774	103.944	117.075	146.933	101.18	103.27	103.27	83.3773	71.0409	126.674	49.0921	114.764	140.198	142.268	91.055	91.2177	87.5854	77.7477	85.569	61.9471	60.8687	76.3998	108.183	141.011	135.433	110.338	91.5865	73.0171	78.0442	83.6693	93.863
Csa2G169800	27.1045	27.1045	23.3046	31.2064	22.6967	15.2125	15.2125	33.9952	34.0366	28.5648	19.2222	31.0346	31.0346	23.2454	28.247	27.5509	35.6238	30.4726	30.4726	42.4817	41.6443	33.8131	45.5309	27.3111	27.3111	24.5227	15.4437	23.367	20.6703	24.3438	23.6288	26.0644	32.4553	40.9549	16.1843	36.5179	16.7782	27.8762	25.7192	28.1473	17.1719	26.6059	27.0867	23.9413	24.7734	13.7444	20.324	26.8373	44.3716
Csa2G171830	93.6336	93.6336	59.718	35.2768	162.281	68.4564	68.4564	119.569	95.8398	164.464	120.576	89.7788	89.7788	67.623	79.4447	136.033	66.9295	132.597	132.597	119.31	194.864	206.567	87.2675	140.823	140.823	102.995	91.6325	164.799	91.7247	117.082	100.816	170.504	82.9412	96.8024	77.1132	89.5277	103.186	60.9146	59.1541	72.3787	169.143	202.205	98.1893	141.566	162.153	65.2859	122.757	123.136	91.3031
Csa2G171870	491.576	491.576	385.982	222.515	705.867	474.631	474.631	481.794	429.04	744.415	363.474	430.051	430.051	406.795	339.847	619.035	317.375	625.101	625.101	413.066	709.524	778.93	345.276	613.645	613.645	413.208	478.754	693.632	279.05	605.118	513.533	764.555	299.31	305.3	420.791	353.399	583.882	224.042	222.899	465.1	594.149	860.258	333.505	545.446	484.958	469.887	540.619	705.664	535.019
Csa2G171890	129.362	129.362	144.197	161.459	200.866	149.083	149.083	128.947	160.33	154.942	213.192	139.656	139.656	144.756	141.235	142.921	174.88	156.481	156.481	159.984	172.077	181.976	246.626	138.262	138.262	106.674	136.934	152.501	180.866	170.407	182.73	155.3	211.861	212.221	123.762	108.376	126.676	162.095	156.03	105.887	165.709	171.165	194.686	195.694	136.629	137.444	142.268	147.605	160.42
Csa2G171930	279.669	279.669	367.047	303.923	358.608	384.877	384.877	291.89	274.084	359.224	366.969	313.672	313.672	290.568	273.643	297.895	299.024	364.024	364.024	372.392	381.87	425.43	354.129	284.206	284.206	342.092	265.631	352.965	301.012	388.342	326.078	376.847	333.568	329.501	308.453	295.677	294.458	324.19	334.349	357.873	352.024	360.954	411.379	343.506	355.836	307.531	286.975	325.205	360.946
Csa2G173070	437.367	437.367	469.005	364.979	897.654	231.231	231.231	725.622	710.289	988.514	620.352	354.682	354.682	471.248	604.663	798.116	438.28	654.75	654.75	674.283	976.676	884.673	575.46	635.836	635.836	803.119	814.397	751.435	528.386	527.449	786.052	1046.92	594.112	673.894	622.618	709.153	730.692	323.157	368.641	627.282	1008.85	1044.73	533.269	876.461	873.826	475.9	717.844	854.848	886.578
Csa2G178720	6.16011	6.16011	8.73923	5.42719	105.54	1.52125	1.52125	10.5502	17.0183	84.8287	6.98989	3.32514	3.32514	12.6793	13.2408	165.306	18.3516	6.58868	6.58868	1.80773	90.3602	79.307	5.05899	14.509	14.509	6.13068	99.8691	175.868	12.919	17.3884	15.7526	59.7308	6.31074	14.8927	8.56814	11.78	115.77	7.22716	5.14383	2.68069	50.6572	108.197	11.8504	52.0464	7.50709	53.2595	101.62	100.245	14.5061
Csa2G185730	463.24	463.24	397.635	218.444	764.879	191.678	191.678	501.722	559.812	604.188	456.09	379.066	379.066	334.945	397.224	452.869	384.305	434.853	434.853	509.78	660.022	695.319	498.31	522.324	522.324	543.179	609.51	607.543	410.823	622.506	619.075	836.232	505.761	493.32	494.096	523.03	583.882	313.865	314.631	497.269	720.362	849.615	739.805	807.76	520.992	432.949	581.267	889.578	637.415
Csa2G190760	36.9606	36.9606	20.3915	1.3568	49.9327	13.6913	13.6913	18.756	36.7237	28.5648	55.9191	11.0838	11.0838	4.22644	2.64816	18.0803	5.39754	44.4736	44.4736	28.9237	43.2158	47.3383	48.0604	28.1645	28.1645	9.80909	22.6507	28.2864	33.5893	62.5984	40.9566	35.8385	26.1445	18.6159	15.2322	3.53399	12.5837	22.7139	13.7169	26.8069	30.9095	51.4381	27.0867	62.4557	3.00284	16.3215	20.324	26.8373	38.3985
Csa2G193310	888.287	888.287	881.205	865.637	1776.02	1119.64	1119.64	1194.52	1246.81	1730.33	1326.33	735.964	735.964	1139.03	1061.03	1212.24	1173.43	1191.73	1191.73	1371.16	1609.98	1884.92	1386.16	852.617	852.617	1376.95	1525.84	1689.81	1297.06	1599.74	1613.06	2001.53	1196.34	1513.47	1206.2	1339.38	1613.23	969.472	1348.54	1695.54	1754.11	2226.03	1721.7	2283.8	1426.35	1420.83	1803.96	2385.36	1460
Csa2G205950	30.8005	30.8005	58.2615	52.9151	39.7192	25.8613	25.8613	82.0574	68.9688	62.3231	68.1514	39.9017	39.9017	59.1702	80.3274	46.4922	77.7246	58.4745	58.4745	83.1556	73.0739	56.56	93.5913	52.9152	52.9152	58.8546	67.9522	54.1132	78.8057	74.1907	59.8597	82.5372	91.055	65.1555	56.1689	77.7477	58.7238	98.0829	76.3002	68.3577	62.6775	64.741	86.3388	48.9236	65.3117	54.9776	64.2239	63.1466	64.8508
Csa2G215490	8.62415	8.62415	7.28269	5.42719	18.1574	7.60627	7.60627	19.9282	22.3925	25.1024	15.7272	7.75866	7.75866	8.45288	8.82719	28.4119	21.5902	32.1198	32.1198	14.4618	21.215	27.0504	15.177	18.7764	18.7764	19.6182	23.6803	23.367	25.8379	15.07	25.2041	30.4084	22.5384	22.339	14.2802	17.6699	23.4895	11.357	14.5742	8.04208	19.7477	25.719	22.0079	19.7776	15.7649	15.4624	24.3888	26.8373	28.1589
Csa2G223140	445.992	445.992	419.483	350.054	989.576	473.11	473.11	580.263	644.008	972.067	534.726	455.544	455.544	523.022	421.057	786.063	415.611	712.401	712.401	596.551	975.89	1096.77	612.138	608.525	608.525	709.933	652.753	873.19	519.342	648.009	639.554	978.5	574.278	519.382	492.192	568.972	528.514	288.054	344.637	549.542	669.705	1116.56	617.915	847.315	794.25	470.746	643.052	873.002	689.466
Csa2G223690	98.5617	98.5617	74.2834	51.5583	189.517	65.4139	65.4139	158.254	126.294	191.297	162.515	73.1531	73.1531	92.9817	91.8028	129.145	107.951	146.598	146.598	134.676	148.505	174.598	126.475	93.8818	93.8818	127.518	147.23	195.545	122.73	170.407	178.004	181.365	119.003	169.404	117.098	114.266	175.333	91.8881	114.022	139.396	169.143	216.395	167.599	231.086	153.895	122.841	184.542	294.421	176.633
Csa2G223720	1.23202	1.23202	0	1.3568	4.53934	0	0	8.20574	4.4785	6.92479	5.24241	0	0	1.05661	4.4136	9.47064	2.15902	2.47075	2.47075	9.03865	8.64315	7.37739	6.32373	5.12082	5.12082	6.13068	4.11831	2.45969	10.3352	1.15923	15.7526	8.68812	4.50767	9.30793	2.85605	9.42396	4.19456	3.09735	6.00114	5.36139	8.58596	3.54745	8.46459	6.24557	8.2578	1.71805	0.81296	2.368	5.9731
Csa2G223750	25.8724	25.8724	18.935	13.568	28.3709	19.7763	19.7763	22.2727	17.914	31.1616	19.2222	26.6011	26.6011	28.5285	28.247	30.9948	22.6697	31.2962	31.2962	16.2696	31.4296	36.887	22.7654	23.0437	23.0437	40.4625	21.6211	27.0566	12.919	30.14	15.7526	56.4728	23.4399	33.5085	33.3205	12.958	30.2008	26.8437	31.7203	21.4455	41.2126	39.022	52.4805	38.5143	34.5326	21.4756	25.2018	25.2587	35.8386
Csa2G224280	33.2646	33.2646	11.6523	10.8544	48.7979	19.7763	19.7763	31.6507	20.6011	26.8336	48.9292	17.7341	17.7341	11.6227	25.5989	18.9413	19.4312	28.8255	28.8255	25.3082	36.1441	49.1826	17.7065	22.1902	22.1902	30.6534	22.6507	22.1372	18.0866	28.9807	28.3546	32.5805	28.8491	26.0622	35.2246	27.0939	23.4895	12.3894	16.2888	17.4245	40.354	36.3614	37.2442	35.3915	37.5355	23.1937	26.0147	27.6267	22.1858
Csa2G228380	30.8005	30.8005	14.5654	9.49759	63.5507	36.5101	36.5101	51.5789	35.828	68.3823	85.6261	9.97542	9.97542	16.9058	8.82719	65.4335	17.2721	54.3566	54.3566	43.3855	32.2154	62.0931	70.8258	46.9409	46.9409	22.0705	42.2127	65.1818	18.0866	41.7323	36.2309	51.0427	36.0614	78.1866	37.1286	15.3139	63.7573	8.25961	16.2888	36.1894	51.5158	44.3432	25.3938	105.134	13.5128	39.5151	43.8999	50.5173	63.1442
Csa2G228400	6.16011	6.16011	0	6.78399	3.4045	0	0	5.86124	2.6871	5.19359	5.24241	0	0	0	1.76544	2.5829	4.31803	0	0	5.42319	0	1.84435	5.05899	9.38818	9.38818	8.58296	3.08874	0	5.16759	2.31846	0	1.08602	5.40921	3.72317	5.71209	3.53399	0	2.0649	0	2.68069	0.858596	0	1.69292	1.04093	4.50426	3.4361	8.1296	8.68266	0
Csa2G229930	336.342	336.342	447.157	504.729	432.372	454.855	454.855	400.909	375.298	501.182	480.555	364.657	364.657	375.097	410.464	464.061	503.051	382.143	382.143	441.99	488.731	571.133	471.751	314.931	314.931	308.986	395.358	531.293	450.872	521.653	357.583	510.427	417.411	400.241	371.286	352.221	487.408	499.706	485.235	416.848	497.986	557.837	543.427	517.341	316.049	483.631	541.432	471.232	432.623
Csa2G234580	40.6567	40.6567	43.6961	18.9952	29.5057	27.3826	27.3826	45.7177	30.4538	29.4304	47.1817	52.0939	52.0939	58.1135	27.3643	31.8558	26.9877	39.5321	39.5321	32.5391	54.2161	57.7896	36.6777	48.6478	48.6478	34.3318	41.1831	43.0446	32.2974	49.8469	40.9566	59.7308	30.6522	48.4012	37.1286	40.0518	49.4958	28.9086	41.1507	20.1052	35.2024	32.814	38.9371	36.4325	47.2947	42.9512	45.5258	49.728	43.5183
Csa2G237690	110.882	110.882	80.1096	100.403	162.281	98.8815	98.8815	155.909	175.557	150.614	216.686	104.188	104.188	115.17	111.223	150.669	104.712	113.655	113.655	186.196	155.577	189.968	241.567	88.7609	88.7609	96.8648	96.7804	153.731	102.06	146.063	133.897	162.902	142.443	253.176	134.234	102.486	136.743	101.18	112.307	183.627	162.275	160.522	172.678	164.467	92.3372	109.096	117.879	157.077	136.528
Csa2G238800	60.369	60.369	59.718	47.4879	128.236	36.5101	36.5101	57.4402	68.0731	99.5439	41.9393	62.0693	62.0693	76.0759	48.5496	98.1502	45.3394	89.7707	89.7707	84.0594	80.1456	102.054	67.0316	87.9075	87.9075	77.2466	82.3663	91.0085	64.5948	71.8722	56.7092	118.376	70.3197	72.6018	94.2495	73.0357	64.5962	45.4278	51.4383	64.3366	76.4151	96.6681	72.7955	98.8881	104.349	52.4005	66.6628	112.085	66.5574
Csa2G239410	4.92808	4.92808	2.91308	4.07039	14.7529	1.52125	1.52125	9.37799	9.85269	10.3872	13.9798	5.5419	5.5419	2.11322	3.53088	2.5829	14.0336	11.5302	11.5302	20.7889	7.07167	14.14	22.7654	4.26735	4.26735	6.13068	8.23663	1.22984	10.3352	1.15923	11.0268	13.0322	16.2276	13.0311	1.90403	3.53399	3.35565	4.1298	10.2877	10.7228	13.7375	9.7555	18.6221	8.32742	11.2606	0.859025	4.87776	3.94667	11.9462
Csa2G247610	240.244	240.244	228.676	227.942	287.113	331.633	331.633	298.923	280.354	298.632	321.535	246.06	246.06	233.511	206.556	256.568	234.253	233.074	233.074	251.274	290.724	336.286	328.834	199.712	199.712	221.931	260.483	292.703	315.223	409.208	292.997	320.375	278.574	297.854	218.012	263.871	291.941	316.962	370.356	355.192	311.67	348.537	333.505	281.051	222.21	287.773	295.105	348.885	312.308
Csa2G248640	30.8005	30.8005	46.6092	21.7088	38.5844	48.6801	48.6801	39.8564	39.4108	61.4575	26.2121	52.0939	52.0939	33.8115	29.1297	54.2409	25.9082	45.2972	45.2972	41.5778	70.7167	63.9374	40.4719	64.8638	64.8638	39.2364	52.5085	50.4236	31.0055	60.2799	45.6824	53.2148	43.2737	31.6469	45.6967	42.4078	50.3347	24.7788	32.5776	49.5928	36.9196	62.9673	35.5513	44.7599	51.7989	35.22	46.3387	37.888	61.4376
Csa2G249790	24.6404	24.6404	33.5004	20.352	29.5057	34.9888	34.9888	41.0287	43.8893	46.7423	92.616	17.7341	17.7341	14.7925	24.7161	50.797	36.7033	51.8858	51.8858	70.5015	79.3598	49.1826	48.0604	46.9409	46.9409	24.5227	31.9169	39.355	38.7569	38.2546	51.9834	49.9567	42.3721	42.8165	16.1843	23.5599	42.7845	30.9735	43.7226	45.5718	48.0814	58.533	33.8584	33.3097	33.7819	19.7576	42.2739	36.3093	41.8117
Csa2G249820	22.1764	22.1764	21.8481	13.568	19.2922	9.12752	9.12752	12.8947	12.5398	14.7152	3.49494	18.8425	18.8425	24.302	14.1235	12.9145	16.1926	13.1774	13.1774	17.1734	13.3576	12.2957	5.05899	15.3625	15.3625	23.2966	18.5324	15.988	16.7947	18.5477	12.602	11.9462	13.523	11.1695	19.9923	23.5599	16.7782	21.6815	10.2877	20.1052	11.1618	18.6241	6.77167	20.8186	24.7734	12.8854	21.137	14.208	16.2127
Csa2G250950	23.4084	23.4084	16.0219	31.2064	23.8315	27.3826	27.3826	18.756	32.2452	22.5056	24.4646	28.8179	28.8179	20.0756	18.5371	17.2193	23.7492	16.4717	16.4717	20.7889	21.215	24.5913	26.5597	23.0437	23.0437	23.2966	42.2127	23.367	18.0866	16.2292	22.0536	35.8385	20.7353	7.44634	27.6084	27.0939	15.9393	15.4868	10.2877	12.0631	17.1719	37.2483	22.0079	19.7776	16.5156	23.1937	22.7629	30.784	17.066
Csa2G251500	38.1927	38.1927	34.9569	24.4224	47.6631	33.4676	33.4676	49.2344	54.6376	60.5919	50.6767	26.6011	26.6011	26.4152	38.8396	48.2141	42.1008	53.533	53.533	67.7899	44.7872	74.3887	60.7079	58.036	58.036	42.9148	49.4198	35.6655	27.1298	41.7323	66.1607	43.4406	42.3721	46.5396	23.8004	40.0518	31.8786	20.649	33.4349	38.8701	47.2228	61.1936	47.4017	64.5375	45.0426	30.9249	50.4035	37.888	50.3447
Csa2G258680	192.195	192.195	139.828	111.257	300.731	121.7	121.7	236.794	180.036	345.374	214.939	174.016	174.016	183.85	190.667	269.483	169.483	259.429	259.429	253.082	361.441	339.36	163.152	229.584	229.584	255.036	268.72	357.885	171.822	268.941	286.696	388.794	155.966	193.605	219.916	236.777	232.379	118.732	139.741	258.687	324.549	393.767	189.607	298.746	326.559	172.664	264.212	366.251	328.52
Csa2G263930	192.195	192.195	136.915	88.1919	173.63	153.647	153.647	91.4354	91.3613	176.582	124.07	145.198	145.198	142.642	115.636	140.338	137.098	151.54	151.54	135.58	139.862	154.311	134.063	182.643	182.643	128.744	157.526	164.799	155.028	188.954	121.295	160.73	100.972	104.249	155.179	129.58	142.615	96.018	108.02	107.228	155.406	177.373	96.4964	148.853	171.162	157.202	169.096	194.965	137.381
Csa2G270810	35.7286	35.7286	50.9788	90.9055	60.1462	21.2975	21.2975	49.2344	68.9688	68.3823	47.1817	45.4436	45.4436	71.8495	88.2719	68.0164	47.4984	26.3547	26.3547	75.0208	78.5741	60.2487	70.8258	45.2339	45.2339	107.9	85.455	57.8027	104.644	32.4584	50.4082	51.0427	62.2059	53.986	44.7447	113.088	81.3744	73.304	80.5867	48.2525	42.0712	67.4016	55.8663	59.3329	87.833	48.1054	65.0368	53.6747	51.198
Csa2G270880	67.7612	67.7612	71.3703	69.1967	77.1688	59.3289	59.3289	58.6124	62.6989	102.141	57.6666	79.8034	79.8034	80.3024	57.3767	90.4015	50.7369	88.9471	88.9471	70.5015	67.5737	95.9061	53.1194	75.1054	75.1054	69.8898	59.7156	75.0205	67.1786	85.783	56.7092	80.3651	46.8798	93.0793	67.5931	56.5438	60.4016	41.298	59.1541	88.4629	78.9909	101.102	54.1734	79.1105	77.3231	56.6956	93.4905	100.245	68.264
Csa2G279280	33.2646	33.2646	43.6961	54.2719	59.0114	65.4139	65.4139	50.4067	49.2635	65.7855	54.1716	49.8771	49.8771	59.1702	51.1977	55.9628	36.7033	46.9443	46.9443	42.4817	56.5734	63.3226	46.7956	61.4499	61.4499	61.3068	43.2423	57.8027	27.1298	59.1207	58.2844	67.333	61.3044	44.678	60.929	48.2978	38.5899	40.2656	45.4372	45.5718	56.6674	69.1754	67.7167	75.9877	60.8074	52.4005	56.0943	54.464	49.4914
Csa2G285320	16.0163	16.0163	17.4785	24.4224	12.4832	21.2975	21.2975	7.03349	9.85269	11.2528	8.73736	15.5173	15.5173	16.9058	25.5989	8.60967	16.1926	8.23585	8.23585	16.2696	19.6435	26.4357	7.58848	14.509	14.509	15.9398	14.4141	20.9074	10.3352	9.27384	12.602	11.9462	12.6215	3.72317	16.1843	16.4919	10.9059	10.3245	18.0034	24.1262	9.44456	17.7373	1.69292	14.573	15.0142	11.1673	18.6981	20.5227	15.3594
Csa2G285350	225.46	225.46	257.807	306.636	329.102	226.667	226.667	203.971	208.698	277.857	345.999	249.386	249.386	340.228	316.013	263.456	337.886	252.017	252.017	286.525	345.726	315.998	369.306	236.411	236.411	389.911	338.731	338.207	382.401	178.521	292.997	363.815	283.082	359.286	264.66	341.619	270.968	334.514	390.931	178.266	249.852	338.782	352.127	390.348	442.918	275.747	265.838	318.891	257.696
Csa2G285940	0	0	0	5.42719	6.80901	0	0	1.17225	0.895699	1.7312	0	0	0	0	0.882719	8.60967	0	0.823585	0.823585	0	1.57148	0.614783	1.26475	0	0	1.22614	2.05916	9.83876	1.2919	1.15923	0	2.17203	3.60614	0	0	0	6.71129	5.16226	11.145	0	0.858596	0	0	2.08186	1.50142	6.01317	8.1296	3.94667	0
Csa2G286520	3.69606	3.69606	1.45654	2.7136	5.67417	0	0	8.20574	0	0.865599	6.98989	1.10838	1.10838	5.28305	0	6.02677	1.07951	0	0	1.80773	0.785741	0	1.26475	3.41388	3.41388	3.67841	3.08874	3.68953	1.2919	3.47769	4.72577	4.34406	0	0	3.80806	1.178	5.03347	4.1298	0	5.36139	1.71719	5.32118	1.69292	4.16371	1.50142	5.15415	4.0648	3.15733	5.1198
Csa2G287060	121.97	121.97	117.98	123.469	178.169	106.488	106.488	213.349	279.458	236.308	304.06	142.981	142.981	140.529	203.908	217.825	261.241	218.25	218.25	239.524	241.223	255.135	440.132	180.936	180.936	144.684	247.099	172.178	317.807	178.521	247.315	226.977	380.448	437.473	171.363	176.699	208.889	236.431	316.346	195.691	243.841	240.34	326.733	265.437	207.196	141.739	182.916	172.075	240.63
Csa2G292790	17.2483	17.2483	16.0219	24.4224	27.236	16.7338	16.7338	24.6172	29.5581	19.0432	6.98989	19.9508	19.9508	14.7925	22.068	25.829	21.5902	23.0604	23.0604	22.5966	32.2154	22.747	29.0892	14.509	14.509	23.2966	23.6803	19.6775	20.6703	11.5923	37.8061	17.3762	23.4399	14.8927	18.0883	28.2719	20.1339	23.7464	26.5765	16.0842	18.0305	22.1716	20.315	23.9413	20.2691	15.4624	30.8925	20.5227	26.4523
Csa2G294880	0	0	1.45654	5.42719	29.5057	0	0	0	0.895699	2.5968	0	0	0	4.22644	5.29631	17.2193	0	0	0	0	2.35722	1.84435	0	0.853471	0.853471	4.90455	17.5028	18.4477	10.3352	1.15923	0	2.17203	0	0	2.85605	1.178	11.7448	6.19471	6.00114	0	6.86877	4.43432	0	7.28649	0.750709	2.57707	19.5111	17.3653	0
Csa2G295950	28.3365	28.3365	24.7611	24.4224	26.1012	24.3401	24.3401	32.823	30.4538	32.0272	20.9697	38.7933	38.7933	31.6983	19.4198	36.1606	14.0336	31.2962	31.2962	29.8275	32.2154	44.2644	11.3827	38.4062	38.4062	34.3318	24.7099	25.8267	18.0866	28.9807	29.9298	20.6343	19.8338	20.4774	33.3205	20.0259	18.4561	13.4219	15.4315	28.1473	30.0509	27.4928	32.1655	21.8595	39.7876	18.0395	30.0795	28.416	35.8386
Csa2G296040	16.0163	16.0163	21.8481	20.352	15.8877	4.56376	4.56376	16.4115	15.2269	6.05919	12.2323	21.0592	21.0592	21.1322	12.3581	8.60967	14.0336	17.2953	17.2953	9.03865	14.9291	11.0661	7.58848	16.2159	16.2159	9.80909	13.3845	13.5283	7.75138	9.27384	26.7793	18.4623	10.8184	5.58476	16.1843	8.24597	7.5502	19.6166	12.0023	9.38243	8.58596	11.5292	13.5433	6.24557	21.7706	13.7444	17.0722	9.472	16.2127
Csa2G296060	1.23202	1.23202	5.82615	0	15.8877	3.04251	3.04251	11.7225	6.26989	15.5808	22.7171	2.21676	2.21676	5.28305	6.17903	9.47064	8.63607	9.05943	9.05943	9.03865	5.50019	13.5252	5.05899	9.38818	9.38818	8.58296	18.5324	15.988	3.87569	0	7.87628	14.1182	2.7046	7.44634	8.56814	4.71198	5.87238	3.09735	6.00114	5.36139	10.3032	14.1898	3.38584	15.6139	3.00284	12.8854	9.75553	13.4187	5.9731
Csa2G297130	35.7286	35.7286	37.87	24.4224	59.0114	44.1164	44.1164	37.512	51.9505	57.1295	36.6969	60.9609	60.9609	31.6983	31.7779	37.8825	37.7828	60.1217	60.1217	60.5589	47.9302	61.4783	48.0604	35.8458	35.8458	30.6534	28.8282	56.5729	27.1298	54.4838	50.4082	66.2469	33.3568	52.1244	38.0806	30.6279	30.2008	14.4543	24.0046	38.8701	37.7782	47.0038	32.1655	34.3506	28.527	38.6561	34.1443	39.4667	39.2518
Csa2G297140	12.3202	12.3202	8.73923	6.78399	9.07868	4.56376	4.56376	9.37799	10.7484	14.7152	17.4747	9.97542	9.97542	3.16983	17.6544	10.3316	4.31803	20.5896	20.5896	8.13478	23.5722	17.2139	13.9122	14.509	14.509	17.1659	8.23663	8.60891	14.2109	5.79615	14.1773	7.60211	13.523	9.30793	16.1843	11.78	5.03347	3.09735	5.14383	10.7228	18.0305	11.5292	6.77167	11.4502	19.5184	7.73122	6.50368	17.3653	17.066
Csa2G297150	197.123	197.123	214.111	279.5	346.125	305.772	305.772	343.469	352.905	340.18	442.11	212.809	212.809	238.794	259.519	312.531	318.455	349.2	349.2	358.834	380.299	384.854	398.395	228.73	228.73	297.951	329.465	303.772	493.504	227.209	430.045	435.492	384.054	500.766	236.1	280.363	284.391	345.871	462.088	282.813	307.377	354.745	524.805	294.583	326.559	163.215	271.529	268.373	285.002
Csa2G297180	1.23202	1.23202	21.8481	2.7136	171.36	12.17	12.17	46.8899	29.5581	61.4575	29.707	0	0	2.11322	4.4136	110.204	1.07951	4.11792	4.11792	9.03865	83.2886	79.9218	30.3539	0	0	1.22614	87.5142	179.557	5.16759	9.27384	7.87628	117.29	7.21228	35.3701	0	0	93.1192	1.03245	1.71461	25.4666	55.8088	102.876	20.315	86.397	0.750709	49.8234	73.1664	81.3013	29.8655
Csa2G297210	85.0094	85.0094	85.9357	111.257	55.6069	33.4676	33.4676	26.9617	33.1409	57.9951	12.2323	125.247	125.247	106.718	72.383	80.9309	59.373	28.0019	28.0019	29.8275	32.2154	33.1983	21.5007	132.288	132.288	147.136	95.7508	55.343	87.849	27.8215	18.9031	27.1504	36.9629	11.1695	95.2015	127.224	87.2468	102.213	106.306	30.828	34.3439	36.3614	23.7009	27.0641	134.377	91.9157	90.2386	41.0453	29.0122
Csa2G297240	187.267	187.267	219.937	204.877	296.192	179.508	179.508	169.976	125.398	206.878	160.767	217.242	217.242	184.907	173.013	244.515	131.7	189.424	189.424	203.37	188.578	207.797	156.829	216.782	216.782	207.217	175.028	247.199	206.703	102.012	198.482	223.719	135.23	139.619	209.443	192.013	215.6	144.543	129.453	168.884	215.508	163.183	128.662	185.285	240.227	177.818	187.794	213.909	186.873
Csa2G298310	160.163	160.163	93.2184	160.102	136.18	66.9352	66.9352	139.498	143.312	135.033	111.838	145.198	145.198	127.85	303.655	226.434	367.033	93.8886	93.8886	157.272	124.147	116.809	187.183	159.599	159.599	165.528	135.904	146.352	414.699	100.853	105.542	89.0533	211.861	165.681	132.33	110.732	244.123	253.983	299.2	100.526	110.759	85.1389	179.449	108.256	140.383	127.136	174.786	70.2506	134.821
Csa2G299330	1.23202	1.23202	2.91308	16.2816	2.26967	0	0	0	0	0	0	1.10838	1.10838	5.28305	7.94447	9.47064	0	0	0	0	0	0	0	0.853471	0.853471	14.7136	10.2958	0	0	0	0	0	0	0	7.61612	5.88998	5.87238	2.0649	1.71461	0	0	0	0	0	9.75922	3.4361	4.87776	1.57867	0
Csa2G299930	35.7286	35.7286	10.1958	17.6384	21.5619	9.12752	9.12752	18.756	23.2882	18.1776	20.9697	25.4927	25.4927	12.6793	19.4198	18.0803	15.1131	14.8245	14.8245	24.4044	16.5006	20.9026	25.2949	23.8972	23.8972	14.7136	15.4437	12.2984	25.8379	27.8215	11.0268	27.1504	22.5384	29.7854	13.3282	16.4919	15.1004	23.7464	12.0023	16.0842	15.4547	18.6241	11.8504	12.4911	18.017	12.8854	10.5685	12.6293	15.3594
Csa2G301520	102.258	102.258	150.023	138.393	122.562	101.924	101.924	144.187	177.348	162.733	148.535	110.838	110.838	179.624	180.075	160.14	159.767	135.068	135.068	123.829	128.862	137.711	156.829	154.478	154.478	172.885	187.383	138.972	152.444	148.381	118.144	143.354	171.292	124.726	182.787	186.123	173.655	219.912	222.042	101.866	128.789	125.048	125.276	154.057	149.391	182.972	178.851	131.029	168.1
Csa2G302110	6.16011	6.16011	7.28269	4.07039	4.53934	4.56376	4.56376	5.86124	3.5828	6.92479	1.74747	6.65028	6.65028	7.39627	7.94447	7.7487	1.07951	2.47075	2.47075	5.42319	0.785741	7.37739	2.52949	6.82777	6.82777	7.35682	7.20705	2.45969	2.58379	5.79615	0	5.43008	5.40921	3.72317	4.76008	9.42396	2.51673	2.0649	5.14383	5.36139	6.86877	8.86864	8.46459	7.28649	9.75922	5.15415	3.25184	5.52533	4.2665
Csa2G302250	27.1045	27.1045	13.1088	4.07039	3.4045	0	0	1.17225	2.6871	5.19359	5.24241	7.75866	7.75866	2.11322	3.53088	1.72193	0	2.47075	2.47075	1.80773	3.92871	6.14783	1.26475	51.2082	51.2082	6.13068	2.05916	3.68953	3.87569	10.4331	0	0	2.7046	3.72317	8.56814	0	2.51673	4.1298	3.42922	0	3.43439	5.32118	3.38584	9.36835	4.50426	5.15415	4.0648	2.368	3.4132
Csa2G302290	14.7843	14.7843	16.0219	6.78399	13.618	10.6488	10.6488	15.2392	9.85269	19.9088	22.7171	11.0838	11.0838	15.8491	15.8889	15.4974	17.2721	14.8245	14.8245	10.8464	12.5719	19.6731	7.58848	13.6555	13.6555	11.0352	15.4437	19.6775	19.3784	10.4331	18.9031	17.3762	16.2276	13.0311	20.9443	21.2039	5.87238	14.4543	21.4326	8.04208	19.7477	17.7373	18.6221	14.573	17.2663	18.0395	18.6981	10.2613	14.5061
Csa2G307840	81.3134	81.3134	77.1965	52.9151	99.8655	66.9352	66.9352	65.6459	64.4903	64.9199	73.3938	67.6112	67.6112	56.0003	54.7286	86.0967	59.373	86.4764	86.4764	80.444	74.6454	79.9218	69.5611	87.054	87.054	76.0205	63.8339	97.1577	51.6759	75.3499	69.3112	90.1393	78.4335	94.9408	77.1132	60.0778	61.2405	70.2067	65.1552	72.3787	62.6775	90.4601	66.0238	67.6603	74.3202	72.1581	66.6628	87.616	58.8777
Csa2G309380	14.7843	14.7843	23.3046	20.352	7.94384	22.8188	22.8188	33.9952	47.4721	26.8336	22.7171	22.1676	22.1676	12.6793	9.70991	16.3584	22.6697	30.4726	30.4726	28.9237	24.358	34.4278	25.2949	12.8021	12.8021	8.58296	10.2958	15.988	9.04328	31.2992	29.9298	29.3224	27.046	14.8927	20.9443	9.42396	4.19456	7.22716	6.85844	37.5297	16.3133	31.0402	30.4725	16.6548	13.5128	15.4624	10.5685	14.208	22.1858
Csa2G310390	1216	1216	1139.01	1112.57	1414	1813.33	1813.33	1659.9	2050.26	2154.48	2757.51	1021.93	1021.93	1108.38	1464.43	1536.83	1749.88	1903.3	1903.3	1842.98	2024.07	2219.98	2805.21	1218.76	1218.76	1186.9	1611.29	1714.4	1900.38	1817.67	1910.78	2114.47	3113	2658.34	1354.72	1434.8	1632.52	1882.16	2029.24	1955.57	1802.19	2350.19	3179.3	2103.72	1246.18	1413.95	1727.54	1702.59	1726.23
Csa2G318420	240.244	240.244	196.633	158.745	396.057	209.933	209.933	286.029	260.648	375.67	279.595	167.365	167.365	199.699	245.396	363.328	181.357	365.672	365.672	302.795	451.015	426.659	279.509	244.093	244.093	263.619	347.998	478.41	215.747	337.336	436.346	420.288	186.618	327.639	257.996	261.515	380.027	160.03	222.042	337.767	373.489	466.49	296.261	413.248	258.995	276.606	391.847	423.872	298.655
Csa2G335570	34.4966	34.4966	8.73923	8.14079	29.5057	15.2125	15.2125	30.4785	32.2452	43.2799	43.6868	19.9508	19.9508	33.8115	23.8334	26.69	42.1008	25.5311	25.5311	40.6739	33.7869	23.9765	78.4143	42.6735	42.6735	28.2011	28.8282	27.0566	34.8812	33.6177	29.9298	43.4406	49.5844	40.9549	26.6564	11.78	16.7782	35.1033	47.1518	17.4245	37.7782	21.2847	40.63	37.4734	22.5213	16.3215	30.0795	21.312	21.3325
Csa2G336100	144.146	144.146	126.719	158.745	220.158	85.1902	85.1902	96.1244	151.373	221.593	120.576	137.439	137.439	118.34	181.84	184.247	148.972	138.362	138.362	119.31	190.935	160.458	130.269	177.522	177.522	169.207	230.626	169.719	231.249	110.127	110.268	143.354	173.095	145.204	119.954	154.317	161.071	143.511	181.749	81.7611	145.961	214.621	103.268	139.484	200.439	120.263	162.592	233.643	132.261
Csa2G336110	14.7843	14.7843	16.0219	13.568	11.3483	6.08501	6.08501	22.2727	21.4968	24.2368	12.2323	9.97542	9.97542	17.9624	9.70991	28.4119	16.1926	16.4717	16.4717	18.9812	12.5719	15.9844	16.4417	10.2416	10.2416	23.2966	23.6803	34.4357	18.0866	11.5923	9.45153	18.4623	21.6368	16.7543	17.1363	17.6699	15.9393	11.357	14.5742	12.0631	24.0407	19.511	13.5433	24.9823	19.5184	15.4624	17.8851	22.8907	19.6259
Csa2G336130	45.5848	45.5848	68.4573	65.1263	710.407	73.0202	73.0202	138.325	163.913	592.935	108.343	52.0939	52.0939	82.4156	72.383	861.828	103.633	48.5915	48.5915	123.829	477.731	376.247	258.008	35.8458	35.8458	91.9602	691.877	1082.26	126.606	103.171	190.606	682.018	238.907	171.266	72.3532	85.9937	880.018	61.9471	24.0046	120.631	328.842	813.254	385.985	458.008	57.0539	233.655	498.345	587.264	272.203
Csa2G336150	65.2971	65.2971	61.1746	67.8399	85.1126	88.2327	88.2327	73.8517	70.7602	91.7535	55.9191	83.1285	83.1285	73.9627	80.3274	120.535	60.4525	58.4745	58.4745	37.9623	91.146	123.571	58.1784	36.6992	36.6992	68.6636	96.7804	121.755	52.9678	45.2099	74.037	116.204	66.7136	53.986	34.2726	61.2558	93.9581	77.4338	45.4372	65.677	86.7182	87.7995	82.953	69.7422	66.0624	74.7352	73.1664	62.3573	47.7848
Csa2G336670	118.274	118.274	88.8488	109.901	161.147	147.562	147.562	116.053	126.294	169.657	195.717	100.863	100.863	103.548	134.173	179.942	140.336	154.834	154.834	143.715	136.719	161.073	156.829	151.064	151.064	88.2818	116.342	182.017	136.941	139.108	144.923	186.795	166.784	178.712	113.29	130.758	138.42	140.413	152.6	135.375	145.961	155.201	145.591	177.999	108.102	121.982	108.937	130.24	144.208
Csa2G336710	13.5522	13.5522	10.1958	12.2112	19.2922	13.6913	13.6913	37.512	42.9936	38.9519	38.4444	12.1922	12.1922	14.7925	31.7779	27.5509	19.4312	18.9424	18.9424	32.5391	36.9298	36.2722	56.9136	20.4833	20.4833	41.6886	26.769	29.5163	28.4217	18.5477	31.5051	45.6126	70.3197	83.7713	26.6564	32.9839	28.523	19.6166	40.2934	33.5087	44.647	30.1534	33.8584	35.3915	27.7762	11.1673	26.0147	29.9947	45.2249
Csa2G337770	54.2089	54.2089	39.3265	20.352	53.3372	25.8613	25.8613	58.6124	72.5516	64.9199	73.3938	45.4436	45.4436	30.6417	67.0867	64.5725	51.8164	75.7698	75.7698	81.3478	86.4315	94.0618	86.0028	73.3985	73.3985	50.2716	76.1888	66.4116	54.2597	55.643	85.0638	110.774	73.0243	85.6329	51.4088	44.7638	52.8514	32.006	33.4349	76.3998	76.4151	71.836	49.0946	86.397	72.0681	40.3742	64.2239	65.5146	78.5036
Csa2G338800	6.16011	6.16011	2.91308	2.7136	5.67417	6.08501	6.08501	7.03349	3.5828	5.19359	5.24241	8.86704	8.86704	3.16983	2.64816	5.1658	6.47705	4.11792	4.11792	7.23092	2.35722	6.14783	2.52949	1.70694	1.70694	9.80909	4.11831	7.37907	7.75138	1.15923	1.57526	5.43008	4.50767	3.72317	3.80806	4.71198	5.03347	1.03245	1.71461	8.04208	5.15158	5.32118	5.07876	4.16371	10.5099	2.57707	5.69072	1.57867	5.9731
Csa2G338810	51.7449	51.7449	43.6961	28.4928	46.5282	19.7763	19.7763	64.4737	53.7419	58.8607	62.909	38.7933	38.7933	41.2078	40.6051	59.4067	47.4984	70.8283	70.8283	45.1932	62.8593	74.3887	44.2661	56.3291	56.3291	73.5682	79.2775	59.0325	50.384	54.4838	70.8865	71.677	44.1752	35.3701	53.3129	85.9937	78.8577	38.2007	56.5822	83.1015	60.1017	64.741	47.4017	83.2742	84.0794	56.6956	65.8498	67.8826	56.3178
Csa2G338860	59.137	59.137	68.4573	59.6991	63.5507	39.5526	39.5526	73.8517	76.1344	59.7263	47.1817	55.419	55.419	67.623	77.6793	75.7651	63.691	41.1792	41.1792	64.1744	51.0732	66.3966	64.5021	68.2777	68.2777	62.533	75.1592	63.9519	73.6381	74.1907	77.1875	58.6448	53.1906	67.0171	51.4088	61.2558	79.6966	70.2067	80.5867	68.3577	54.0916	59.4199	60.9451	55.1692	72.0681	61.8498	64.2239	63.936	79.3569
Csa2G338890	280.901	280.901	243.242	168.243	392.653	331.633	331.633	262.584	229.299	398.175	265.616	267.12	267.12	256.756	188.902	341.804	228.856	340.14	340.14	321.776	374.798	416.208	306.069	257.748	257.748	324.926	310.933	425.526	353.98	267.782	321.352	422.46	230.793	292.269	250.38	283.897	281.874	200.296	204.039	285.494	302.226	434.563	230.237	304.992	434.661	267.157	294.292	355.2	345.586
Csa2G345990	71.4572	71.4572	74.2834	80.0511	320.023	95.839	95.839	118.397	249.004	206.878	118.828	66.5028	66.5028	108.831	91.8028	101.594	89.5992	71.6519	71.6519	134.676	217.65	221.322	168.211	76.8124	76.8124	105.448	131.786	164.799	87.849	129.834	114.994	224.805	173.095	174.989	63.785	78.9257	107.381	77.4338	63.4406	154.14	121.921	211.074	150.67	232.127	61.5582	107.378	123.57	251.797	181.753
Csa2G346040	46.8168	46.8168	71.3703	17.6384	45.3934	34.9888	34.9888	35.1675	34.9323	49.3391	29.707	49.8771	49.8771	54.9437	31.7779	50.797	25.9082	51.8858	51.8858	22.5966	33.0011	49.1826	22.7654	51.2082	51.2082	49.0455	25.7395	34.4357	21.9622	59.1207	25.2041	41.2686	24.3414	26.0622	50.4568	25.9159	31.8786	19.6166	23.1472	49.5928	36.061	42.5695	23.7009	28.1051	52.5496	48.1054	50.4035	43.4133	34.132
Csa2G346060	0	0	7.28269	8.14079	9.07868	0	0	17.5837	20.6011	16.4464	22.7171	8.86704	8.86704	6.33966	21.1853	5.1658	10.7951	14.8245	14.8245	14.4618	18.8578	21.5174	22.7654	1.70694	1.70694	4.90455	10.2958	6.14922	9.04328	5.79615	22.0536	24.9784	21.6368	16.7543	10.4722	18.8479	0.838912	7.22716	13.7169	4.02104	15.4547	14.1898	18.6221	26.0232	5.25496	2.57707	2.43888	6.31466	15.3594
Csa2G346070	34.4966	34.4966	16.0219	13.568	19.2922	15.2125	15.2125	44.5454	49.2635	31.1616	34.9494	22.1676	22.1676	20.0756	15.0062	22.3851	32.3853	19.766	19.766	51.5203	49.5017	43.6496	29.0892	26.4576	26.4576	17.1659	11.3254	17.2178	25.8379	32.4584	70.8865	49.9567	34.2583	53.986	32.3685	17.6699	19.295	21.6815	16.2888	36.1894	45.5056	51.4381	54.1734	53.0873	21.0199	10.3083	21.137	30.784	38.3985
Csa2G348270	7.39213	7.39213	14.5654	9.49759	12.4832	9.12752	9.12752	5.86124	11.6441	6.92479	10.4848	9.97542	9.97542	15.8491	16.7717	9.47064	8.63607	4.11792	4.11792	8.13478	8.64315	9.83653	6.32373	6.82777	6.82777	23.2966	12.3549	3.68953	7.75138	6.95538	4.72577	13.0322	2.7046	5.58476	10.4722	10.602	9.22803	11.357	13.7169	4.02104	12.0203	7.98177	10.1575	9.36835	3.75355	11.1673	12.1944	13.4187	4.2665
Csa2G348820	30.8005	30.8005	42.2396	52.9151	94.1913	73.0202	73.0202	84.4019	75.2387	67.5167	99.6059	54.3106	54.3106	50.7173	45.9014	64.5725	69.0885	65.8868	65.8868	97.6174	78.5741	58.4044	84.738	44.3805	44.3805	68.6636	50.4493	61.4922	50.384	53.3246	94.5153	123.806	71.2213	80.0482	59.977	69.5017	52.0125	71.2391	78.0148	42.8911	91.0112	74.4965	94.8034	79.1105	69.0652	46.3873	47.9647	45.7813	81.0635
Csa2G348960	55.4409	55.4409	36.4134	13.568	166.821	42.5951	42.5951	46.8899	57.3247	88.2911	41.9393	14.4089	14.4089	19.019	21.1853	118.813	20.5107	43.65	43.65	44.2894	106.861	104.513	45.5309	40.9666	40.9666	14.7136	85.455	129.134	36.1731	45.2099	40.9566	107.516	42.3721	53.986	21.8964	16.4919	92.2803	34.0709	27.4338	64.3366	91.8698	115.292	42.323	78.0696	9.00851	73.0171	98.3682	118.4	62.2909
Csa2G349010	9.85617	9.85617	2.91308	16.2816	11.3483	21.2975	21.2975	7.03349	17.0183	11.2528	3.49494	9.97542	9.97542	10.5661	9.70991	7.7487	12.9541	10.7066	10.7066	9.94251	11.0004	12.9104	8.85323	11.0951	11.0951	2.45227	10.2958	9.83876	12.919	17.3884	9.45153	11.9462	6.31074	13.0311	11.4242	7.06797	5.87238	5.16226	12.8596	6.70173	9.44456	5.32118	18.6221	7.28649	12.0113	11.1673	8.94257	8.68266	22.1858
Csa2G349050	14.7843	14.7843	10.1958	17.6384	22.6967	9.12752	9.12752	28.134	26.871	23.3712	33.202	5.5419	5.5419	12.6793	18.5371	37.0216	23.7492	26.3547	26.3547	24.4044	33.7869	28.28	22.7654	11.9486	11.9486	15.9398	36.0352	31.976	12.919	5.79615	14.1773	39.0966	21.6368	27.9238	16.1843	10.602	36.0732	13.4219	13.7169	20.1052	22.3235	39.9089	37.2442	24.9823	10.5099	18.0395	19.5111	25.2587	26.4523
Csa2G349640	97.3297	97.3297	110.697	132.966	129.371	94.3177	94.3177	124.258	88.6742	161.001	73.3938	82.0201	82.0201	148.982	124.463	149.808	113.348	62.5924	62.5924	96.7135	129.647	118.038	67.0316	61.4499	61.4499	111.578	116.342	132.823	81.3895	97.3753	70.8865	147.698	69.4182	67.0171	100.914	114.266	124.159	73.304	88.3025	105.887	130.507	162.296	60.9451	90.5607	68.3145	93.6337	134.138	110.507	105.809
Csa2G349650	2.46404	2.46404	5.82615	6.78399	13.618	3.04251	3.04251	1.17225	1.7914	4.32799	0	8.86704	8.86704	9.50949	0	16.3584	1.07951	2.47075	2.47075	0.903865	3.14296	3.6887	1.26475	4.26735	4.26735	4.90455	8.23663	11.0686	2.58379	1.15923	0	5.43008	1.80307	0	2.85605	5.88998	9.22803	3.09735	0	1.34035	5.15158	3.54745	1.69292	6.24557	20.2691	7.73122	4.0648	4.736	0
Csa2G350260	17.2483	17.2483	4.36961	28.4928	9.07868	13.6913	13.6913	22.2727	31.3495	22.5056	15.7272	5.5419	5.5419	21.1322	26.4816	10.3316	23.7492	18.1189	18.1189	18.0773	14.9291	22.1322	20.236	17.9229	17.9229	18.392	13.3845	17.2178	41.3407	9.27384	20.4783	19.5483	26.1445	22.339	19.0403	21.2039	10.9059	13.4219	16.2888	12.0631	23.1821	23.9453	28.7796	19.7776	15.7649	13.7444	15.4462	15.7867	24.7457
Csa2G350270	7.39213	7.39213	8.73923	36.6335	22.6967	18.255	18.255	29.3062	37.6194	31.1616	38.4444	12.1922	12.1922	14.7925	44.136	24.968	30.2262	33.767	33.767	28.0198	32.2154	25.8209	58.1784	8.53471	8.53471	24.5227	25.7395	20.9074	28.4217	19.7069	29.9298	33.6665	37.8645	29.7854	25.7044	27.0939	16.7782	30.9735	24.0046	26.8069	31.7681	31.0402	33.8584	20.8186	16.5156	14.6034	28.4536	25.2587	40.9584
Csa2G350420	7.39213	7.39213	7.28269	0	81.7081	1.52125	1.52125	1.17225	1.7914	49.3391	12.2323	0	0	3.16983	2.64816	152.391	2.15902	4.11792	4.11792	1.80773	27.5009	29.5096	1.26475	17.0694	17.0694	4.90455	92.6621	134.053	5.16759	10.4331	0	27.1504	2.7046	3.72317	2.85605	4.71198	156.038	3.09735	7.71575	2.68069	11.1618	46.1169	8.46459	73.9059	3.75355	79.8893	94.3034	44.2027	1.7066
Csa2G350450	25.8724	25.8724	13.1088	37.9903	24.9664	27.3826	27.3826	24.6172	28.6624	33.7584	36.6969	28.8179	28.8179	32.7549	29.1297	23.2461	37.7828	32.1198	32.1198	43.3855	36.1441	27.6652	50.5899	16.2159	16.2159	36.7841	21.6211	23.367	54.2597	28.9807	14.1773	26.0644	55.8952	39.0933	27.6084	34.1619	31.0397	36.1358	35.1495	36.1894	31.7681	28.3796	32.1655	39.5553	30.0284	37.7971	26.0147	30.784	17.9193
Csa2G351590	65.2971	65.2971	81.5661	50.2015	101	97.3602	97.3602	57.4402	60.0118	83.9631	68.1514	80.9117	80.9117	62.34	62.6731	113.648	58.2935	82.3585	82.3585	78.6362	85.6458	119.268	70.8258	72.545	72.545	45.3671	71.0409	88.5488	54.2597	115.923	75.6122	92.3113	72.1228	61.4323	67.5931	57.7218	88.0857	68.1418	49.7237	91.1436	82.4252	97.555	69.4097	81.1924	66.8131	103.942	91.0516	132.608	78.5036
Csa2G351740	2.46404	2.46404	2.91308	12.2112	9.07868	0	0	1.17225	0.895699	0	0	3.32514	3.32514	6.33966	5.29631	4.30483	2.15902	1.64717	1.64717	0.903865	0	0.614783	1.26475	3.41388	3.41388	2.45227	1.02958	9.83876	19.3784	1.15923	0	0	0.901535	1.86159	0.952015	0	2.51673	4.1298	16.2888	1.34035	0	2.66059	1.69292	1.04093	0	0.859025	4.87776	8.68266	1.7066
Csa2G351850	56.673	56.673	36.4134	18.9952	96.461	12.17	12.17	39.8564	63.5946	94.3503	57.6666	54.3106	54.3106	50.7173	58.2595	80.0699	46.4189	73.299	73.299	57.8474	63.645	91.6027	56.9136	74.2519	74.2519	79.6989	58.686	71.331	55.5516	41.7323	64.5855	81.4512	49.5844	63.2939	39.0326	60.0778	63.7573	35.1033	61.726	38.8701	69.5463	65.6279	40.63	74.9468	107.351	54.9776	44.7128	84.4586	72.5305
Csa2G351860	0	0	0	0	131.641	0	0	1.17225	0.895699	46.7423	1.74747	1.10838	1.10838	0	0.882719	148.947	0	0	0	0	2.35722	10.4513	1.26475	0.853471	0.853471	0	42.2127	177.098	0	2.31846	0	17.3762	0	3.72317	1.90403	3.53399	83.0522	2.0649	0	1.34035	3.43439	21.2847	0	114.502	0.750709	0.859025	53.6554	17.3653	0
Csa2G352940	1.23202	1.23202	1.45654	9.49759	1.13483	0	0	0	0.895699	0	8.73736	2.21676	2.21676	3.16983	4.4136	7.7487	0	0.823585	0.823585	4.51932	1.57148	3.07391	1.26475	1.70694	1.70694	7.35682	3.08874	2.45969	5.16759	0	0	1.08602	0	1.86159	5.71209	0	9.22803	1.03245	1.71461	0	0.858596	0.886864	0	0	3.00284	3.4361	4.87776	3.15733	0
Csa2G354000	12.3202	12.3202	23.3046	35.2768	32.9102	7.60627	7.60627	4.68899	0	9.52159	3.49494	17.7341	17.7341	30.6417	27.3643	89.5406	8.63607	2.47075	2.47075	1.80773	7.85741	5.53305	1.26475	5.12082	5.12082	42.9148	58.686	83.6294	27.1298	6.95538	0	1.08602	4.50767	3.72317	24.7524	8.24597	63.7573	27.8762	35.1495	1.34035	5.15158	6.20805	1.69292	0	42.0397	35.22	82.922	27.6267	2.5599
Csa2G354030	3.69606	3.69606	7.28269	13.568	5.67417	0	0	5.86124	0	3.4624	1.74747	3.32514	3.32514	6.33966	8.82719	30.1338	11.8746	2.47075	2.47075	6.32705	2.35722	4.30348	0	8.53471	8.53471	15.9398	19.562	20.9074	18.0866	6.95538	1.57526	6.51609	3.60614	7.44634	17.1363	8.24597	13.4226	8.25961	34.2922	2.68069	3.43439	1.77373	0	3.12278	20.2691	6.8722	12.1944	3.94667	2.5599
Csa2G354050	0	0	4.36961	4.07039	7.94384	1.52125	1.52125	0	7.16559	14.7152	0	2.21676	2.21676	1.05661	1.76544	4.30483	0	0	0	1.80773	12.5719	7.37739	3.79424	2.56041	2.56041	3.67841	10.2958	12.2984	0	0	1.57526	15.2042	3.60614	1.86159	0	5.88998	7.5502	0	0	2.68069	4.29298	13.303	5.07876	5.20464	6.75638	6.01317	9.75553	8.68266	1.7066
Csa2G354630	7.39213	7.39213	11.6523	14.9248	11.3483	4.56376	4.56376	2.3445	1.7914	1.7312	12.2323	14.4089	14.4089	8.45288	8.82719	3.44387	5.39754	4.94151	4.94151	3.61546	4.71445	7.99218	1.26475	4.26735	4.26735	11.0352	9.26621	8.60891	10.3352	3.47769	4.72577	6.51609	7.21228	1.86159	10.4722	20.0259	9.22803	3.09735	7.71575	8.04208	6.86877	7.98177	0	5.20464	15.0142	6.01317	7.31664	7.89333	0.8533
Csa2G354640	3.69606	3.69606	13.1088	14.9248	10.2135	4.56376	4.56376	8.20574	7.16559	10.3872	8.73736	9.97542	9.97542	20.0756	4.4136	10.3316	15.1131	9.88302	9.88302	9.94251	3.14296	6.14783	11.3827	9.38818	9.38818	17.1659	15.4437	20.9074	11.6271	5.79615	12.602	1.08602	15.3261	13.0311	17.1363	10.602	7.5502	10.3245	10.2877	10.7228	12.0203	5.32118	3.38584	9.36835	11.2606	8.59025	8.1296	7.104	13.6528
Csa2G354710	6.16011	6.16011	13.1088	8.14079	17.0225	7.60627	7.60627	14.067	9.85269	10.3872	17.4747	8.86704	8.86704	13.7359	9.70991	22.3851	16.1926	11.5302	11.5302	9.03865	24.358	14.14	7.58848	5.97429	5.97429	13.4875	12.3549	27.0566	18.0866	12.7515	14.1773	23.8923	8.11381	13.0311	19.9923	9.42396	31.8786	10.3245	10.2877	14.7438	16.3133	22.1716	1.69292	13.5321	6.75638	13.7444	21.9499	19.7333	6.8264
Csa2G354730	2.46404	2.46404	2.91308	0	12.4832	0	0	1.17225	0.895699	3.4624	1.74747	1.10838	1.10838	3.16983	2.64816	7.7487	0	3.29434	3.29434	3.61546	3.92871	3.6887	0	1.70694	1.70694	1.22614	6.17747	9.83876	0	1.15923	0	4.34406	0.901535	0	4.76008	9.42396	3.35565	0	0.857305	1.34035	6.01017	8.86864	6.77167	9.36835	7.50709	3.4361	8.1296	11.0507	5.1198
Csa2G354770	41.8887	41.8887	36.4134	31.2064	74.8991	71.4989	71.4989	62.1292	77.0301	63.1887	103.101	16.6257	16.6257	26.4152	37.9569	41.3264	48.5779	62.5924	62.5924	94.9058	77.0026	79.9218	87.2675	30.7249	30.7249	44.1409	23.6803	77.4802	58.1353	52.1653	140.198	85.7952	94.6612	98.664	18.0883	30.6279	61.2405	90.8557	65.1552	71.0384	72.1221	97.555	101.575	86.397	37.5355	45.5283	52.0295	46.5707	78.5036
Csa2G354870	29.5685	29.5685	46.6092	37.9903	60.1462	60.8501	60.8501	42.2009	51.9505	54.5327	31.4545	55.419	55.419	70.7929	50.315	46.4922	53.9754	43.65	43.65	53.328	55.7876	81.7661	55.6489	40.9666	40.9666	41.6886	36.0352	63.9519	42.6326	68.3945	56.7092	57.5588	45.0767	70.7402	40.9367	45.9418	49.4958	20.649	19.718	85.7822	62.6775	50.5512	44.0159	65.5785	38.2862	31.7839	62.598	64.7253	53.7579
Csa2G356660	1089.11	1089.11	1013.75	1012.17	1899.71	629.799	629.799	1248.44	1238.75	1784.86	1894.26	922.172	922.172	1005.89	1346.15	1637.56	1258.71	1728.7	1728.7	1778.81	2116	1893.53	1849.06	1612.21	1612.21	1660.19	1928.4	1820.17	1350.03	942.454	1832.02	2002.61	1597.52	1909.99	1214.77	1379.43	1699.63	1061.36	1063.92	1005.26	1920.68	2395.42	1691.23	2157.84	1562.98	1078.08	1682.83	1348.97	1640.9
Csa2G357280	0	0	5.82615	24.4224	7.94384	0	0	10.5502	2.6871	4.32799	0	3.32514	3.32514	14.7925	15.0062	11.1926	3.23853	1.64717	1.64717	3.61546	5.50019	8.60696	2.52949	2.56041	2.56041	12.2614	12.3549	8.60891	21.9622	0	1.57526	3.25805	4.50767	3.72317	5.71209	9.42396	19.295	19.6166	30.863	0	6.86877	3.54745	10.1575	10.4093	12.7621	12.8854	19.5111	3.15733	1.7066
Csa2G357290	22.1764	22.1764	16.0219	24.4224	10.2135	9.12752	9.12752	21.1005	15.2269	25.1024	12.2323	17.7341	17.7341	10.5661	14.1235	24.1071	20.5107	7.41226	7.41226	24.4044	25.9295	22.747	3.79424	40.9666	40.9666	24.5227	27.7986	12.2984	9.04328	4.63692	12.602	22.8063	13.523	20.4774	14.2802	20.0259	14.2615	9.29206	18.0034	1.34035	13.7375	19.511	8.46459	11.4502	26.2748	7.73122	21.137	13.4187	16.2127
Csa2G359990	1.23202	1.23202	1.45654	1.3568	14.7529	0	0	1.17225	2.6871	4.32799	0	3.32514	3.32514	2.11322	1.76544	5.1658	4.31803	0.823585	0.823585	0	6.28593	1.84435	3.79424	5.12082	5.12082	2.45227	6.17747	2.45969	0	1.15923	1.57526	6.51609	0.901535	1.86159	3.80806	0	4.19456	1.03245	0	0	0	2.66059	1.69292	2.08186	6.00567	0	4.0648	7.89333	0.8533
Csa2G360040	0	0	2.91308	0	4.53934	0	0	3.51675	6.26989	6.05919	1.74747	3.32514	3.32514	2.11322	7.06175	3.44387	11.8746	0	0	2.71159	2.35722	1.22957	0	0	0	1.22614	0	2.45969	19.3784	3.47769	3.15051	0	3.60614	3.72317	0	1.178	4.19456	2.0649	4.28653	0	5.15158	1.77373	5.07876	1.04093	0	0.859025	4.0648	0	3.4132
Csa2G360050	338.806	338.806	320.438	232.012	372.226	290.559	290.559	304.785	291.998	446.649	283.09	349.14	349.14	403.625	278.057	444.259	241.81	314.609	314.609	264.832	395.228	423.585	249.155	313.224	313.224	425.469	395.358	437.825	324.266	440.507	292.997	508.255	226.285	243.868	376.046	396.985	495.797	189.971	271.766	371.276	376.924	373.37	237.009	403.88	469.193	431.23	408.919	494.912	364.359
Csa2G360590	33.2646	33.2646	48.0657	25.7792	74.8991	62.3714	62.3714	62.1292	53.7419	121.184	64.6564	32.143	32.143	47.5474	64.4385	76.6261	46.4189	60.9453	60.9453	47.9048	114.718	136.482	65.7668	56.3291	56.3291	30.6534	68.9818	86.0891	63.3029	105.49	63.0102	121.634	71.2213	57.7091	46.6488	35.3399	67.1129	30.9735	45.4372	77.7401	77.2737	145.446	55.8663	80.1514	45.0426	55.8366	92.6775	86.8266	85.33
Csa2G360630	8.62415	8.62415	7.28269	13.568	10.2135	4.56376	4.56376	38.6842	34.9323	28.5648	31.4545	7.75866	7.75866	16.9058	13.2408	12.9145	28.0672	15.6481	15.6481	38.8662	27.5009	28.28	22.7654	8.53471	8.53471	12.2614	15.4437	15.988	14.2109	9.27384	58.2844	34.7525	20.7353	31.6469	18.0883	8.24597	10.0669	15.4868	21.4326	9.38243	30.0509	26.6059	25.3938	29.146	21.7706	11.1673	24.3888	7.89333	19.6259
Csa2G360810	13.5522	13.5522	10.1958	17.6384	12.4832	9.12752	9.12752	14.067	26.871	20.7744	27.9595	25.4927	25.4927	21.1322	38.8396	28.4119	28.0672	14.8245	14.8245	24.4044	20.4293	17.2139	15.177	20.4833	20.4833	23.2966	25.7395	24.5969	25.8379	16.2292	17.3278	17.3762	27.046	26.0622	27.6084	24.7379	22.6506	33.0384	30.0057	13.4035	13.7375	17.7373	22.0079	22.9004	21.7706	16.3215	19.5111	17.3653	22.1858
Csa2G361420	99.7937	99.7937	84.4792	138.393	217.888	94.3177	94.3177	130.12	161.226	167.926	174.747	83.1285	83.1285	101.435	120.05	123.118	100.394	142.48	142.48	134.676	190.149	208.411	170.741	133.141	133.141	77.2466	149.289	161.11	183.449	114.764	127.596	170.504	185.716	143.342	79.0173	121.334	129.192	214.75	198.038	87.1225	192.326	186.241	198.071	186.326	101.346	129.713	126.009	136.555	134.821
Csa2G361450	78.8493	78.8493	26.2177	32.5632	49.9327	50.2014	50.2014	26.9617	25.0796	45.8767	13.9798	58.7441	58.7441	49.6607	25.5989	43.0483	29.1467	28.0019	28.0019	27.1159	42.43	29.5096	37.9424	47.7944	47.7944	45.3671	39.124	50.4236	29.7136	25.503	17.3278	38.0105	27.9476	26.0622	32.3685	40.0518	49.4958	33.0384	27.4338	28.1473	23.1821	32.814	32.1655	35.3915	33.7819	26.6298	22.7629	74.9866	32.4254
Csa2G361460	7.39213	7.39213	5.82615	9.49759	28.3709	27.3826	27.3826	12.8947	34.0366	25.1024	34.9494	9.97542	9.97542	16.9058	12.3581	18.0803	17.2721	14.0009	14.0009	12.6541	31.4296	26.4357	30.3539	12.8021	12.8021	15.9398	18.5324	25.8267	16.7947	9.27384	25.2041	22.8063	22.5384	40.9549	12.3762	5.88998	12.5837	18.5841	16.2888	12.0631	23.1821	24.8322	22.0079	28.1051	15.7649	17.1805	18.6981	20.5227	19.6259
Csa2G361500	125.666	125.666	145.654	104.473	192.922	94.3177	94.3177	131.292	155.852	140.227	113.586	110.838	110.838	112.001	134.173	152.391	159.767	158.128	158.128	134.676	182.292	173.369	130.269	124.607	124.607	91.9602	143.111	178.327	138.233	150.7	155.95	137.924	131.624	115.418	119.954	89.5277	131.709	135.251	140.598	130.014	194.901	192.449	155.749	175.917	91.5865	121.123	122.757	217.067	104.956
Csa2G361570	16.0163	16.0163	8.73923	1.3568	30.6405	10.6488	10.6488	9.37799	7.16559	37.2207	0	17.7341	17.7341	2.11322	8.82719	18.9413	5.39754	32.1198	32.1198	9.03865	22.0007	23.9765	0	39.2596	39.2596	6.13068	10.2958	13.5283	2.58379	9.27384	6.30102	44.5266	4.50767	3.72317	6.66411	5.88998	4.19456	3.09735	1.71461	4.02104	12.8789	15.0767	6.77167	13.5321	16.5156	5.15415	13.8203	37.888	19.6259
Csa2G361720	34.4966	34.4966	39.3265	33.92	59.0114	25.8613	25.8613	56.2679	54.6376	65.7855	50.6767	28.8179	28.8179	25.3586	47.6668	43.9093	35.6238	100.477	100.477	56.9435	64.4308	63.9374	37.9424	52.0617	52.0617	44.1409	52.5085	57.8027	45.2164	37.0953	70.8865	72.763	63.1074	59.5707	21.8964	45.9418	28.523	40.2656	31.7203	65.677	62.6775	81.5915	71.1026	61.4147	63.0596	27.4888	38.2091	50.5173	54.6112
Csa2G361730	0	0	1.45654	2.7136	5.67417	1.52125	1.52125	5.86124	8.06129	11.2528	5.24241	1.10838	1.10838	2.11322	2.64816	7.7487	4.31803	0.823585	0.823585	0.903865	2.35722	6.14783	8.85323	1.70694	1.70694	1.22614	7.20705	7.37907	1.2919	1.15923	6.30102	5.43008	11.72	5.58476	4.76008	0	3.35565	1.03245	1.71461	4.02104	6.01017	7.98177	18.6221	2.08186	0.750709	4.29512	1.62592	1.57867	2.5599
Csa2G361880	7.39213	7.39213	0	5.42719	1.13483	3.04251	3.04251	1.17225	7.16559	5.19359	0	6.65028	6.65028	5.28305	6.17903	4.30483	3.23853	3.29434	3.29434	2.71159	4.71445	4.30348	0	1.70694	1.70694	8.58296	5.14789	2.45969	3.87569	3.47769	11.0268	1.08602	4.50767	0	5.71209	16.4919	3.35565	6.19471	3.42922	0	1.71719	4.43432	5.07876	3.12278	12.7621	5.15415	1.62592	0.789333	0.8533
Csa2G362400	11.0882	11.0882	8.73923	12.2112	23.8315	10.6488	10.6488	25.7895	44.785	43.2799	33.202	13.3006	13.3006	17.9624	19.4198	16.3584	29.1467	22.2368	22.2368	28.9237	25.1437	28.28	56.9136	16.2159	16.2159	19.6182	13.3845	14.7581	27.1298	30.14	26.7793	38.0105	43.2737	39.0933	10.4722	12.958	13.4226	17.5517	23.1472	24.1262	26.6165	33.7008	25.3938	36.4325	21.0199	4.29512	9.75553	15.7867	35.8386
Csa2G362410	14.7843	14.7843	7.28269	4.07039	15.8877	38.0313	38.0313	15.2392	57.3247	23.3712	36.6969	8.86704	8.86704	9.50949	12.3581	19.8022	28.0672	34.5906	34.5906	28.0198	36.1441	50.4122	45.5309	14.509	14.509	12.2614	8.23663	17.2178	14.2109	13.9108	37.8061	51.0427	83.8428	40.9549	10.4722	5.88998	8.38912	6.19471	6.85844	14.7438	23.1821	35.4745	45.7088	36.4325	6.75638	2.57707	2.43888	29.9947	21.3325
Csa2G362450	0	0	0	2.7136	3.4045	0	0	0	0.895699	1.7312	48.9292	0	0	0	0	0.860967	5.39754	0	0	0	0	1.22957	7.58848	0	0	0	0	2.45969	31.0055	0	0	0	0	0	0	2.35599	5.03347	2.0649	17.1461	0	0	0	0	65.5785	0	0	0.81296	2.368	0
Csa2G362500	85.0094	85.0094	87.3923	59.6991	226.967	47.1589	47.1589	116.053	145.999	259.68	146.788	42.1184	42.1184	62.34	75.0311	172.193	41.0213	156.481	156.481	135.58	213.722	283.415	240.302	222.756	222.756	213.348	215.182	153.731	80.0976	59.1207	141.773	246.526	182.11	126.588	125.666	162.563	93.1192	66.0769	103.734	64.3366	157.982	219.942	238.702	314.36	236.473	78.1713	115.44	97.088	238.071
Csa2G365100	3.69606	3.69606	1.45654	5.42719	9.07868	1.52125	1.52125	5.86124	3.5828	8.65599	5.24241	4.43352	4.43352	7.39627	11.4753	2.5829	2.15902	6.58868	6.58868	5.42319	11.7861	4.30348	2.52949	1.70694	1.70694	11.0352	3.08874	4.91938	5.16759	1.15923	3.15051	4.34406	5.40921	3.72317	3.80806	7.06797	0.838912	2.0649	1.71461	6.70173	6.86877	1.77373	8.46459	2.08186	6.00567	4.29512	8.94257	3.94667	3.4132
Csa2G365650	450.92	450.92	336.46	207.59	751.261	214.497	214.497	794.784	689.688	998.035	777.625	293.721	293.721	386.719	515.508	677.581	439.36	986.654	986.654	924.654	1023.82	925.248	959.943	729.717	729.717	966.196	751.592	660.427	763.511	386.023	1216.1	1232.63	873.587	776.281	598.818	871.717	666.935	439.824	551.247	710.384	1043.19	1014.57	1014.06	976.39	1254.44	363.368	682.887	654.357	917.297
Csa2G365690	12.3202	12.3202	14.5654	24.4224	15.8877	9.12752	9.12752	30.4785	35.828	35.4896	24.4646	11.0838	11.0838	22.1888	21.1853	8.60967	15.1131	17.2953	17.2953	32.5391	40.8585	24.5913	59.4431	17.0694	17.0694	30.6534	27.7986	20.9074	27.1298	15.07	34.6556	44.5266	33.3568	22.339	25.7044	29.4499	20.1339	12.3894	18.0034	17.4245	36.9196	27.4928	60.9451	34.3506	29.2777	18.8985	18.6981	17.3653	31.5721
Csa2G367240	17.2483	17.2483	10.1958	6.78399	17.0225	6.08501	6.08501	22.2727	13.4355	15.5808	3.49494	18.8425	18.8425	12.6793	5.29631	15.4974	5.39754	28.8255	28.8255	4.51932	7.07167	22.1322	7.58848	18.7764	18.7764	7.35682	11.3254	12.2984	1.2919	16.2292	9.45153	24.9784	9.01535	9.30793	8.56814	8.24597	6.71129	6.19471	5.14383	16.0842	7.72737	15.0767	3.38584	17.6958	18.7677	6.8722	10.5685	19.7333	4.2665
Csa2G367740	16.0163	16.0163	20.3915	25.7792	24.9664	15.2125	15.2125	19.9282	20.6011	17.312	20.9697	17.7341	17.7341	25.3586	16.7717	20.6632	12.9541	25.5311	25.5311	22.5966	22.7865	22.747	21.5007	22.1902	22.1902	17.1659	22.6507	22.1372	20.6703	23.1846	26.7793	13.0322	25.243	16.7543	15.2322	16.4919	18.4561	14.4543	21.4326	16.0842	16.3133	19.511	20.315	19.7776	26.2748	18.0395	21.9499	31.5733	23.0391
Csa2G368270	4.92808	4.92808	5.82615	9.49759	3.4045	4.56376	4.56376	2.3445	5.37419	0.865599	1.74747	2.21676	2.21676	7.39627	2.64816	2.5829	4.31803	2.47075	2.47075	4.51932	3.14296	1.84435	2.52949	3.41388	3.41388	6.13068	9.26621	2.45969	2.58379	1.15923	1.57526	3.25805	1.80307	0	4.76008	4.71198	5.87238	1.03245	1.71461	4.02104	6.86877	3.54745	0	7.28649	3.75355	3.4361	7.31664	5.52533	2.5599
Csa2G368280	20.9444	20.9444	26.2177	29.8496	62.4159	12.17	12.17	32.823	47.4721	62.3231	69.8989	33.2514	33.2514	25.3586	69.7348	49.9361	55.0549	45.2972	45.2972	56.0396	66.0022	52.8713	104.974	22.1902	22.1902	34.3318	66.9226	36.8953	65.8867	31.2992	50.4082	61.9029	73.9259	57.7091	35.2246	45.9418	41.1067	66.0769	72.0137	22.7859	56.6674	52.325	59.2521	73.9059	40.5383	37.7971	41.461	56.832	58.8777
Csa2G368290	18.4803	18.4803	29.1308	9.49759	18.1574	28.9038	28.9038	38.6842	25.9753	31.1616	24.4646	25.4927	25.4927	28.5285	25.5989	31.8558	20.5107	19.766	19.766	28.0198	23.5722	36.2722	26.5597	20.4833	20.4833	23.2966	29.8578	19.6775	25.8379	30.14	25.2041	33.6665	32.4553	22.339	31.4165	32.9839	20.9728	23.7464	46.2945	42.8911	27.4751	23.0585	42.323	36.4325	33.7819	20.6166	25.2018	27.6267	33.2787
Csa2G368880	1204.92	1204.92	572.419	417.894	4361.17	886.891	886.891	650.598	977.208	1709.56	415.898	1798.9	1798.9	825.212	466.076	1131.31	369.192	1243.61	1243.61	396.797	1551.05	1178.54	452.779	863.712	863.712	745.491	925.591	1955.45	373.358	2120.23	738.795	1233.71	425.524	282.961	754.948	528.92	1143.44	250.886	188.607	633.984	794.202	1352.47	385.985	1439.6	649.363	953.518	1137.33	2845.55	925.83
Csa2G368910	4.92808	4.92808	2.91308	9.49759	7.94384	3.04251	3.04251	8.20574	7.16559	6.05919	6.98989	3.32514	3.32514	7.39627	5.29631	4.30483	4.31803	8.23585	8.23585	2.71159	3.14296	7.99218	3.79424	5.97429	5.97429	7.35682	7.20705	4.91938	3.87569	1.15923	4.72577	2.17203	4.50767	1.86159	8.56814	4.71198	3.35565	3.09735	1.71461	9.38243	0.858596	0.886864	5.07876	3.12278	7.50709	5.15415	5.69072	1.57867	4.2665
Csa2G368940	12.3202	12.3202	20.3915	12.2112	12.4832	3.04251	3.04251	3.51675	11.6441	12.1184	1.74747	12.1922	12.1922	9.50949	22.068	27.5509	7.55656	3.29434	3.29434	0	12.5719	14.7548	1.26475	9.38818	9.38818	14.7136	24.7099	38.1252	11.6271	3.47769	6.30102	8.68812	9.01535	5.58476	9.52015	10.602	34.3954	12.3894	7.71575	5.36139	6.86877	22.1716	6.77167	10.4093	12.7621	18.0395	31.7055	6.31466	5.9731
Csa2G368960	39.4247	39.4247	30.5873	40.7039	17.0225	50.2014	50.2014	11.7225	36.7237	20.7744	13.9798	38.7933	38.7933	44.3776	37.9569	18.9413	23.7492	10.7066	10.7066	20.7889	11.0004	23.3617	17.7065	24.7506	24.7506	33.1057	25.7395	23.367	24.546	23.1846	4.72577	18.4623	18.9322	7.44634	19.9923	29.4499	15.1004	29.9411	14.5742	25.4666	17.1719	20.3979	15.2363	16.6548	16.5156	19.7576	18.6981	27.6267	14.5061
Csa2G369060	928.944	928.944	873.923	757.093	1333.43	876.242	876.242	1212.1	1327.43	1695.71	1349.05	870.078	870.078	929.817	1032.78	1291.45	1134.56	1317.74	1317.74	1654.98	1670.49	1805.62	1573.35	1050.62	1050.62	1136.63	1188.13	1434	1143.33	1220.67	1518.55	1665.95	1405.49	1483.68	937.735	1062.55	1259.21	798.085	841.017	1383.24	1472.49	1858.87	1374.65	1568.68	1252.93	1051.45	1193.43	1489.47	1554.71
Csa2G369070	167.555	167.555	99.0446	52.9151	503.867	53.2439	53.2439	320.024	244.526	415.487	321.535	75.3698	75.3698	78.1891	206.556	495.056	129.541	609.453	609.453	287.429	490.302	398.994	242.831	483.918	483.918	506.394	523.026	361.574	241.585	170.407	450.523	513.685	241.611	251.314	302.741	387.561	281.035	122.862	210.897	262.708	404.399	495.757	243.78	346.629	464.689	94.4927	294.292	355.2	334.493
Csa2G369100	118.274	118.274	115.066	105.83	149.798	88.2327	88.2327	87.9186	85.9871	124.646	110.091	130.789	130.789	144.756	129.76	118.813	114.428	114.478	114.478	68.6937	120.218	143.859	75.8848	171.548	171.548	133.649	137.964	124.214	121.438	103.171	91.3648	111.86	82.9412	93.0793	103.77	116.622	123.32	123.894	115.736	93.8243	106.466	117.953	96.4964	132.198	165.156	119.404	117.066	132.608	102.396
Csa2G369140	1.23202	1.23202	4.36961	0	62.4159	0	0	8.20574	8.95699	11.2528	5.24241	0	0	1.05661	0.882719	60.2677	1.07951	0	0	1.80773	11.0004	8.60696	2.52949	4.26735	4.26735	0	40.1536	47.9639	0	1.15923	0	9.77414	3.60614	0	2.85605	0	63.7573	1.03245	0	1.34035	25.7579	23.0585	8.46459	30.1869	0	25.7707	38.2091	23.68	3.4132
Csa2G369770	72.6892	72.6892	69.9138	65.1263	61.2811	34.9888	34.9888	42.2009	52.8462	57.1295	34.9494	49.8771	49.8771	47.5474	63.5558	44.7703	52.8959	41.1792	41.1792	32.5391	51.8589	42.42	45.5309	64.8638	64.8638	66.2114	61.7747	49.1938	47.8002	30.14	36.2309	44.5266	57.6982	52.1244	45.6967	64.7898	53.6903	30.9735	22.2899	48.2525	52.3744	52.325	32.1655	55.1692	51.7989	47.2464	55.2813	57.6213	56.3178
Csa2G369800	121.97	121.97	72.8269	67.8399	122.562	65.4139	65.4139	37.512	86.8828	107.334	54.1716	53.2022	53.2022	42.2644	76.7966	175.637	90.6787	97.183	97.183	53.328	134.362	118.653	87.2675	110.098	110.098	45.3671	156.496	167.259	62.011	19.7069	34.6556	108.602	146.049	81.9097	75.2092	31.8059	210.567	81.5636	60.0114	49.5928	83.2838	181.807	101.575	137.402	69.0652	99.6469	185.355	67.8826	62.2909
Csa2G369840	17.2483	17.2483	10.1958	2.7136	80.5733	15.2125	15.2125	30.4785	56.429	32.0272	33.202	11.0838	11.0838	1.05661	17.6544	29.2729	21.5902	28.8255	28.8255	34.3469	31.4296	40.5757	51.8546	15.3625	15.3625	23.2966	30.8874	35.6655	16.7947	23.1846	33.0804	69.505	41.4706	33.5085	13.3282	16.4919	20.1339	19.6166	33.4349	25.4666	46.3642	41.6826	54.1734	52.0464	13.5128	20.6166	18.6981	49.728	53.7579
Csa2G370350	13.5522	13.5522	8.73923	17.6384	37.4495	22.8188	22.8188	30.4785	34.9323	50.2047	31.4545	8.86704	8.86704	16.9058	19.4198	38.7435	20.5107	31.2962	31.2962	37.9623	60.5021	60.8635	29.0892	23.8972	23.8972	26.975	29.8578	23.367	15.5028	25.503	45.6824	55.3868	38.766	20.4774	12.3762	20.0259	37.751	9.29206	13.7169	18.7649	24.8993	44.3432	49.0946	39.5553	23.272	19.7576	40.648	22.8907	42.665
Csa2G370390	505.129	505.129	451.527	211.661	649.125	377.271	377.271	361.053	375.298	689.017	328.525	447.786	447.786	431.097	384.866	611.287	294.706	603.688	603.688	282.006	541.376	641.219	255.479	594.016	594.016	638.817	578.623	649.358	239.001	555.271	322.927	762.383	262.347	258.76	582.633	385.205	609.05	203.393	227.186	440.974	498.844	740.531	392.757	574.592	713.174	485.349	619.476	679.616	504.3
Csa2G370450	20.9444	20.9444	23.3046	44.7743	32.9102	15.2125	15.2125	37.512	27.7667	34.624	41.9393	23.276	23.276	33.8115	26.4816	37.0216	31.3057	30.4726	30.4726	34.3469	42.43	51.6418	30.3539	38.4062	38.4062	34.3318	28.8282	34.4357	31.0055	42.8915	29.9298	46.6987	44.1752	50.2628	25.7044	27.0939	24.3284	34.0709	47.1518	25.4666	37.7782	40.7957	37.2442	43.719	35.2833	29.2068	25.2018	37.0987	40.1051
Csa2G370460	70.2252	70.2252	39.3265	28.4928	56.7417	34.9888	34.9888	49.2344	33.1409	45.8767	66.4039	46.552	46.552	29.5851	37.9569	62.8506	37.7828	65.0632	65.0632	40.6739	37.7156	51.027	54.3841	82.7867	82.7867	44.1409	53.5381	43.0446	68.4705	39.4138	47.2577	66.2469	45.9783	59.5707	50.4568	49.4758	62.9184	46.4603	59.1541	28.1473	51.5158	52.325	33.8584	60.3738	60.8074	36.9381	48.7776	52.096	65.7041
Csa2G370510	40.6567	40.6567	91.7619	48.8447	78.3036	82.1477	82.1477	69.1627	72.5516	74.4415	66.4039	63.1777	63.1777	70.7929	35.3088	84.3748	39.9418	65.8868	65.8868	69.5976	84.0743	122.957	55.6489	41.8201	41.8201	73.5682	41.1831	68.8713	71.0543	91.5791	77.1875	100.999	57.6982	100.526	49.5048	77.7477	84.7301	88.7908	108.02	69.698	67.8291	97.555	91.4176	83.2742	90.0851	73.0171	76.4183	106.56	74.2371
Csa2G373400	0	0	13.1088	5.42719	54.4721	0	0	22.2727	8.06129	60.5919	26.2121	0	0	8.45288	11.4753	102.455	11.8746	4.11792	4.11792	6.32705	13.3576	22.1322	5.05899	0	0	7.35682	41.1831	67.6415	25.8379	2.31846	0	10.8602	5.40921	7.44634	7.61612	7.06797	54.5293	10.3245	22.2899	2.68069	21.4649	25.719	11.8504	30.1869	3.75355	19.7576	65.8498	62.3573	5.9731
Csa2G373440	149.075	149.075	113.61	122.112	223.562	135.392	135.392	132.464	200.637	347.105	249.888	134.114	134.114	168.001	164.186	241.932	182.437	201.778	201.778	196.139	304.082	308.621	269.391	227.877	227.877	158.172	262.543	280.405	214.455	246.916	233.138	324.719	183.012	253.176	134.234	171.987	202.178	135.251	182.606	199.712	233.538	344.103	194.686	278.969	186.176	151.188	250.392	296.789	203.085
Csa2G373530	16.0163	16.0163	10.1958	21.7088	5.67417	12.17	12.17	7.03349	8.06129	5.19359	3.49494	8.86704	8.86704	13.7359	14.1235	11.1926	16.1926	4.11792	4.11792	12.6541	7.85741	12.9104	22.7654	11.9486	11.9486	11.0352	13.3845	1.22984	7.75138	3.47769	4.72577	7.60211	13.523	1.86159	7.61612	10.602	7.5502	15.4868	11.145	5.36139	5.15158	3.54745	13.5433	5.20464	9.00851	9.44927	9.75553	9.472	5.1198
Csa2G373560	17.2483	17.2483	43.6961	39.3471	46.5282	19.7763	19.7763	29.3062	61.8032	45.0111	47.1817	28.8179	28.8179	16.9058	32.6606	45.6312	62.6115	32.9434	32.9434	49.7126	44.0015	47.3383	72.0906	26.4576	26.4576	29.4273	30.8874	23.367	68.4705	30.14	64.5855	43.4406	56.7967	72.6018	18.0883	22.3819	26.0063	45.4278	68.5844	50.9332	38.6368	51.4381	57.5592	43.719	26.2748	22.3346	28.4536	41.8347	39.2518
Csa2G375200	48.0488	48.0488	37.87	43.4175	38.5844	21.2975	21.2975	42.2009	42.9936	36.3551	41.9393	49.8771	49.8771	40.1512	59.1422	43.9093	45.3394	49.4151	49.4151	33.443	55.7876	50.4122	53.1194	51.2082	51.2082	38.0102	39.124	50.4236	28.4217	34.7769	29.9298	48.8707	41.4706	87.4945	50.4568	41.2298	45.3012	28.9086	42.008	36.1894	46.3642	53.2118	76.1813	47.8827	33.0312	38.6561	32.5184	35.52	40.9584
Csa2G375760	14.7843	14.7843	10.1958	8.14079	7.94384	6.08501	6.08501	3.51675	3.5828	7.79039	3.49494	12.1922	12.1922	7.39627	8.82719	8.60967	5.39754	7.41226	7.41226	1.80773	10.2146	6.14783	5.05899	10.2416	10.2416	9.80909	4.11831	6.14922	3.87569	3.47769	0	6.51609	1.80307	3.72317	19.0403	7.06797	5.03347	9.29206	7.71575	4.02104	6.86877	7.98177	3.38584	10.4093	11.2606	4.29512	8.1296	18.1547	2.5599
Csa2G376800	102.258	102.258	147.11	128.896	158.877	146.04	146.04	151.22	226.612	148.883	218.434	109.73	109.73	127.85	157.124	143.781	133.859	135.891	135.891	208.793	170.506	169.065	213.742	84.4936	84.4936	138.553	126.638	143.892	125.314	156.496	189.031	157.472	173.996	202.913	116.146	124.868	133.387	129.056	138.026	152.8	142.527	160.522	138.819	163.426	117.861	118.545	144.707	142.08	166.393
Csa2G377900	7.39213	7.39213	4.36961	1.3568	4.53934	7.60627	7.60627	1.17225	7.16559	5.19359	3.49494	6.65028	6.65028	5.28305	2.64816	5.1658	1.07951	4.11792	4.11792	3.61546	2.35722	5.53305	3.79424	3.41388	3.41388	9.80909	3.08874	3.68953	1.2919	4.63692	7.87628	6.51609	6.31074	9.30793	5.71209	11.78	2.51673	3.09735	2.57192	1.34035	6.01017	8.86864	1.69292	2.08186	6.75638	5.15415	3.25184	3.15733	7.6797
Csa2G377990	41.8887	41.8887	42.2396	70.5535	44.2586	25.8613	25.8613	25.7895	42.0979	35.4896	43.6868	37.6849	37.6849	51.7739	57.3767	30.1338	59.373	47.7679	47.7679	40.6739	40.0728	36.887	59.4431	35.8458	35.8458	46.5932	27.7986	23.367	52.9678	35.9361	28.3546	30.4084	62.2059	70.7402	54.2649	35.3399	39.4288	67.1093	50.581	37.5297	53.233	28.3796	50.7876	45.8008	46.544	23.1937	25.2018	32.3627	29.8655
Csa2G378540	0	0	0	8.14079	3.4045	3.04251	3.04251	0	3.5828	1.7312	5.24241	2.21676	2.21676	4.22644	8.82719	5.1658	2.15902	0	0	5.42319	11.7861	14.14	7.58848	1.70694	1.70694	1.22614	5.14789	11.0686	7.75138	2.31846	3.15051	3.25805	3.60614	7.44634	2.85605	1.178	15.9393	18.5841	15.4315	1.34035	0.858596	7.98177	28.7796	6.24557	8.2578	8.59025	7.31664	0.789333	0
Csa2G379200	16.0163	16.0163	13.1088	9.49759	10.2135	1.52125	1.52125	5.86124	2.6871	2.5968	3.49494	22.1676	22.1676	7.39627	9.70991	4.30483	4.31803	16.4717	16.4717	3.61546	5.50019	6.76261	3.79424	11.0951	11.0951	8.58296	12.3549	4.91938	11.6271	5.79615	6.30102	9.77414	2.7046	3.72317	13.3282	12.958	5.03347	5.16226	1.71461	6.70173	4.29298	3.54745	1.69292	3.12278	6.00567	5.15415	9.75553	6.31466	2.5599
Csa2G379340	149.075	149.075	150.023	183.168	173.63	197.763	197.763	228.588	257.066	203.416	253.383	177.341	177.341	184.907	217.149	182.525	181.357	161.423	161.423	225.966	224.722	202.264	233.978	174.961	174.961	185.147	188.413	193.086	201.536	144.904	228.412	234.579	228.99	242.006	166.603	175.521	167.782	242.626	217.756	163.522	213.79	204.866	248.859	207.145	186.927	153.765	165.031	146.027	191.992
Csa2G379870	112.114	112.114	104.871	59.6991	129.371	82.1477	82.1477	140.67	151.373	184.373	171.252	88.6704	88.6704	112.001	97.9818	165.306	104.712	196.013	196.013	161.792	182.292	181.361	158.093	166.427	166.427	164.302	140.023	98.3876	134.357	97.3753	222.111	218.289	147.852	167.543	101.866	139.003	121.642	73.304	91.7317	135.375	176.012	202.205	148.977	172.794	159.901	97.0698	156.088	125.504	146.768
Csa2G380000	790.957	790.957	482.114	455.884	1653.45	646.533	646.533	747.895	691.48	1116.62	826.554	663.92	663.92	640.306	537.576	1554.05	850.653	712.401	712.401	705.015	948.389	1078.33	693.081	535.98	535.98	781.049	1089.29	1892.73	1174.33	1061.85	1205.07	1279.33	515.678	703.679	605.482	818.707	1378.33	801.182	1225.09	943.604	1027.74	1246.93	914.176	1316.77	808.514	903.694	1360.9	2438.25	738.957
Csa2G380010	11.0882	11.0882	10.1958	9.49759	12.4832	18.255	18.255	5.86124	15.2269	11.2528	12.2323	17.7341	17.7341	19.019	7.94447	11.1926	8.63607	16.4717	16.4717	12.6541	14.1433	19.6731	15.177	10.2416	10.2416	14.7136	17.5028	9.83876	12.919	11.5923	11.0268	22.8063	9.91688	7.44634	15.2322	5.88998	15.9393	5.16226	5.14383	9.38243	18.8891	12.4161	10.1575	18.7367	13.5128	13.7444	14.6333	18.1547	17.9193
Csa2G381640	35.7286	35.7286	21.8481	28.4928	39.7192	18.255	18.255	30.4785	25.9753	35.4896	38.4444	38.7933	38.7933	34.8681	33.5433	37.8825	21.5902	49.4151	49.4151	48.8087	42.43	46.1087	29.0892	29.8715	29.8715	31.8796	29.8578	36.8953	20.6703	26.6623	51.9834	41.2686	29.7507	22.339	39.9846	40.0518	27.6841	23.7464	28.2911	30.828	44.647	34.5877	32.1655	35.3915	39.0369	25.7707	27.6407	29.9947	51.198
Csa2G382400	35.7286	35.7286	26.2177	32.5632	29.5057	12.17	12.17	17.5837	14.3312	24.2368	24.4646	24.3844	24.3844	21.1322	30.0125	18.0803	22.6697	59.2981	59.2981	18.9812	28.2867	19.6731	30.3539	41.8201	41.8201	30.6534	30.8874	25.8267	27.1298	33.6177	12.602	14.1182	26.1445	20.4774	28.5605	31.8059	29.3619	26.8437	32.5776	16.0842	18.0305	23.0585	25.3938	23.9413	29.2777	35.22	23.5759	33.152	18.7726
Csa2G382430	718.268	718.268	716.617	648.549	817.081	556.779	556.779	699.832	712.081	930.519	898.2	691.629	691.629	685.74	726.478	888.518	627.194	831.82	831.82	962.616	865.887	841.638	800.585	821.039	821.039	983.362	808.219	732.987	654.992	675.831	765.574	874.242	778.926	783.727	754.948	857.581	757.537	567.848	552.105	705.022	764.151	788.422	778.743	936.835	936.885	652.859	756.866	876.949	692.879
Csa2G382540	2.46404	2.46404	1.45654	0	13.618	1.52125	1.52125	3.51675	8.06129	11.2528	3.49494	3.32514	3.32514	1.05661	5.29631	7.7487	7.55656	7.41226	7.41226	8.13478	2.35722	4.91826	6.32373	5.97429	5.97429	1.22614	7.20705	8.60891	5.16759	1.15923	4.72577	7.60211	0.901535	13.0311	2.85605	0	5.03347	2.0649	4.28653	4.02104	5.15158	12.4161	1.69292	11.4502	0	0	7.31664	18.1547	4.2665
Csa2G382780	200.819	200.819	64.0877	40.7039	145.259	28.9038	28.9038	16.4115	22.3925	49.3391	10.4848	74.2615	74.2615	56.0003	49.4323	153.252	17.2721	47.7679	47.7679	6.32705	47.9302	47.9531	20.236	203.979	203.979	44.1409	101.928	111.916	32.2974	20.8661	18.9031	43.4406	21.6368	14.8927	47.6008	42.4078	98.9916	21.6815	24.0046	29.4876	39.4954	74.4965	10.1575	53.0873	44.2918	58.4137	95.1164	96.2986	34.132
Csa2G384980	181.107	181.107	154.393	160.102	258.742	212.975	212.975	181.699	207.802	268.336	251.636	211.701	211.701	234.567	188.902	239.349	193.232	177.894	177.894	189.812	223.15	282.185	322.51	215.075	215.075	242.775	216.211	249.658	293.261	219.094	316.626	244.353	209.156	242.006	169.459	242.667	260.063	233.334	270.909	193.01	183.74	246.548	277.639	266.478	285.27	203.589	208.931	259.691	210.765
Csa2G385080	55.4409	55.4409	52.4354	55.6287	114.618	95.839	95.839	65.6459	69.8645	90.0223	99.6059	83.1285	83.1285	90.8685	45.9014	94.7064	58.2935	74.9462	74.9462	77.7324	91.146	81.7661	82.2086	52.0617	52.0617	66.2114	71.0409	114.376	58.1353	96.216	70.8865	86.8812	59.5013	65.1555	77.1132	65.9678	90.6025	76.4014	57.4395	62.9963	87.5768	83.3652	67.7167	96.8063	75.0709	127.136	94.3034	111.296	76.797
Csa2G385090	34.4966	34.4966	33.5004	23.0656	68.0901	33.4676	33.4676	52.7512	60.9075	59.7263	73.3938	23.276	23.276	38.038	37.9569	37.8825	25.9082	48.5915	48.5915	64.1744	58.9306	71.9296	55.6489	54.6221	54.6221	35.558	40.1536	59.0325	67.1786	40.573	53.5587	58.6448	54.0921	55.8476	51.4088	37.6959	56.2071	37.1682	40.2934	80.4208	54.9502	57.6461	74.4884	62.4557	48.0454	39.5151	52.0295	81.3013	64.8508
Csa2G386130	89.9375	89.9375	80.1096	81.4079	178.169	80.6264	80.6264	161.77	185.41	244.964	197.464	99.7542	99.7542	124.68	160.655	151.53	177.039	146.598	146.598	180.773	201.935	215.789	227.654	115.219	115.219	171.659	161.644	188.166	175.698	93.8976	226.837	231.321	210.959	199.19	125.666	163.741	169.46	118.732	137.169	146.098	216.366	218.168	231.93	245.659	153.145	85.0435	149.585	194.176	189.433
Csa2G393180	17.2483	17.2483	0	0	6.80901	0	0	12.8947	3.5828	8.65599	10.4848	24.3844	24.3844	1.05661	0.882719	0	3.23853	1.64717	1.64717	0.903865	5.50019	11.6809	1.26475	10.2416	10.2416	1.22614	2.05916	6.14922	3.87569	0	3.15051	7.60211	6.31074	1.86159	11.4242	9.42396	1.67782	4.1298	1.71461	13.4035	3.43439	8.86864	5.07876	13.5321	0.750709	2.57707	0	2.368	0
Csa2G395690	2.46404	2.46404	4.36961	2.7136	5.67417	4.56376	4.56376	3.51675	2.6871	4.32799	6.98989	6.65028	6.65028	7.39627	1.76544	9.47064	0	4.94151	4.94151	12.6541	7.85741	9.83653	5.05899	1.70694	1.70694	0	3.08874	3.68953	0	5.79615	6.30102	5.43008	1.80307	9.30793	0	3.53399	8.38912	6.19471	0.857305	6.70173	1.71719	5.32118	5.07876	5.20464	3.75355	6.8722	2.43888	11.0507	5.1198
Csa2G401460	52.9769	52.9769	48.0657	29.8496	69.2249	31.9463	31.9463	38.6842	63.5946	51.0703	54.1716	29.9263	29.9263	49.6607	50.315	49.0751	42.1008	33.767	33.767	53.328	59.7163	49.7974	53.1194	44.3805	44.3805	50.2716	55.5972	44.2744	41.3407	52.1653	39.3814	28.2364	53.1906	33.5085	44.7447	38.8739	46.979	37.1682	24.8619	20.1052	48.94	51.4381	35.5513	48.9236	32.2805	44.6693	53.6554	48.1493	43.5183
Csa2G401990	33.2646	33.2646	26.2177	28.4928	74.8991	27.3826	27.3826	55.0957	91.3613	77.9039	99.6059	27.7095	27.7095	36.9813	55.6113	90.4015	56.1344	56.8273	56.8273	67.7899	76.2169	82.3809	102.445	60.5964	60.5964	50.2716	74.1297	77.4802	100.768	64.9168	59.8597	118.376	97.3658	74.4634	39.9846	49.4758	73.8242	49.5577	88.3025	65.677	98.7386	70.9491	98.1893	100.97	45.7933	24.9117	78.0442	74.1973	93.0097
Csa2G402010	7.39213	7.39213	5.82615	18.9952	20.427	6.08501	6.08501	17.5837	25.0796	21.64	31.4545	7.75866	7.75866	12.6793	12.3581	12.0535	14.0336	18.1189	18.1189	14.4618	22.0007	26.4357	22.7654	16.2159	16.2159	15.9398	12.3549	12.2984	18.0866	19.7069	25.2041	20.6343	25.243	18.6159	18.0883	10.602	10.0669	20.649	23.1472	37.5297	23.1821	19.511	25.3938	22.9004	11.2606	16.3215	17.8851	11.0507	16.2127
Csa2G402020	11.0882	11.0882	5.82615	5.42719	12.4832	7.60627	7.60627	9.37799	8.06129	6.05919	6.98989	7.75866	7.75866	9.50949	6.17903	8.60967	6.47705	5.76509	5.76509	11.7502	14.1433	20.9026	8.85323	8.53471	8.53471	13.4875	9.26621	8.60891	9.04328	17.3884	4.72577	15.2042	16.2276	20.4774	7.61612	16.4919	7.5502	9.29206	19.718	14.7438	13.7375	11.5292	11.8504	8.32742	3.75355	12.8854	6.50368	4.736	15.3594
Csa2G403150	92.4016	92.4016	94.6749	70.5535	145.259	88.2327	88.2327	99.6411	84.1957	121.184	111.838	85.3453	85.3453	87.6986	75.0311	151.53	91.7582	160.599	160.599	102.137	119.433	148.777	111.298	93.8818	93.8818	102.995	120.461	159.88	71.0543	144.904	122.87	143.354	68.5167	128.449	109.482	71.8577	137.581	47.4928	54.0102	146.098	119.345	151.654	89.7247	149.894	116.36	111.673	121.131	165.76	114.342
Csa2G403660	144.146	144.146	189.35	453.171	148.663	50.2014	50.2014	49.2344	71.6559	57.1295	69.8989	222.784	222.784	252.53	287.766	206.632	192.152	39.5321	39.5321	30.7314	53.4304	33.1983	45.5309	109.244	109.244	277.107	221.359	156.19	435.369	23.1846	33.0804	33.6665	64.9105	55.8476	277.988	355.755	230.701	586.432	482.663	34.849	48.0814	45.23	113.426	57.251	239.476	226.783	221.125	143.659	36.6919
Csa2G403690	128.13	128.13	131.088	77.3375	124.832	89.754	89.754	92.6076	103.005	97.8127	71.6463	147.415	147.415	189.133	116.519	128.284	103.633	124.361	124.361	100.329	136.719	132.793	74.6201	192.031	192.031	228.061	163.703	170.948	76.2219	122.878	108.693	132.494	86.5474	91.2177	158.035	131.936	151.004	68.1418	60.8687	100.526	131.365	129.482	89.7247	113.461	199.689	173.523	126.009	131.819	133.968
Csa2G403730	56.673	56.673	46.6092	55.6287	97.5958	41.0738	41.0738	70.3349	68.9688	94.3503	69.8989	57.6358	57.6358	64.4532	61.7903	96.4283	62.6115	81.5349	81.5349	70.5015	66.0022	78.0774	68.2963	62.3034	62.3034	96.8648	53.5381	86.0891	68.4705	89.2607	86.639	102.085	68.5167	68.8787	81.8733	67.1457	71.3075	54.7199	53.1529	101.866	99.5972	85.1389	60.9451	92.6426	80.3259	62.7088	82.922	111.296	79.3569
Csa2G404810	1.23202	1.23202	2.91308	0	1.13483	4.56376	4.56376	1.17225	4.4785	6.05919	10.4848	2.21676	2.21676	7.39627	5.29631	3.44387	1.07951	9.05943	9.05943	3.61546	6.28593	5.53305	8.85323	1.70694	1.70694	0	5.14789	1.22984	12.919	4.63692	20.4783	5.43008	11.72	9.30793	3.80806	7.06797	1.67782	9.29206	9.43036	6.70173	7.72737	7.09491	5.07876	8.32742	4.50426	2.57707	4.0648	4.736	9.3863
Csa2G404910	0	0	2.91308	1.3568	49.9327	1.52125	1.52125	0	4.4785	15.5808	3.49494	3.32514	3.32514	0	6.17903	16.3584	5.39754	0	0	0	3.14296	6.76261	2.52949	0.853471	0.853471	0	8.23663	23.367	6.45948	0	0	5.43008	6.31074	11.1695	0	1.178	7.5502	4.1298	1.71461	1.34035	4.29298	4.43432	5.07876	27.0641	0	0	9.75553	56.832	2.5599
Csa2G405000	0	0	1.45654	4.07039	5.67417	1.52125	1.52125	8.20574	1.7914	7.79039	3.49494	2.21676	2.21676	0	4.4136	8.60967	3.23853	2.47075	2.47075	7.23092	3.14296	3.6887	6.32373	3.41388	3.41388	3.67841	0	2.45969	2.58379	3.47769	4.72577	1.08602	8.11381	7.44634	0	2.35599	0	1.03245	2.57192	6.70173	6.86877	1.77373	3.38584	3.12278	1.50142	2.57707	3.25184	2.368	6.8264
Csa2G406660	13.5522	13.5522	16.0219	8.14079	12.4832	7.60627	7.60627	8.20574	10.7484	11.2528	6.98989	12.1922	12.1922	7.39627	10.5926	6.88774	5.39754	13.1774	13.1774	8.13478	7.07167	12.9104	7.58848	13.6555	13.6555	15.9398	7.20705	13.5283	11.6271	20.8661	7.87628	6.51609	2.7046	7.44634	13.3282	4.71198	6.71129	15.4868	17.1461	4.02104	10.3032	13.303	3.38584	14.573	12.7621	16.3215	7.31664	14.9973	8.533
Csa2G406730	82.5454	82.5454	80.1096	75.9807	110.079	79.1052	79.1052	124.258	137.938	167.926	138.05	83.1285	83.1285	112.001	84.741	112.787	133.859	123.538	123.538	138.291	121.004	159.229	135.328	93.0283	93.0283	88.2818	96.7804	116.835	167.947	144.904	110.268	123.806	102.775	124.726	80.9213	87.1717	105.703	89.8232	104.591	100.526	121.062	128.595	98.1893	132.198	90.8358	96.2108	121.944	122.347	116.902
Csa2G406760	36.9606	36.9606	37.87	42.0607	165.686	19.7763	19.7763	49.2344	94.9441	184.373	75.1413	32.143	32.143	29.5851	60.9076	136.033	58.2935	37.0613	37.0613	59.6551	119.433	132.178	132.798	51.2082	51.2082	35.558	107.076	188.166	76.2219	47.5284	56.7092	108.602	87.4489	89.3561	39.9846	45.9418	123.32	47.4928	54.0102	46.9121	97.0214	136.577	77.8743	176.958	41.289	71.2991	127.635	125.504	75.9437
Csa2G406810	7.39213	7.39213	7.28269	9.49759	18.1574	6.08501	6.08501	14.067	8.95699	11.2528	13.9798	6.65028	6.65028	17.9624	11.4753	16.3584	17.2721	9.88302	9.88302	7.23092	14.9291	15.3696	13.9122	12.8021	12.8021	19.6182	17.5028	14.7581	7.75138	6.95538	22.0536	17.3762	18.0307	16.7543	7.61612	23.5599	13.4226	6.19471	12.8596	8.04208	16.3133	13.303	13.5433	18.7367	18.7677	12.0263	13.8203	15.7867	16.2127
Csa2G408410	46.8168	46.8168	42.2396	10.8544	80.5733	28.9038	28.9038	39.8564	32.2452	69.2479	29.707	28.8179	28.8179	35.9247	27.3643	102.455	14.0336	72.4754	72.4754	49.7126	92.7174	71.9296	39.2072	52.0617	52.0617	52.7239	65.893	79.9399	36.1731	47.5284	61.4349	72.763	27.046	48.4012	40.9367	34.1619	56.2071	17.5517	22.2899	58.9753	59.2431	106.424	40.63	80.1514	57.8046	42.0922	52.0295	82.0906	46.0782
Csa2G408420	2.46404	2.46404	4.36961	6.78399	3.4045	3.04251	3.04251	7.03349	8.95699	6.92479	6.98989	5.5419	5.5419	6.33966	1.76544	12.0535	10.7951	10.7066	10.7066	8.13478	4.71445	11.0661	12.6475	9.38818	9.38818	9.80909	1.02958	6.14922	1.2919	9.27384	7.87628	6.51609	8.11381	20.4774	3.80806	2.35599	5.03347	5.16226	0.857305	4.02104	4.29298	11.5292	11.8504	10.4093	3.75355	2.57707	6.50368	5.52533	8.533
Csa2G408980	27.1045	27.1045	33.5004	20.352	30.6405	28.9038	28.9038	26.9617	25.0796	25.968	34.9494	34.3598	34.3598	24.302	28.247	35.2996	24.8287	28.0019	28.0019	33.443	25.9295	28.8948	24.0302	27.3111	27.3111	31.8796	27.7986	23.367	28.4217	28.9807	42.5319	34.7525	30.6522	31.6469	23.8004	30.6279	26.0063	32.006	23.1472	29.4876	30.9095	20.3979	15.2363	22.9004	38.2862	27.4888	36.5832	19.7333	32.4254
Csa2G415540	92.4016	92.4016	75.74	147.891	97.5958	98.8815	98.8815	98.4689	118.232	99.5439	113.586	69.8279	69.8279	122.567	101.513	98.1502	110.11	59.2981	59.2981	90.3865	102.932	91.6027	98.6503	75.9589	75.9589	87.0557	100.899	83.6294	86.5571	107.808	91.3648	123.806	139.738	81.9097	82.8253	101.308	114.931	135.251	120.023	113.929	78.9909	92.2338	137.126	85.3561	72.0681	90.1976	95.9293	87.616	57.1711
Csa2G416090	62.8331	62.8331	29.1308	16.2816	38.5844	41.0738	41.0738	41.0287	48.3678	69.2479	38.4444	36.5765	36.5765	28.5285	23.8334	54.2409	23.7492	70.8283	70.8283	30.7314	67.5737	74.3887	37.9424	69.9846	69.9846	42.9148	52.5085	51.6535	31.0055	46.3692	25.2041	43.4406	29.7507	37.2317	30.4645	29.4499	40.2678	16.5192	23.1472	25.4666	54.9502	86.0258	23.7009	48.9236	42.7904	27.4888	48.7776	49.728	37.5452
Csa2G416120	35.7286	35.7286	53.8919	55.6287	55.6069	21.2975	21.2975	55.0957	55.5333	66.6511	76.8887	27.7095	27.7095	43.321	57.3767	55.1019	56.1344	58.4745	58.4745	59.6551	55.0019	65.7818	61.9726	58.036	58.036	60.0807	75.1592	47.9639	64.5948	56.8022	69.3112	67.333	77.532	67.0171	49.5048	56.5438	52.0125	72.2716	66.0125	65.677	66.9705	48.7775	89.7247	56.2101	60.0567	36.9381	63.4109	59.9893	60.5843
Csa2G416170	3.69606	3.69606	7.28269	1.3568	272.36	6.08501	6.08501	7.03349	27.7667	135.899	13.9798	3.32514	3.32514	0	1.76544	487.307	2.15902	5.76509	5.76509	1.80773	17.2863	230.544	126.475	5.97429	5.97429	3.67841	149.289	978.956	6.45948	23.1846	4.72577	131.408	7.21228	7.44634	5.71209	1.178	486.569	7.22716	0.857305	2.68069	19.7477	253.643	37.2442	249.823	3.75355	14.6034	292.666	146.027	10.2396
Csa2G416190	70.2252	70.2252	71.3703	50.2015	170.225	135.392	135.392	86.7464	188.993	243.233	230.666	44.3352	44.3352	41.2078	76.7966	352.135	52.8959	76.5934	76.5934	91.2904	171.292	264.971	338.952	61.4499	61.4499	41.6886	193.561	434.135	69.7624	133.311	97.6658	261.73	146.049	143.342	53.3129	55.3658	393.45	49.5577	50.581	85.7822	107.325	284.683	181.142	341.424	36.7848	103.083	323.558	134.187	101.543
Csa2G418850	16.0163	16.0163	17.4785	37.9903	71.4946	48.6801	48.6801	119.569	120.024	109.065	108.343	29.9263	29.9263	35.9247	55.6113	82.6528	56.1344	66.7104	66.7104	129.253	106.075	141.4	117.621	23.0437	23.0437	40.4625	58.686	104.537	60.7191	111.286	100.816	104.257	95.5627	137.757	15.2322	25.9159	88.9246	55.7524	69.4417	101.866	110.759	141.011	108.347	109.297	42.0397	58.4137	90.2386	78.9333	138.235
Csa2G418890	1.23202	1.23202	7.28269	5.42719	20.427	1.52125	1.52125	7.03349	0	10.3872	0	3.32514	3.32514	6.33966	7.94447	21.5242	5.39754	11.5302	11.5302	2.71159	10.2146	6.14783	0	2.56041	2.56041	13.4875	8.23663	17.2178	5.16759	4.63692	9.45153	11.9462	6.31074	7.44634	1.90403	16.4919	11.7448	11.357	18.0034	5.36139	8.58596	13.303	1.69292	2.08186	4.50426	7.73122	15.4462	0.789333	4.2665
Csa2G418960	57.905	57.905	65.5442	86.8351	102.135	48.6801	48.6801	90.2631	93.1527	121.184	117.081	35.4682	35.4682	92.9817	98.8645	102.455	132.78	107.066	107.066	83.1556	118.647	110.046	122.68	71.6915	71.6915	115.257	99.8691	104.537	131.773	61.4392	149.649	111.86	134.329	132.173	82.8253	91.8837	106.542	94.9855	120.023	105.887	105.607	105.537	113.426	90.5607	84.0794	73.8761	82.109	101.824	96.4229
Csa2G421010	8.62415	8.62415	8.73923	14.9248	10.2135	12.17	12.17	14.067	8.06129	12.984	15.7272	6.65028	6.65028	4.22644	8.82719	9.47064	7.55656	16.4717	16.4717	21.6928	18.8578	16.5991	10.118	11.0951	11.0951	14.7136	21.6211	9.83876	14.2109	19.7069	20.4783	7.60211	18.9322	14.8927	15.2322	20.0259	9.22803	9.29206	19.718	8.04208	9.44456	23.0585	13.5433	18.7367	12.7621	2.57707	11.3814	16.576	17.066
Csa2G422030	7.39213	7.39213	1.45654	5.42719	7.94384	3.04251	3.04251	9.37799	5.37419	7.79039	1.74747	6.65028	6.65028	3.16983	2.64816	4.30483	5.39754	9.88302	9.88302	7.23092	7.85741	6.76261	1.26475	4.26735	4.26735	11.0352	2.05916	1.22984	9.04328	5.79615	12.602	5.43008	1.80307	7.44634	3.80806	4.71198	4.19456	3.09735	1.71461	0	5.15158	7.09491	10.1575	1.04093	4.50426	0.859025	5.69072	5.52533	5.1198
Csa2G424720	176.179	176.179	122.349	88.1919	306.405	141.477	141.477	160.598	179.14	250.158	171.252	146.306	146.306	175.397	163.303	195.439	197.55	262.723	262.723	176.254	254.58	260.053	222.595	174.108	174.108	183.92	225.478	270.566	232.541	207.502	211.084	275.848	154.162	202.913	168.507	139.003	221.473	140.413	206.611	198.371	213.79	253.643	218.386	196.735	239.476	166.651	222.751	295.211	204.792
Csa2G429010	50.5129	50.5129	101.958	93.6191	136.18	57.8076	57.8076	127.775	183.618	167.926	157.272	77.5866	77.5866	71.8495	132.408	167.028	202.948	140.833	140.833	93.0981	126.504	168.451	226.39	49.5013	49.5013	62.533	114.283	120.525	182.157	70.713	58.2844	89.0533	168.587	76.325	58.0729	91.8837	89.7635	96.018	99.4474	75.0594	92.7284	133.03	126.969	324.769	41.289	48.1054	87.7997	273.109	141.648
Csa2G431140	17.2483	17.2483	13.1088	5.42719	35.1799	4.56376	4.56376	15.2392	19.7054	23.3712	15.7272	21.0592	21.0592	16.9058	6.17903	23.2461	26.9877	34.5906	34.5906	23.5005	29.8582	28.8948	20.236	37.5527	37.5527	20.8443	29.8578	30.7461	23.2541	15.07	7.87628	39.0966	23.4399	9.30793	19.0403	15.3139	21.8117	9.29206	20.5753	14.7438	23.1821	35.4745	28.7796	35.3915	29.2777	12.0263	14.6333	28.416	21.3325
Csa2G431210	34.4966	34.4966	16.0219	23.0656	38.5844	13.6913	13.6913	18.756	15.2269	23.3712	24.4646	35.4682	35.4682	19.019	17.6544	29.2729	18.3516	40.3556	40.3556	28.0198	18.8578	27.6652	13.9122	48.6478	48.6478	25.7489	31.9169	25.8267	21.9622	20.8661	22.0536	22.8063	22.5384	29.7854	42.8407	20.0259	16.7782	17.5517	26.5765	17.4245	30.9095	32.814	6.77167	24.9823	30.0284	24.0527	21.9499	34.7307	31.5721
Csa2G432780	2.46404	2.46404	2.91308	12.2112	21.5619	12.17	12.17	28.134	94.9441	52.8015	157.272	0	0	7.39627	16.7717	44.7703	29.1467	13.1774	13.1774	72.3092	60.5021	74.3887	231.449	3.41388	3.41388	4.90455	22.6507	43.0446	37.465	16.2292	61.4349	67.333	119.904	290.407	1.90403	4.71198	11.7448	19.6166	22.2899	17.4245	32.6267	80.7046	218.386	94.7244	6.00567	4.29512	16.2592	21.312	27.3056
Csa2G437060	176.179	176.179	184.98	222.515	146.394	152.125	152.125	171.148	163.913	161.867	167.757	175.124	175.124	193.36	209.204	184.247	194.312	143.304	143.304	181.677	148.505	146.318	177.065	132.288	132.288	224.383	216.211	180.787	232.541	186.636	163.827	137.924	164.981	169.404	186.595	229.709	200.5	252.951	254.62	197.031	176.871	168.504	196.379	189.449	189.179	156.343	212.183	205.227	186.873
Csa2G437110	33.2646	33.2646	23.3046	40.7039	46.5282	16.7338	16.7338	35.1675	20.6011	30.296	29.707	26.6011	26.6011	24.302	30.0125	34.4387	20.5107	28.0019	28.0019	25.3082	30.6439	35.0426	22.7654	28.1645	28.1645	38.0102	41.1831	36.8953	46.5083	22.0254	12.602	41.2686	36.9629	33.5085	41.8887	24.7379	51.1736	35.1033	54.0102	38.8701	30.0509	31.0402	30.4725	23.9413	37.5355	30.0659	42.2739	48.9387	31.5721
Csa2G437120	32.0325	32.0325	40.7831	28.4928	29.5057	25.8613	25.8613	18.756	38.5151	26.8336	34.9494	38.7933	38.7933	25.3586	22.9507	27.5509	15.1131	28.8255	28.8255	21.6928	27.5009	20.9026	34.1482	37.5527	37.5527	30.6534	36.0352	28.2864	47.8002	26.6623	25.2041	32.5805	35.1599	33.5085	29.5125	23.5599	27.6841	39.2331	39.436	17.4245	23.1821	30.1534	23.7009	24.9823	24.7734	26.6298	30.8925	37.0987	27.3056
Csa2G441750	19.7123	19.7123	13.1088	5.42719	10.2135	6.08501	6.08501	1.17225	8.95699	11.2528	15.7272	7.75866	7.75866	14.7925	18.5371	12.9145	21.5902	10.7066	10.7066	17.1734	14.9291	9.22174	17.7065	11.9486	11.9486	22.0705	19.562	13.5283	15.5028	5.79615	4.72577	15.2042	15.3261	14.8927	15.2322	14.1359	9.22803	15.4868	16.2888	13.4035	7.72737	12.4161	10.1575	13.5321	13.5128	11.1673	14.6333	11.0507	11.0929
Csa2G99990	16.0163	16.0163	20.3915	12.2112	27.236	28.9038	28.9038	26.9617	25.0796	22.5056	48.9292	16.6257	16.6257	14.7925	24.7161	26.69	30.2262	49.4151	49.4151	36.1546	35.3583	40.5757	41.7366	29.018	29.018	26.975	25.7395	31.976	25.8379	19.7069	40.9566	24.9784	39.6675	29.7854	35.2246	22.3819	27.6841	20.649	29.1484	44.2314	30.9095	46.1169	66.0238	45.8008	36.034	20.6166	26.0147	26.048	29.8655
Csa3G000070	8.62415	8.62415	13.1088	16.2816	19.2922	6.08501	6.08501	18.756	20.6011	22.5056	17.4747	7.75866	7.75866	3.16983	16.7717	16.3584	16.1926	11.5302	11.5302	30.7314	22.0007	20.2878	24.0302	18.7764	18.7764	15.9398	22.6507	12.2984	14.2109	9.27384	33.0804	19.5483	24.3414	22.339	15.2322	18.8479	11.7448	8.25961	23.1472	6.70173	23.1821	18.6241	27.0867	10.4093	18.017	8.59025	15.4462	11.84	29.8655
Csa3G000110	18.4803	18.4803	26.2177	14.9248	34.045	22.8188	22.8188	32.823	39.4108	29.4304	31.4545	21.0592	21.0592	20.0756	22.9507	30.1338	25.9082	28.0019	28.0019	42.4817	38.5013	46.1087	35.4129	35.8458	35.8458	28.2011	30.8874	43.0446	27.1298	25.503	33.0804	31.4944	39.6675	35.3701	24.7524	20.0259	31.8786	15.4868	27.4338	40.2104	40.354	43.4563	42.323	32.2688	32.2805	17.1805	33.3314	23.68	43.5183
Csa3G000160	82.5454	82.5454	115.066	245.58	156.607	138.434	138.434	133.636	166.6	133.302	139.798	84.2369	84.2369	148.982	280.705	160.14	158.688	72.4754	72.4754	117.502	150.862	186.279	187.183	64.8638	64.8638	150.815	158.555	127.904	178.282	96.216	116.569	149.87	157.769	117.28	118.05	149.605	203.856	223.009	180.034	158.161	95.3042	125.048	172.678	155.098	119.363	127.995	232.507	146.027	120.315
Csa3G000720	1.23202	1.23202	5.82615	2.7136	7.94384	3.04251	3.04251	4.68899	0.895699	6.92479	0	1.10838	1.10838	0	0.882719	2.5829	3.23853	2.47075	2.47075	7.23092	8.64315	10.4513	7.58848	5.12082	5.12082	2.45227	6.17747	7.37907	1.2919	0	3.15051	2.17203	5.40921	5.58476	0	2.35599	1.67782	6.19471	3.42922	2.68069	8.58596	5.32118	3.38584	2.08186	3.75355	2.57707	4.87776	2.368	4.2665
Csa3G00090	66.5291	66.5291	78.653	118.041	93.0564	63.8926	63.8926	113.708	135.251	131.571	162.515	41.0101	41.0101	80.3024	82.0929	93.8454	133.859	80.7113	80.7113	125.637	121.004	124.801	166.947	82.7867	82.7867	69.8898	98.8395	88.5488	183.449	142.585	137.047	127.064	164.981	184.297	90.4415	102.486	86.4079	136.284	168.889	119.291	131.365	146.333	209.922	145.73	81.8273	48.1054	101.62	105.771	122.875
Csa3G002280	23.4084	23.4084	23.3046	16.2816	27.236	18.255	18.255	15.2392	17.0183	29.4304	8.73736	25.4927	25.4927	25.3586	19.4198	24.1071	23.7492	22.2368	22.2368	25.3082	32.2154	20.2878	20.236	26.4576	26.4576	33.1057	18.5324	11.0686	21.9622	22.0254	20.4783	23.8923	9.91688	22.339	36.1766	32.9839	15.1004	11.357	14.5742	14.7438	9.44456	17.7373	22.0079	36.4325	31.5298	24.0527	35.7703	23.68	17.9193
Csa3G002300	11.0882	11.0882	7.28269	5.42719	15.8877	15.2125	15.2125	21.1005	8.95699	13.8496	19.2222	3.32514	3.32514	8.45288	14.1235	8.60967	16.1926	13.1774	13.1774	21.6928	17.2863	19.0583	27.8244	10.2416	10.2416	7.35682	14.4141	18.4477	15.5028	15.07	25.2041	19.5483	21.6368	9.30793	12.3762	18.8479	12.5837	15.4868	38.5787	22.7859	16.3133	21.2847	20.315	16.6548	21.0199	6.8722	13.8203	11.84	19.6259
Csa3G002340	177.411	177.411	152.936	244.224	239.45	223.624	223.624	212.177	176.453	199.953	232.414	167.365	167.365	175.397	163.303	224.712	270.957	184.483	184.483	190.715	229.436	204.723	245.361	182.643	182.643	171.659	188.413	238.59	361.731	243.438	200.057	232.407	231.694	256.899	155.179	190.835	194.627	308.703	342.922	222.498	188.033	227.037	243.78	217.554	168.91	172.664	225.19	232.853	191.139
Csa3G002420	8.62415	8.62415	2.91308	1.3568	7.94384	6.08501	6.08501	4.68899	4.4785	3.4624	1.74747	2.21676	2.21676	1.05661	7.94447	6.02677	3.23853	4.94151	4.94151	3.61546	3.92871	4.30348	1.26475	3.41388	3.41388	1.22614	5.14789	6.14922	10.3352	10.4331	3.15051	11.9462	4.50767	5.58476	0.952015	2.35599	2.51673	2.0649	6.00114	8.04208	9.44456	7.09491	3.38584	7.28649	2.25213	6.01317	6.50368	5.52533	3.4132
Csa3G002600	39.4247	39.4247	42.2396	62.4127	41.9889	12.17	12.17	28.134	25.9753	36.3551	20.9697	29.9263	29.9263	63.3966	73.2657	59.4067	62.6115	14.0009	14.0009	51.5203	36.9298	38.1165	25.2949	46.0874	46.0874	64.9852	65.893	41.8147	83.9733	31.2992	39.3814	29.3224	54.0921	35.3701	50.4568	95.4176	66.274	78.4663	88.3025	34.849	34.3439	42.5695	47.4017	19.7776	76.5723	32.6429	39.0221	29.2053	29.0122
Csa3G002650	29.5685	29.5685	21.8481	9.49759	48.7979	6.08501	6.08501	24.6172	26.871	29.4304	19.2222	19.9508	19.9508	14.7925	13.2408	25.829	2.15902	33.767	33.767	14.4618	28.2867	33.8131	15.177	29.018	29.018	46.5932	18.5324	27.0566	11.6271	26.6623	14.1773	21.7203	11.72	11.1695	32.3685	24.7379	17.6171	12.3894	14.5742	20.1052	18.0305	27.4928	3.38584	29.146	33.0312	14.6034	21.9499	44.992	19.6259
Csa3G002660	137.986	137.986	177.698	164.173	183.843	118.658	118.658	194.593	201.532	182.641	164.262	140.764	140.764	132.076	170.365	171.332	147.893	214.956	214.956	188.004	190.149	207.182	180.859	185.203	185.203	182.694	247.099	183.247	169.238	185.477	192.181	188.967	183.913	165.681	176.123	227.353	182.044	144.543	152.6	167.543	194.901	219.942	231.93	216.513	195.935	143.457	156.901	187.861	218.445
Csa3G002670	133.058	133.058	173.328	181.811	122.562	126.264	126.264	138.325	121.815	145.421	139.798	149.631	149.631	156.378	147.414	142.06	157.608	145.774	145.774	136.484	119.433	116.194	134.063	119.486	119.486	154.493	158.555	121.755	162.779	113.604	154.375	168.332	156.867	122.865	138.994	159.029	136.743	143.511	182.606	121.972	140.81	134.803	133.741	118.666	161.402	140.88	143.894	128.661	150.181
Csa3G005030	22.1764	22.1764	27.6742	37.9903	48.7979	44.1164	44.1164	41.0287	27.7667	43.2799	27.9595	26.6011	26.6011	27.4719	31.7779	41.3264	22.6697	42.0028	42.0028	47.9048	39.2871	46.1087	45.5309	31.5784	31.5784	53.95	41.1831	33.2058	45.2164	48.6876	36.2309	51.0427	36.0614	31.6469	34.2726	38.8739	38.5899	47.4928	36.0068	40.2104	40.354	52.325	33.8584	38.5143	39.0369	43.8103	41.461	32.3627	27.3056
Csa3G005560	67.7612	67.7612	58.2615	36.6335	77.1688	51.7226	51.7226	62.1292	77.0301	76.1727	76.8887	87.562	87.562	76.0759	61.7903	68.0164	63.691	112.008	112.008	66.886	74.6454	68.2409	51.8546	46.9409	46.9409	90.7341	71.0409	76.2504	62.011	90.4199	63.0102	80.3651	42.3721	76.325	83.7774	58.8998	45.3012	44.3954	50.581	75.0594	72.9807	71.836	59.2521	64.5375	84.8301	59.2727	46.3387	92.352	66.5574
Csa3G005570	99.7937	99.7937	123.806	108.544	258.742	111.052	111.052	260.239	223.925	313.347	221.929	131.897	131.897	114.114	160.655	214.381	166.244	241.31	241.31	249.467	267.152	370.099	218.801	136.555	136.555	83.3773	168.851	259.497	170.53	140.267	193.756	335.579	198.338	219.667	93.2975	111.91	172.816	165.192	185.178	214.455	291.923	320.158	248.859	275.846	105.85	122.841	199.988	179.179	257.696
Csa3G008280	107.186	107.186	94.6749	74.6239	133.91	71.4989	71.4989	76.1962	112.858	125.512	110.091	129.68	129.68	124.68	112.105	126.562	125.223	146.598	146.598	127.445	139.076	151.237	117.621	167.28	167.28	118.935	122.52	105.767	83.9733	100.853	118.144	125.978	128.018	132.173	138.994	115.444	133.387	73.304	92.589	99.1857	121.921	128.595	126.969	131.157	148.64	103.942	105.685	134.976	106.662
Csa3G008290	16.0163	16.0163	10.1958	9.49759	36.3147	15.2125	15.2125	24.6172	19.7054	34.624	13.9798	22.1676	22.1676	26.4152	18.5371	18.0803	23.7492	18.1189	18.1189	24.4044	29.8582	27.0504	12.6475	33.2854	33.2854	19.6182	12.3549	35.6655	29.7136	25.503	18.9031	32.5805	15.3261	22.339	27.6084	11.78	14.2615	13.4219	18.0034	32.1683	21.4649	26.6059	23.7009	15.6139	21.0199	12.8854	13.0074	29.9947	23.8924
Csa3G008860	11.0882	11.0882	11.6523	10.8544	21.5619	9.12752	9.12752	5.86124	17.914	15.5808	17.4747	19.9508	19.9508	17.9624	22.9507	24.968	12.9541	16.4717	16.4717	19.885	19.6435	17.2139	21.5007	12.8021	12.8021	8.58296	14.4141	15.988	23.2541	13.9108	20.4783	20.6343	12.6215	14.8927	19.0403	24.7379	19.295	8.25961	15.4315	16.0842	17.1719	28.3796	10.1575	20.8186	21.0199	18.0395	16.2592	17.3653	15.3594
Csa3G008880	28.3365	28.3365	27.6742	21.7088	54.4721	38.0313	38.0313	42.2009	33.1409	43.2799	41.9393	37.6849	37.6849	25.3586	27.3643	66.2945	24.8287	43.65	43.65	24.4044	34.5726	51.6418	32.8834	45.2339	45.2339	39.2364	33.9761	77.4802	20.6703	34.7769	29.9298	23.8923	33.3568	35.3701	35.2246	35.3399	49.4958	33.0384	22.2899	25.4666	32.6267	39.9089	16.9292	63.4966	36.7848	53.2595	40.648	51.3067	44.3716
Csa3G009440	4.92808	4.92808	7.28269	4.07039	9.07868	0	0	5.86124	4.4785	11.2528	8.73736	5.5419	5.5419	8.45288	9.70991	8.60967	9.71558	13.1774	13.1774	10.8464	14.1433	8.60696	13.9122	11.0951	11.0951	6.13068	15.4437	6.14922	9.04328	2.31846	4.72577	14.1182	10.8184	5.58476	10.4722	5.88998	7.5502	7.22716	2.57192	2.68069	6.86877	9.7555	10.1575	4.16371	6.00567	9.44927	17.8851	11.84	20.4792
Csa3G009480	36.9606	36.9606	20.3915	13.568	18.1574	18.255	18.255	25.7895	21.4968	29.4304	24.4646	24.3844	24.3844	20.0756	28.247	35.2996	26.9877	35.4141	35.4141	31.6353	19.6435	28.28	24.0302	24.7506	24.7506	38.0102	20.5916	29.5163	34.8812	30.14	22.0536	29.3224	19.8338	52.1244	38.0806	38.8739	28.523	12.3894	30.863	32.1683	21.4649	25.719	13.5433	27.0641	36.034	21.4756	33.3314	22.8907	33.2787
Csa3G011630	2.46404	2.46404	1.45654	4.07039	2.26967	1.52125	1.52125	3.51675	2.6871	2.5968	10.4848	3.32514	3.32514	3.16983	1.76544	2.5829	4.31803	5.76509	5.76509	6.32705	7.85741	10.4513	7.58848	0.853471	0.853471	9.80909	3.08874	2.45969	5.16759	2.31846	3.15051	7.60211	8.11381	0	2.85605	1.178	5.03347	3.09735	12.0023	0	6.86877	5.32118	5.07876	6.24557	3.75355	5.15415	3.25184	1.57867	5.1198
Csa3G011660	33.2646	33.2646	24.7611	17.6384	49.9327	33.4676	33.4676	12.8947	31.3495	45.8767	27.9595	33.2514	33.2514	21.1322	30.8952	55.1019	31.3057	50.2387	50.2387	12.6541	30.6439	44.2644	32.8834	53.7687	53.7687	42.9148	33.9761	49.1938	25.8379	25.503	15.7526	33.6665	50.486	31.6469	36.1766	29.4499	40.2678	27.8762	23.1472	32.1683	25.7579	39.022	33.8584	48.9236	30.7791	26.6298	48.7776	33.9413	26.4523
Csa3G011790	57.905	57.905	30.5873	58.3423	52.2024	53.2439	53.2439	53.9234	42.9936	52.8015	31.4545	55.419	55.419	77.1325	56.494	44.7703	37.7828	35.4141	35.4141	53.328	41.6443	36.2722	29.0892	37.5527	37.5527	51.4977	40.1536	57.8027	58.1353	52.1653	51.9834	56.4728	30.6522	33.5085	42.8407	62.4338	54.5293	40.2656	39.436	36.1894	48.0814	45.23	37.2442	56.2101	57.8046	68.722	58.5332	48.9387	35.8386
Csa3G011840	22.1764	22.1764	26.2177	28.4928	48.7979	16.7338	16.7338	44.5454	42.0979	32.8928	48.9292	32.143	32.143	42.2644	45.9014	36.1606	38.8623	26.3547	26.3547	40.6739	43.2158	31.9687	51.8546	40.1131	40.1131	34.3318	39.124	28.2864	67.1786	16.2292	42.5319	33.6665	56.7967	61.4323	25.7044	37.6959	19.295	49.5577	54.0102	20.1052	24.8993	39.022	59.2521	39.5553	21.0199	17.1805	27.6407	33.152	46.0782
Csa3G015880	3.69606	3.69606	13.1088	10.8544	5.67417	7.60627	7.60627	9.37799	8.95699	7.79039	12.2323	1.10838	1.10838	4.22644	9.70991	11.1926	7.55656	6.58868	6.58868	17.1734	18.8578	11.6809	15.177	11.9486	11.9486	1.22614	6.17747	9.83876	2.58379	8.11461	1.57526	13.0322	13.523	9.30793	6.66411	11.78	12.5837	8.25961	5.14383	10.7228	12.0203	15.0767	10.1575	9.36835	9.75922	8.59025	3.25184	7.104	13.6528
Csa3G016390	150.307	150.307	166.045	153.318	229.237	177.987	177.987	173.493	155.852	204.281	209.697	169.582	169.582	175.397	150.062	214.381	146.813	198.484	198.484	170.83	204.293	271.119	183.388	158.746	158.746	180.242	162.673	243.509	148.568	169.247	155.95	171.59	165.882	145.204	188.499	140.181	208.05	204.425	145.742	203.733	175.154	180.033	177.756	196.735	168.91	165.792	211.37	227.328	183.459
Csa3G016920	17.2483	17.2483	13.1088	10.8544	6.80901	1.52125	1.52125	2.3445	7.16559	1.7312	0	7.75866	7.75866	1.05661	10.5926	6.02677	11.8746	4.94151	4.94151	2.71159	6.28593	4.30348	0	8.53471	8.53471	8.58296	3.08874	2.45969	7.75138	4.63692	0	3.25805	4.50767	0	6.66411	9.42396	9.22803	4.1298	2.57192	4.02104	0.858596	5.32118	8.46459	3.12278	6.00567	7.73122	6.50368	3.94667	5.1198
Csa3G017020	6.16011	6.16011	2.91308	0	14.7529	1.52125	1.52125	7.03349	12.5398	24.2368	5.24241	0	0	3.16983	0	7.7487	0	1.64717	1.64717	3.61546	11.7861	18.4435	6.32373	11.9486	11.9486	1.22614	4.11831	30.7461	0	2.31846	1.57526	8.68812	3.60614	3.72317	4.76008	0	10.0669	3.09735	0.857305	2.68069	6.86877	7.98177	1.69292	22.9004	0.750709	9.44927	5.69072	11.84	7.6797
Csa3G017100	0	0	1.45654	0	35.1799	1.52125	1.52125	0	0	7.79039	3.49494	0	0	0	0	22.3851	0	0	0	0	0	2.45913	1.26475	0.853471	0.853471	0	28.8282	72.5608	0	0	0	7.60211	0	0	0	0	21.8117	1.03245	0	1.34035	3.43439	11.5292	0	17.6958	0.750709	9.44927	8.1296	16.576	1.7066
Csa3G017110	89.9375	89.9375	142.741	6.78399	1019.08	33.4676	33.4676	71.5072	112.858	347.971	27.9595	14.4089	14.4089	86.642	40.6051	779.175	11.8746	28.8255	28.8255	38.8662	201.15	159.229	37.9424	118.632	118.632	110.352	479.784	847.363	16.7947	192.432	80.338	294.31	32.4553	26.0622	90.4415	41.2298	604.855	13.4219	9.43036	101.866	180.305	265.172	52.4805	167.589	45.7933	496.516	484.524	696.192	167.247
Csa3G017120	50.5129	50.5129	37.87	14.9248	71.4946	25.8613	25.8613	46.8899	49.2635	88.2911	57.6666	46.552	46.552	33.8115	22.068	74.0432	34.5443	60.9453	60.9453	47.9048	93.5032	95.2913	50.5899	75.1054	75.1054	24.5227	61.7747	56.5729	49.0921	53.3246	58.2844	98.8274	61.3044	44.678	40.9367	17.6699	53.6903	21.6815	31.7203	54.9542	66.9705	97.555	64.3309	72.8649	33.0312	37.7971	60.1591	58.4107	51.198
Csa3G017130	78.8493	78.8493	84.4792	51.5583	139.585	47.1589	47.1589	97.2966	111.067	83.9631	99.6059	67.6112	67.6112	51.7739	89.1546	93.8454	139.257	93.0651	93.0651	113.887	132.004	112.505	180.859	101.563	101.563	66.2114	89.5733	92.2384	195.076	108.968	116.569	106.43	135.23	141.48	73.3052	87.1717	105.703	144.543	257.192	92.4839	103.89	105.537	140.512	97.8472	75.8216	88.4796	86.9868	100.245	104.956
Csa3G017140	25.8724	25.8724	34.9569	35.2768	31.7754	25.8613	25.8613	35.1675	39.4108	40.6831	31.4545	35.4682	35.4682	35.9247	27.3643	33.5777	47.4984	40.3556	40.3556	28.0198	40.0728	39.3461	25.2949	34.9923	34.9923	31.8796	26.769	49.1938	23.2541	42.8915	26.7793	36.9245	33.3568	39.0933	29.5125	38.8739	31.8786	30.9735	22.2899	29.4876	31.7681	42.5695	28.7796	21.8595	27.0255	32.6429	35.7703	29.9947	31.5721
Csa3G017250	4.92808	4.92808	13.1088	4.07039	14.7529	3.04251	3.04251	26.9617	16.1226	19.9088	13.9798	4.43352	4.43352	3.16983	4.4136	18.0803	16.1926	17.2953	17.2953	34.3469	20.4293	19.0583	24.0302	14.509	14.509	15.9398	11.3254	14.7581	15.5028	3.47769	18.9031	22.8063	27.9476	29.7854	13.3282	15.3139	11.7448	13.4219	15.4315	8.04208	18.8891	15.9635	10.1575	10.4093	12.0113	4.29512	7.31664	11.0507	19.6259
Csa3G017290	9.85617	9.85617	1.45654	0	11.3483	0	0	0	0.895699	0	1.74747	4.43352	4.43352	1.05661	0.882719	2.5829	1.07951	3.29434	3.29434	1.80773	5.50019	3.6887	0	1.70694	1.70694	6.13068	2.05916	6.14922	0	1.15923	0	2.17203	0.901535	3.72317	3.80806	2.35599	0.838912	1.03245	1.71461	1.34035	4.29298	2.66059	0	0	6.75638	3.4361	3.25184	3.94667	2.5599
Csa3G019910	262.42	262.42	173.328	244.224	233.776	188.635	188.635	248.517	314.39	225.921	288.333	216.134	216.134	158.491	219.797	171.332	227.776	219.897	219.897	266.64	224.722	237.921	259.273	293.594	293.594	187.599	203.857	195.545	228.666	210.98	204.783	232.407	265.051	327.639	173.267	175.521	212.245	219.912	258.049	221.157	270.458	258.964	277.639	187.367	156.898	186.408	226.003	171.285	268.789
Csa3G019950	46.8168	46.8168	43.6961	9.49759	39.7192	24.3401	24.3401	33.9952	20.6011	51.9359	31.4545	22.1676	22.1676	26.4152	22.9507	39.6045	16.1926	46.9443	46.9443	35.2507	45.573	53.4861	26.5597	68.2777	68.2777	41.6886	36.0352	39.355	18.0866	53.3246	22.0536	46.6987	20.7353	11.1695	39.9846	18.8479	24.3284	12.3894	13.7169	40.2104	39.4954	54.0987	15.2363	41.6371	47.2947	28.3478	43.8999	59.2	40.1051
Csa3G020050	96.0976	96.0976	80.1096	58.3423	99.8655	45.6376	45.6376	70.3349	67.1774	129.84	71.6463	127.464	127.464	73.9627	71.5002	102.455	53.9754	72.4754	72.4754	68.6937	84.0743	92.8322	75.8848	95.5887	95.5887	78.4727	71.0409	81.1698	40.0488	70.713	69.3112	72.763	58.5998	63.2939	92.3455	67.1457	57.8849	66.0769	45.4372	79.0805	95.3042	106.424	38.9371	78.0696	94.5894	86.7615	79.6701	82.88	96.4229
Csa3G027200	11.0882	11.0882	11.6523	17.6384	3.4045	9.12752	9.12752	10.5502	9.85269	6.92479	8.73736	4.43352	4.43352	20.0756	14.1235	15.4974	11.8746	6.58868	6.58868	14.4618	18.072	19.0583	12.6475	9.38818	9.38818	17.1659	16.4733	7.37907	12.919	2.31846	25.2041	13.0322	15.3261	11.1695	25.7044	14.1359	11.7448	15.4868	14.5742	4.02104	18.0305	11.5292	8.46459	8.32742	21.0199	6.8722	7.31664	2.368	3.4132
Csa3G035320	19.7123	19.7123	24.7611	14.9248	27.236	15.2125	15.2125	19.9282	34.9323	35.4896	17.4747	18.8425	18.8425	20.0756	13.2408	23.2461	14.0336	24.7075	24.7075	14.4618	33.0011	30.7391	24.0302	33.2854	33.2854	17.1659	29.8578	29.5163	20.6703	17.3884	28.3546	33.6665	24.3414	27.9238	24.7524	20.0259	19.295	12.3894	24.0046	14.7438	24.0407	43.4563	25.3938	28.1051	24.7734	34.361	30.8925	31.5733	27.3056
Csa3G035890	104.722	104.722	55.3484	24.4224	214.484	51.7226	51.7226	65.6459	82.4043	156.673	52.4241	69.8279	69.8279	60.2268	59.1422	150.669	47.4984	140.009	140.009	78.6362	143.005	170.295	49.3251	138.262	138.262	104.222	121.49	136.513	68.4705	143.744	70.8865	177.021	75.7289	68.8787	78.0653	78.9257	121.642	30.9735	26.5765	95.1646	79.8495	185.355	40.63	115.543	139.632	85.9025	104.872	194.176	84.4767
Csa3G036390	449.688	449.688	410.744	352.768	637.777	384.877	384.877	388.014	329.617	498.585	532.979	464.411	464.411	440.606	396.341	526.051	456.632	445.559	445.559	453.74	500.517	520.106	561.548	425.028	425.028	587.319	506.553	649.358	443.121	402.253	461.55	521.287	461.586	549.168	469.344	586.642	540.259	419.175	390.074	415.507	390.661	525.023	548.506	506.932	647.862	501.671	538.18	619.626	437.743
Csa3G036420	41.8887	41.8887	48.0657	35.2768	63.5507	28.9038	28.9038	39.8564	37.6194	45.0111	61.1615	58.7441	58.7441	33.8115	33.5433	37.0216	52.8959	30.4726	30.4726	45.1932	51.8589	66.3966	51.8546	46.9409	46.9409	52.7239	39.124	63.9519	29.7136	30.14	53.5587	69.505	43.2737	50.2628	39.0326	38.8739	42.7845	26.8437	24.0046	34.849	32.6267	36.3614	57.5592	58.292	31.5298	27.4888	35.7703	48.9387	46.0782
Csa3G036430	8.62415	8.62415	2.91308	6.78399	2.26967	10.6488	10.6488	4.68899	9.85269	5.19359	15.7272	6.65028	6.65028	13.7359	9.70991	7.7487	10.7951	4.94151	4.94151	7.23092	14.9291	10.4513	10.118	11.0951	11.0951	13.4875	4.11831	2.45969	11.6271	6.95538	12.602	6.51609	16.2276	5.58476	13.3282	10.602	1.67782	9.29206	9.43036	8.04208	7.72737	9.7555	11.8504	5.20464	9.75922	9.44927	10.5685	8.68266	10.2396
Csa3G036470	39.4247	39.4247	16.0219	35.2768	12.4832	24.3401	24.3401	51.5789	33.1409	31.1616	20.9697	37.6849	37.6849	44.3776	19.4198	23.2461	19.4312	37.0613	37.0613	44.2894	44.0015	43.6496	17.7065	46.0874	46.0874	39.2364	44.2719	22.1372	19.3784	27.8215	58.2844	59.7308	28.8491	33.5085	32.3685	31.8059	31.0397	9.29206	15.4315	38.8701	45.5056	25.719	27.0867	40.5962	33.0312	30.9249	30.8925	23.68	29.8655
Csa3G036480	9.85617	9.85617	4.36961	2.7136	9.07868	1.52125	1.52125	4.68899	2.6871	8.65599	1.74747	9.97542	9.97542	8.45288	2.64816	6.88774	1.07951	14.8245	14.8245	9.03865	14.9291	11.0661	2.52949	7.68124	7.68124	4.90455	6.17747	6.14922	1.2919	6.95538	9.45153	5.43008	4.50767	9.30793	8.56814	4.71198	5.03347	11.357	1.71461	4.02104	8.58596	8.86864	16.9292	12.4911	9.75922	2.57707	4.87776	10.2613	9.3863
Csa3G036490	33.2646	33.2646	42.2396	36.6335	78.3036	21.2975	21.2975	35.1675	33.1409	66.6511	38.4444	19.9508	19.9508	32.7549	37.0742	50.797	19.4312	50.2387	50.2387	37.9623	51.8589	64.5522	25.2949	50.3548	50.3548	36.7841	49.4198	56.5729	20.6703	28.9807	37.8061	56.4728	34.2583	37.2317	48.5528	32.9839	49.4958	30.9735	22.2899	44.2314	42.9298	69.1754	38.9371	49.9645	45.0426	28.3478	52.0295	67.8826	45.2249
Csa3G036510	34.4966	34.4966	43.6961	81.4079	83.9778	47.1589	47.1589	38.6842	67.1774	70.1135	48.9292	35.4682	35.4682	63.3966	60.0249	49.9361	53.9754	36.2377	36.2377	66.886	60.5021	65.167	96.1208	41.8201	41.8201	67.4375	37.0648	38.1252	58.1353	56.8022	48.8329	81.4512	72.1228	70.7402	39.0326	55.3658	53.6903	58.8497	52.2956	79.0805	60.9603	62.9673	74.4884	68.7012	55.5525	48.1054	42.2739	78.9333	56.3178
Csa3G036560	8.62415	8.62415	0	1.3568	2.26967	1.52125	1.52125	3.51675	1.7914	2.5968	0	2.21676	2.21676	5.28305	0.882719	1.72193	2.15902	4.11792	4.11792	0	4.71445	4.30348	1.26475	0	0	0	2.05916	6.14922	1.2919	0	1.57526	2.17203	0.901535	1.86159	6.66411	2.35599	4.19456	1.03245	0.857305	4.02104	0.858596	4.43432	1.69292	2.08186	0.750709	4.29512	1.62592	1.57867	2.5599
Csa3G038120	28.3365	28.3365	40.7831	36.6335	22.6967	6.08501	6.08501	12.8947	13.4355	32.0272	24.4646	19.9508	19.9508	26.4152	42.3705	18.9413	26.9877	14.8245	14.8245	16.2696	10.2146	7.37739	30.3539	33.2854	33.2854	38.0102	38.0944	33.2058	25.8379	20.8661	22.0536	20.6343	38.766	18.6159	36.1766	48.2978	37.751	46.4603	36.0068	34.849	30.0509	26.6059	15.2363	19.7776	54.8018	24.0527	27.6407	26.8373	19.6259
Csa3G039320	25.8724	25.8724	16.0219	16.2816	9.07868	7.60627	7.60627	11.7225	8.95699	14.7152	12.2323	15.5173	15.5173	13.7359	11.4753	10.3316	17.2721	18.1189	18.1189	16.2696	7.85741	14.14	15.177	16.2159	16.2159	6.13068	12.3549	15.988	6.45948	15.07	17.3278	20.6343	13.523	13.0311	13.3282	15.3139	18.4561	9.29206	6.85844	8.04208	17.1719	23.0585	16.9292	15.6139	13.5128	10.3083	13.0074	13.4187	13.6528
Csa3G044470	12.3202	12.3202	5.82615	8.14079	13.618	10.6488	10.6488	12.8947	13.4355	6.92479	17.4747	7.75866	7.75866	10.5661	9.70991	10.3316	10.7951	5.76509	5.76509	8.13478	7.07167	11.6809	12.6475	2.56041	2.56041	11.0352	3.08874	19.6775	18.0866	17.3884	18.9031	8.68812	14.4246	5.58476	8.56814	12.958	10.9059	18.5841	4.28653	9.38243	6.86877	7.09491	6.77167	14.573	9.00851	7.73122	5.69072	19.7333	6.8264
Csa3G046220	23.4084	23.4084	34.9569	14.9248	26.1012	22.8188	22.8188	69.1627	87.7785	90.0223	111.838	14.4089	14.4089	29.5851	30.0125	61.1287	46.4189	124.361	124.361	140.099	155.577	188.124	116.357	21.3368	21.3368	84.6034	45.3015	55.343	99.476	53.3246	189.031	137.924	145.147	145.204	54.2649	55.3658	52.8514	16.5192	66.8698	76.3998	121.921	153.427	281.024	141.566	69.0652	32.6429	62.598	18.944	171.513
Csa3G047730	17.2483	17.2483	21.8481	27.136	31.7754	77.5839	77.5839	46.8899	70.7602	38.0863	89.121	26.6011	26.6011	26.4152	37.9569	18.0803	64.7705	101.301	101.301	94.002	69.1452	92.2174	88.5323	18.7764	18.7764	20.8443	18.5324	31.976	33.5893	44.0507	92.94	61.9029	116.298	117.28	20.9443	28.2719	14.2615	40.2656	32.5776	46.9121	71.2635	52.325	113.426	91.6017	18.7677	11.1673	22.7629	24.4693	76.797
Csa3G047790	136.754	136.754	170.415	194.022	219.023	181.029	181.029	206.316	240.943	222.459	183.484	186.208	186.208	199.699	179.192	192.857	173.801	135.068	135.068	222.351	216.079	201.649	261.803	167.28	167.28	220.705	205.916	209.074	175.698	184.317	187.455	246.526	198.338	234.56	197.067	181.411	175.333	214.75	213.469	229.199	182.022	211.074	245.473	232.127	234.221	171.805	173.161	216.277	200.525
Csa3G047860	2.46404	2.46404	2.91308	14.9248	1.13483	6.08501	6.08501	3.51675	11.6441	0.865599	0	2.21676	2.21676	0	9.70991	0.860967	2.15902	4.94151	4.94151	0	4.71445	1.22957	0	0	0	6.13068	3.08874	2.45969	2.58379	1.15923	3.15051	1.08602	4.50767	1.86159	5.71209	5.88998	1.67782	9.29206	2.57192	4.02104	0	0.886864	3.38584	1.04093	4.50426	2.57707	1.62592	0.789333	1.7066
Csa3G047880	32.0325	32.0325	34.9569	28.4928	36.3147	28.9038	28.9038	57.4402	43.8893	36.3551	55.9191	28.8179	28.8179	49.6607	30.8952	44.7703	37.7828	46.9443	46.9443	54.2319	63.645	71.3148	72.0906	38.4062	38.4062	42.9148	49.4198	54.1132	37.465	61.4392	45.6824	41.2686	39.6675	50.2628	41.8887	43.5858	26.8452	26.8437	39.436	50.9332	49.7986	55.8724	40.63	48.9236	42.7904	42.0922	43.8999	54.464	41.8117
Csa3G048430	19.7123	19.7123	27.6742	25.7792	39.7192	33.4676	33.4676	37.512	40.3065	33.7584	27.9595	22.1676	22.1676	27.4719	33.5433	34.4387	25.9082	38.7085	38.7085	38.8662	40.0728	53.4861	26.5597	35.8458	35.8458	22.0705	28.8282	35.6655	32.2974	34.7769	39.3814	31.4944	38.766	29.7854	14.2802	11.78	30.2008	24.7788	25.7192	29.4876	36.061	52.325	30.4725	35.3915	30.0284	15.4624	33.3314	30.784	29.8655
Csa3G060990	28.3365	28.3365	33.5004	40.7039	44.2586	24.3401	24.3401	30.4785	39.4108	27.6992	15.7272	32.143	32.143	25.3586	27.3643	34.4387	30.2262	32.1198	32.1198	38.8662	27.5009	36.2722	27.8244	28.1645	28.1645	31.8796	33.9761	35.6655	42.6326	19.7069	18.9031	42.3546	38.766	35.3701	42.8407	30.6279	21.8117	35.1033	60.8687	30.828	29.1923	36.3614	54.1734	33.3097	30.7791	27.4888	26.8277	34.7307	48.6381
Csa3G061010	18.4803	18.4803	14.5654	32.5632	36.3147	18.255	18.255	42.2009	44.785	50.2047	36.6969	12.1922	12.1922	14.7925	33.5433	26.69	36.7033	47.7679	47.7679	78.6362	42.43	52.2565	73.3553	30.7249	30.7249	31.8796	23.6803	18.4477	50.384	28.9807	48.8329	56.4728	66.7136	87.4945	26.6564	36.5179	16.7782	38.2007	60.0114	22.7859	55.8088	53.2118	62.638	43.719	29.2777	19.7576	29.2666	25.2587	62.2909
Csa3G061560	32.0325	32.0325	26.2177	21.7088	51.0676	15.2125	15.2125	43.3732	54.6376	41.5487	48.9292	28.8179	28.8179	21.1322	22.068	38.7435	34.5443	48.5915	48.5915	71.4053	46.3587	49.1826	51.8546	32.4319	32.4319	25.7489	35.0057	50.4236	40.0488	34.7769	44.1071	70.591	59.5013	61.4323	25.7044	25.9159	31.0397	28.9086	36.8641	30.828	40.354	54.9855	62.638	40.5962	21.7706	40.3742	34.1443	41.8347	34.132
Csa3G064190	34.4966	34.4966	23.3046	40.7039	22.6967	16.7338	16.7338	37.512	29.5581	26.8336	22.7171	31.0346	31.0346	24.302	37.9569	27.5509	38.8623	23.884	23.884	26.2121	25.9295	25.8209	31.6187	27.3111	27.3111	39.2364	46.331	39.355	28.4217	48.6876	33.0804	29.3224	35.1599	29.7854	19.9923	35.3399	33.5565	44.3954	35.1495	44.2314	27.4751	28.3796	27.0867	34.3506	32.2805	39.5151	27.6407	29.2053	33.2787
Csa3G064200	54.2089	54.2089	59.718	123.469	34.045	34.9888	34.9888	32.823	25.9753	38.0863	17.4747	69.8279	69.8279	88.7552	52.0804	49.9361	42.1008	20.5896	20.5896	36.1546	33.0011	27.0504	25.2949	53.7687	53.7687	91.9602	48.3902	27.0566	38.7569	30.14	25.2041	18.4623	36.9629	27.9238	59.025	73.0357	49.4958	62.9795	52.2956	29.4876	18.0305	30.1534	22.0079	34.3506	70.5667	39.5151	37.3962	41.0453	29.8655
Csa3G064230	1.23202	1.23202	2.91308	2.7136	2.26967	9.12752	9.12752	7.03349	74.343	60.5919	630.837	0	0	1.05661	0.882719	2.5829	3.23853	13.1774	13.1774	7.23092	25.1437	43.6496	352.864	2.56041	2.56041	0	0	9.83876	6.45948	25.503	11.0268	38.0105	141.541	253.176	0.952015	0	2.51673	1.03245	0	2.68069	24.0407	23.9453	79.5672	130.116	0	4.29512	3.25184	3.15733	11.9462
Csa3G073800	7.39213	7.39213	27.6742	21.7088	15.8877	12.17	12.17	19.9282	29.5581	37.2207	29.707	25.4927	25.4927	17.9624	19.4198	32.7167	21.5902	23.884	23.884	36.1546	22.0007	28.8948	20.236	19.6298	19.6298	24.5227	25.7395	19.6775	20.6703	18.5477	12.602	28.2364	20.7353	20.4774	12.3762	16.4919	14.2615	20.649	16.2888	18.7649	21.4649	15.0767	22.0079	18.7367	20.2691	18.8985	18.6981	28.416	16.2127
Csa3G073860	2.46404	2.46404	5.82615	5.42719	4.53934	4.56376	4.56376	8.20574	4.4785	1.7312	3.49494	5.5419	5.5419	1.05661	1.76544	8.60967	4.31803	9.88302	9.88302	8.13478	7.85741	3.6887	3.79424	5.12082	5.12082	6.13068	10.2958	3.68953	10.3352	6.95538	4.72577	8.68812	9.91688	14.8927	8.56814	8.24597	2.51673	4.1298	1.71461	9.38243	8.58596	7.09491	13.5433	7.28649	10.5099	6.8722	3.25184	4.736	11.0929
Csa3G073870	34.4966	34.4966	40.7831	92.2623	34.045	36.5101	36.5101	43.3732	58.2204	51.0703	29.707	45.4436	45.4436	75.0193	60.9076	35.2996	63.691	16.4717	16.4717	47.001	62.0735	39.9609	44.2661	43.527	43.527	66.2114	59.7156	34.4357	46.5083	13.9108	25.2041	42.3546	47.7814	35.3701	40.9367	51.8318	38.5899	55.7524	29.1484	22.7859	16.3133	54.0987	32.1655	28.1051	59.306	29.2068	39.0221	47.36	42.665
Csa3G074490	0	0	0	0	2.26967	0	0	0	8.06129	6.92479	48.9292	0	0	0	1.76544	2.5829	0	0	0	4.51932	13.3576	25.2061	13.9122	0	0	0	0	0	0	1.15923	26.7793	4.34406	0	3.72317	0	0	1.67782	0	0	4.02104	2.57579	1.77373	6.77167	45.8008	0	0	0	3.94667	4.2665
Csa3G074990	24.6404	24.6404	18.935	36.6335	30.6405	44.1164	44.1164	41.0287	35.828	45.0111	29.707	32.143	32.143	22.1888	30.0125	33.5777	20.5107	39.5321	39.5321	32.5391	36.9298	30.1244	49.3251	22.1902	22.1902	44.1409	39.124	24.5969	40.0488	28.9807	61.4349	44.5266	35.1599	26.0622	29.5125	40.0518	30.2008	40.2656	46.2945	40.2104	26.6165	40.7957	23.7009	23.9413	59.306	37.7971	31.7055	44.2027	42.665
Csa3G076580	39.4247	39.4247	55.3484	263.219	34.045	0	0	3.51675	1.7914	8.65599	3.49494	36.5765	36.5765	94.0383	107.692	79.209	28.0672	1.64717	1.64717	1.80773	3.92871	2.45913	1.26475	26.4576	26.4576	164.302	61.7747	67.6415	124.022	1.15923	0	0	0.901535	1.86159	127.57	81.2817	119.964	56.7848	150.886	0	4.29298	2.66059	1.69292	7.28649	299.533	97.0698	140.642	18.944	1.7066
Csa3G077610	359.75	359.75	218.481	184.525	443.72	179.508	179.508	255.55	269.605	334.987	319.787	287.07	287.07	207.096	327.489	394.323	310.898	345.906	345.906	223.255	277.367	296.94	392.072	386.622	386.622	302.856	386.092	445.204	496.088	315.31	281.971	330.149	330.863	301.577	261.804	335.729	433.717	549.264	524.671	340.448	344.297	313.95	413.072	273.764	369.349	277.465	382.091	449.92	328.52
Csa3G077640	2.46404	2.46404	2.91308	4.07039	5.67417	7.60627	7.60627	4.68899	4.4785	3.4624	3.49494	4.43352	4.43352	2.11322	8.82719	5.1658	4.31803	1.64717	1.64717	3.61546	3.92871	1.22957	2.52949	8.53471	8.53471	8.58296	1.02958	2.45969	7.75138	4.63692	3.15051	3.25805	5.40921	0	6.66411	9.42396	4.19456	5.16226	5.14383	5.36139	4.29298	3.54745	13.5433	2.08186	3.75355	3.4361	3.25184	4.736	1.7066
Csa3G077650	43.1207	43.1207	45.1527	50.2015	61.2811	36.5101	36.5101	57.4402	87.7785	73.5759	57.6666	36.5765	36.5765	43.321	37.0742	58.5458	36.7033	56.8273	56.8273	72.3092	63.645	65.167	75.8848	37.5527	37.5527	41.6886	62.8043	54.1132	63.3029	66.0761	53.5587	60.8169	64.009	76.325	43.7927	45.9418	55.3682	54.7199	56.5822	52.2735	55.8088	54.0987	62.638	56.2101	42.0397	49.8234	51.2165	47.36	51.198
Csa3G077670	17.2483	17.2483	10.1958	18.9952	15.8877	12.17	12.17	35.1675	26.871	18.1776	17.4747	14.4089	14.4089	10.5661	12.3581	22.3851	22.6697	32.1198	32.1198	23.5005	21.215	35.6574	36.6777	23.0437	23.0437	13.4875	22.6507	22.1372	9.04328	15.07	18.9031	28.2364	27.046	39.0933	25.7044	20.0259	13.4226	17.5517	14.5742	14.7438	27.4751	20.3979	28.7796	23.9413	27.0255	18.8985	18.6981	26.048	23.8924
Csa3G077720	24.6404	24.6404	37.87	40.7039	30.6405	25.8613	25.8613	43.3732	50.1592	51.0703	38.4444	45.4436	45.4436	50.7173	31.7779	40.4654	37.7828	40.3556	40.3556	53.328	29.0724	36.887	34.1482	40.1131	40.1131	51.4977	47.3606	30.7461	60.7191	45.2099	33.0804	53.2148	31.5537	33.5085	53.3129	37.6959	36.0732	37.1682	42.8653	56.2946	41.2126	41.6826	38.9371	31.2278	45.7933	35.22	45.5258	29.9947	40.9584
Csa3G095040	1.23202	1.23202	7.28269	4.07039	12.4832	0	0	1.17225	0	0	0	0	0	0	14.1235	8.60967	6.47705	0	0	0	0	0	1.26475	1.70694	1.70694	2.45227	3.08874	7.37907	19.3784	0	0	0	0	0	9.52015	3.53399	15.1004	3.09735	30.863	0	0	1.77373	0	1.04093	2.25213	0.859025	10.5685	0	0
Csa3G099690	18.4803	18.4803	17.4785	24.4224	29.5057	28.9038	28.9038	22.2727	36.7237	33.7584	36.6969	27.7095	27.7095	30.6417	35.3088	25.829	25.9082	15.6481	15.6481	42.4817	26.7152	39.3461	46.7956	37.5527	37.5527	29.4273	29.8578	39.355	34.8812	38.2546	37.8061	31.4944	33.3568	40.9549	20.9443	22.3819	36.9121	22.7139	36.8641	21.4455	25.7579	38.1351	27.0867	22.9004	37.5355	27.4888	31.7055	13.4187	37.5452
Csa3G099750	23.4084	23.4084	29.1308	23.0656	34.045	12.17	12.17	38.6842	25.9753	30.296	26.2121	29.9263	29.9263	17.9624	19.4198	21.5242	37.7828	20.5896	20.5896	44.2894	18.8578	26.4357	36.6777	29.018	29.018	35.558	18.5324	15.988	56.8434	23.1846	39.3814	16.2902	37.8645	50.2628	39.9846	36.5179	20.1339	29.9411	36.8641	32.1683	29.1923	24.8322	25.3938	21.8595	47.2947	17.1805	11.3814	21.312	20.4792
Csa3G104880	121.97	121.97	109.24	137.037	132.776	162.774	162.774	153.565	145.103	168.792	183.484	125.247	125.247	129.963	119.167	147.225	123.064	154.01	154.01	157.272	143.791	172.139	142.916	122.046	122.046	144.684	115.313	129.134	151.152	186.636	184.305	173.762	153.261	148.927	138.042	155.495	128.353	149.705	186.035	168.884	131.365	163.183	176.064	180.081	172.663	123.7	127.635	143.659	126.288
Csa3G104930	39.4247	39.4247	43.6961	8.14079	37.4495	22.8188	22.8188	31.6507	22.3925	32.0272	13.9798	23.276	23.276	14.7925	11.4753	30.1338	7.55656	69.1811	69.1811	37.9623	29.0724	32.5835	15.177	41.8201	41.8201	34.3318	19.562	22.1372	23.2541	42.8915	47.2577	23.8923	20.7353	27.9238	28.5605	22.3819	21.8117	5.16226	15.4315	41.5507	34.3439	27.4928	25.3938	44.7599	36.7848	17.1805	21.137	45.7813	28.1589
Csa3G105950	0	0	2.91308	0	11.3483	146.04	146.04	18.756	60.0118	6.92479	347.747	2.21676	2.21676	2.11322	7.06175	0.860967	23.7492	99.6537	99.6537	217.831	110.789	150.622	230.184	1.70694	1.70694	3.67841	0	11.0686	23.2541	127.515	343.406	115.118	152.359	178.712	3.80806	0	1.67782	11.357	31.7203	52.2735	48.94	129.482	450.316	143.648	0	1.71805	3.25184	16.576	22.1858
Csa3G105960	89.9375	89.9375	84.4792	92.2623	125.967	76.0627	76.0627	111.364	94.9441	116.856	85.6261	78.695	78.695	113.057	116.519	123.979	93.9172	65.0632	65.0632	99.4251	133.576	115.579	88.5323	124.607	124.607	145.91	127.668	189.396	102.06	124.038	126.02	122.72	82.0397	102.387	130.426	122.512	178.688	98.0829	96.8755	85.7822	92.7284	133.03	91.4176	128.034	140.383	168.369	172.348	116.032	99.8361
Csa3G110620	694.86	694.86	716.617	735.385	916.946	571.991	571.991	699.832	820.46	985.917	1043.24	784.733	784.733	794.571	732.657	843.748	944.57	844.998	844.998	875.845	1109.47	1100.46	1112.98	700.699	700.699	857.069	718.646	983.876	865.571	784.798	820.708	1106.65	896.126	1046.21	692.115	756.273	682.035	799.117	853.019	629.963	708.342	1045.61	887.089	1083.61	880.582	765.391	760.118	977.194	733.838
Csa3G110630	375.766	375.766	333.547	298.496	601.462	284.474	284.474	418.493	453.224	646.602	566.181	301.479	301.479	332.832	378.687	495.917	465.268	502.387	502.387	497.126	550.019	593.265	593.166	453.193	453.193	456.123	557.002	627.221	421.158	528.609	499.356	553.868	485.927	569.645	382.71	439.392	448.818	315.93	378.929	439.634	480.814	591.538	438.466	605.82	519.491	357.354	505.661	657.514	481.261
Csa3G110660	55.4409	55.4409	50.9788	92.2623	51.0676	47.1589	47.1589	36.3397	59.1161	60.5919	59.414	72.0447	72.0447	51.7739	60.0249	61.1287	76.6451	41.1792	41.1792	37.0585	62.8593	62.0931	41.7366	56.3291	56.3291	69.8898	45.3015	40.5849	78.8057	45.2099	69.3112	60.8169	53.1906	46.5396	46.6488	73.0357	65.4351	80.5312	70.299	45.5718	48.0814	56.7593	71.1026	58.292	67.5638	57.5547	68.2887	56.0427	47.7848
Csa3G111220	75.1533	75.1533	103.414	103.117	145.259	45.6376	45.6376	71.5072	97.6312	135.033	141.545	60.9609	60.9609	102.491	118.284	159.279	97.1558	63.416	63.416	93.0981	146.148	143.244	84.738	82.7867	82.7867	90.7341	124.579	111.916	117.563	102.012	61.4349	131.408	80.2366	72.6018	92.3455	90.7057	120.803	171.387	162.888	80.4208	102.173	180.92	133.741	138.443	75.0709	77.3122	149.585	138.133	63.9975
Csa3G112770	14.7843	14.7843	16.0219	17.6384	21.5619	4.56376	4.56376	16.4115	21.4968	19.0432	15.7272	17.7341	17.7341	8.45288	25.5989	32.7167	28.0672	15.6481	15.6481	28.0198	22.0007	23.3617	26.5597	35.8458	35.8458	22.0705	25.7395	18.4477	25.8379	6.95538	23.6288	14.1182	29.7507	24.2006	7.61612	29.4499	19.295	12.3894	38.5787	36.1894	26.6165	15.9635	8.46459	12.4911	29.2777	11.1673	24.3888	26.048	22.1858
Csa3G112780	51.7449	51.7449	24.7611	50.2015	101	21.2975	21.2975	42.2009	45.6807	101.275	59.414	37.6849	37.6849	22.1888	56.494	85.2357	44.2598	82.3585	82.3585	46.0971	85.6458	79.307	53.1194	76.8124	76.8124	62.533	91.6325	82.3996	86.5571	83.4645	39.3814	107.516	52.289	74.4634	49.5048	60.0778	78.0188	70.2067	92.589	46.9121	78.1323	132.143	69.4097	57.251	57.8046	37.7971	86.1738	98.6666	64.8508
Csa3G113350	28.3365	28.3365	23.3046	40.7039	35.1799	28.9038	28.9038	30.4785	31.3495	36.3551	15.7272	53.2022	53.2022	30.6417	19.4198	41.3264	12.9541	29.649	29.649	35.2507	36.9298	35.6574	13.9122	23.8972	23.8972	34.3318	26.769	22.1372	33.5893	28.9807	23.6288	35.8385	32.4553	33.5085	28.5605	24.7379	23.4895	22.7139	21.4326	32.1683	21.4649	26.6059	33.8584	30.1869	29.2777	28.3478	38.2091	39.4667	33.2787
Csa3G114430	78.8493	78.8493	50.9788	28.4928	65.8204	51.7226	51.7226	138.325	145.999	153.211	110.091	83.1285	83.1285	47.5474	70.6175	93.8454	91.7582	157.305	157.305	184.388	155.577	181.361	140.387	88.7609	88.7609	42.9148	50.4493	73.7907	85.2652	91.5791	157.526	150.956	116.298	137.757	84.7294	73.0357	44.4623	13.4219	18.0034	134.035	133.941	152.541	84.6459	129.075	59.306	37.7971	51.2165	101.035	189.433
Csa3G115610	189.731	189.731	147.11	130.253	296.192	106.488	106.488	275.478	221.238	296.9	171.252	159.607	159.607	203.926	187.136	264.317	180.278	282.49	282.49	286.525	293.081	274.193	187.183	272.257	272.257	323.7	284.164	275.485	164.071	124.038	296.148	372.503	187.519	201.051	252.284	253.269	283.552	111.505	119.165	205.073	322.832	272.267	177.756	302.91	405.383	160.638	251.205	271.531	307.188
Csa3G116670	20.9444	20.9444	23.3046	20.352	21.5619	4.56376	4.56376	10.5502	8.06129	12.1184	5.24241	15.5173	15.5173	5.28305	14.1235	21.5242	6.47705	10.7066	10.7066	5.42319	7.07167	11.0661	2.52949	12.8021	12.8021	29.4273	22.6507	25.8267	19.3784	6.95538	1.57526	13.0322	6.31074	3.72317	17.1363	30.6279	20.1339	13.4219	29.1484	14.7438	6.01017	12.4161	5.07876	11.4502	22.5213	18.8985	30.8925	16.576	9.3863
Csa3G116680	94.8656	94.8656	65.5442	88.1919	130.506	124.743	124.743	84.4019	106.588	94.3503	99.6059	117.488	117.488	77.1325	114.753	104.177	83.1221	116.125	116.125	112.983	85.6458	115.579	104.974	102.416	102.416	104.222	107.076	119.295	112.395	130.993	108.693	131.408	96.4642	70.7402	103.77	100.13	111.575	108.407	98.5901	134.035	113.335	126.822	128.662	132.198	79.5752	102.224	104.059	111.296	99.8361
Csa3G116860	1889.92	1889.92	2132.37	1938.86	3210.45	2739.78	2739.78	1881.46	1608.68	2717.98	1633.89	1674.76	1674.76	2110.05	1844	2622.51	1632.22	2114.14	2114.14	1814.06	2457.01	2723.49	1565.76	2202.81	2202.81	2915.75	2364.94	2692.13	1795.74	2683.62	2047.83	2848.62	1480.32	1552.56	2053.5	2378.37	2552.81	1432.01	1500.28	2269.21	2237.5	3065.89	1586.26	2452.43	2886.48	2257.52	2473.84	3606.46	2169.09
Csa3G117430	767.549	767.549	579.702	458.598	897.654	467.025	467.025	910.837	1121.42	1186.74	1231.97	693.846	693.846	495.55	863.299	798.116	990.989	1052.54	1052.54	1267.22	1119.68	1075.26	1498.73	974.663	974.663	777.371	859.698	757.584	1041.27	865.944	1233.42	1130.54	1432.54	1377.57	750.188	917.659	777.671	894.103	826.442	1159.4	1102.44	1129.86	1288.31	1184.58	852.055	529.159	761.744	930.624	1223.63
Csa3G117960	3.69606	3.69606	1.45654	2.7136	6.80901	0	0	1.17225	9.85269	10.3872	1.74747	1.10838	1.10838	0	6.17903	9.47064	6.47705	2.47075	2.47075	0.903865	14.1433	1.84435	1.26475	0	0	4.90455	2.05916	12.2984	3.87569	5.79615	0	14.1182	9.91688	0	1.90403	2.35599	4.19456	2.0649	5.14383	1.34035	3.43439	7.09491	11.8504	4.16371	0	4.29512	2.43888	11.84	0
Csa3G117970	33.2646	33.2646	78.653	73.2671	64.6856	39.5526	39.5526	84.4019	85.9871	93.4847	69.8989	33.2514	33.2514	65.5098	79.4447	44.7703	84.2017	57.6509	57.6509	119.31	95.0747	85.4548	61.9726	51.2082	51.2082	57.6284	59.7156	65.1818	65.8867	54.4838	99.2411	90.1393	125.313	85.6329	57.1209	94.2396	68.7907	74.3365	70.299	85.7822	92.7284	109.084	96.4964	70.7831	42.7904	60.1317	67.4757	58.4107	86.1833
Csa3G118130	8.62415	8.62415	4.36961	1.3568	3.4045	0	0	1.17225	2.6871	5.19359	6.98989	4.43352	4.43352	2.11322	6.17903	2.5829	9.71558	4.11792	4.11792	5.42319	4.71445	3.07391	3.79424	2.56041	2.56041	2.45227	4.11831	6.14922	7.75138	2.31846	0	3.25805	10.8184	1.86159	3.80806	3.53399	5.87238	7.22716	7.71575	1.34035	4.29298	5.32118	10.1575	2.08186	9.75922	2.57707	3.25184	2.368	3.4132
Csa3G118140	188.499	188.499	152.936	184.525	258.742	165.817	165.817	239.139	274.084	382.595	407.161	188.425	188.425	268.379	287.766	273.787	344.363	233.898	233.898	299.179	311.939	375.018	456.574	193.738	193.738	284.464	358.293	242.279	347.52	278.215	300.874	333.407	335.371	379.763	193.259	247.379	319.625	265.34	261.478	233.22	238.69	319.271	345.355	407.003	246.233	236.232	293.479	291.264	249.163
Csa3G118230	24.6404	24.6404	18.935	14.9248	14.7529	18.255	18.255	10.5502	19.7054	30.296	31.4545	23.276	23.276	11.6227	14.1235	24.1071	15.1131	20.5896	20.5896	21.6928	18.072	31.3539	26.5597	17.9229	17.9229	18.392	24.7099	17.2178	21.9622	24.3438	17.3278	21.7203	20.7353	11.1695	22.8484	20.0259	16.7782	15.4868	12.8596	26.8069	27.4751	31.0402	20.315	28.1051	13.5128	15.4624	23.5759	15.7867	17.9193
Csa3G119260	8.62415	8.62415	4.36961	5.42719	2.26967	0	0	2.3445	3.5828	3.4624	1.74747	5.5419	5.5419	8.45288	14.1235	16.3584	6.47705	0.823585	0.823585	1.80773	4.71445	3.07391	5.05899	7.68124	7.68124	8.58296	7.20705	8.60891	11.6271	2.31846	3.15051	4.34406	3.60614	5.58476	3.80806	8.24597	8.38912	2.0649	3.42922	4.02104	4.29298	5.32118	6.77167	7.28649	3.00284	4.29512	10.5685	11.0507	0.8533
Csa3G119400	44.3528	44.3528	58.2615	135.68	52.2024	30.4251	30.4251	44.5454	42.9936	38.0863	31.4545	77.5866	77.5866	80.3024	61.7903	37.0216	45.3394	28.8255	28.8255	23.5005	35.3583	31.9687	16.4417	44.3805	44.3805	98.0909	62.8043	41.8147	41.3407	18.5477	28.3546	29.3224	32.4553	20.4774	60.929	82.4597	59.5627	73.304	58.2968	37.5297	20.6063	29.2665	15.2363	20.8186	77.3231	60.1317	43.8999	33.9413	20.4792
Csa3G119410	65.2971	65.2971	68.4573	85.4783	130.506	65.4139	65.4139	173.493	168.391	162.733	171.252	67.6112	67.6112	60.2268	135.939	110.204	115.507	163.07	163.07	178.965	194.078	175.213	147.975	103.27	103.27	128.744	119.431	121.755	135.649	115.923	229.987	217.203	187.519	145.204	99.0096	150.783	105.703	121.829	138.026	148.778	182.022	210.187	213.308	149.894	105.85	67.863	132.513	112.875	198.819
Csa3G119540	73.9213	73.9213	55.3484	59.6991	113.483	13.6913	13.6913	26.9617	26.871	96.9471	10.4848	35.4682	35.4682	80.3024	116.519	191.135	90.6787	51.8858	51.8858	14.4618	50.2874	36.887	3.79424	107.537	107.537	125.066	202.827	162.34	113.687	20.8661	18.9031	44.5266	11.72	16.7543	79.9693	69.5017	155.199	49.5577	63.4406	21.4455	37.7782	41.6826	18.6221	23.9413	123.116	85.0435	165.031	78.144	26.4523
Csa3G119560	4.92808	4.92808	5.82615	1.3568	1.13483	0	0	1.17225	12.5398	8.65599	10.4848	2.21676	2.21676	7.39627	8.82719	6.02677	1.07951	4.11792	4.11792	1.80773	8.64315	2.45913	6.32373	6.82777	6.82777	8.58296	7.20705	4.91938	5.16759	8.11461	1.57526	2.17203	8.11381	9.30793	5.71209	2.35599	5.03347	5.16226	4.28653	4.02104	3.43439	0.886864	5.07876	6.24557	3.00284	12.0263	4.87776	4.736	4.2665
Csa3G119590	48.0488	48.0488	42.2396	35.2768	93.0564	66.9352	66.9352	110.191	137.938	151.48	162.515	41.0101	41.0101	58.1135	55.6113	128.284	46.4189	83.182	83.182	112.079	111.575	184.435	151.77	27.3111	27.3111	62.533	80.3071	115.605	60.7191	78.8276	132.321	141.182	94.6612	148.927	26.6564	61.2558	72.9853	49.5577	42.008	61.6559	109.042	81.5915	106.654	196.735	50.2975	73.0171	87.7997	90.7733	95.5696
Csa3G119680	20.9444	20.9444	20.3915	29.8496	29.5057	13.6913	13.6913	16.4115	17.914	20.7744	8.73736	11.0838	11.0838	12.6793	20.3025	21.5242	22.6697	17.2953	17.2953	14.4618	11.0004	15.9844	12.6475	18.7764	18.7764	33.1057	22.6507	15.988	33.5893	8.11461	20.4783	13.0322	9.01535	26.0622	15.2322	20.0259	10.9059	26.8437	23.1472	9.38243	12.8789	17.7373	20.315	11.4502	22.5213	15.4624	28.4536	13.4187	17.9193
Csa3G119790	14.7843	14.7843	18.935	17.6384	13.618	27.3826	27.3826	24.6172	20.6011	17.312	17.4747	22.1676	22.1676	17.9624	26.4816	16.3584	18.3516	31.2962	31.2962	23.5005	30.6439	17.2139	15.177	23.0437	23.0437	25.7489	14.4141	14.7581	23.2541	10.4331	31.5051	27.1504	25.243	31.6469	16.1843	22.3819	20.9728	14.4543	19.718	13.4035	20.6063	25.719	18.6221	10.4093	20.2691	10.3083	9.75553	24.4693	12.7995
Csa3G119830	24.6404	24.6404	34.9569	17.6384	38.5844	30.4251	30.4251	28.134	17.0183	31.1616	34.9494	22.1676	22.1676	27.4719	25.5989	22.3851	33.4648	33.767	33.767	37.0585	38.5013	35.0426	17.7065	30.7249	30.7249	42.9148	36.0352	49.1938	21.9622	28.9807	33.0804	29.3224	18.0307	18.6159	42.8407	32.9839	29.3619	27.8762	37.7214	28.1473	41.2126	42.5695	13.5433	34.3506	37.5355	21.4756	31.7055	35.52	50.3447
Csa3G121740	46.8168	46.8168	46.6092	67.8399	77.1688	59.3289	59.3289	69.1627	74.343	73.5759	68.1514	53.2022	53.2022	86.642	68.8521	78.348	70.168	53.533	53.533	60.5589	49.5017	62.0931	54.3841	58.036	58.036	62.533	67.9522	61.4922	85.2652	68.3945	66.1607	66.2469	57.6982	96.8024	62.833	57.7218	67.1129	68.1418	66.0125	61.6559	48.0814	68.2885	81.2601	58.292	64.561	64.4269	64.2239	82.0906	53.7579
Csa3G121750	3.69606	3.69606	1.45654	1.3568	1.13483	3.04251	3.04251	7.03349	8.95699	8.65599	3.49494	0	0	1.05661	6.17903	6.88774	4.31803	4.94151	4.94151	18.9812	14.9291	8.60696	7.58848	0.853471	0.853471	0	1.02958	2.45969	5.16759	2.31846	34.6556	14.1182	12.6215	11.1695	1.90403	1.178	3.35565	0	3.42922	1.34035	10.3032	7.98177	13.5433	3.12278	0.750709	1.71805	3.25184	1.57867	15.3594
Csa3G122360	348.662	348.662	340.83	369.049	813.677	304.251	304.251	814.713	849.123	944.368	1245.95	298.154	298.154	323.323	546.403	723.212	825.824	694.282	694.282	844.21	1024.61	982.423	1149.65	419.054	419.054	459.801	739.237	832.605	1196.3	810.301	1124.73	1235.89	927.679	1174.66	450.303	534.81	636.734	675.223	1091.35	810.91	1148.8	1166.23	1254.45	1108.59	516.488	340.174	808.896	1101.12	753.464
Csa3G122430	44.3528	44.3528	27.6742	47.4879	32.9102	30.4251	30.4251	37.512	26.871	29.4304	20.9697	37.6849	37.6849	28.5285	21.1853	30.9948	23.7492	46.9443	46.9443	28.0198	39.2871	48.5678	43.0014	33.2854	33.2854	36.7841	31.9169	36.8953	23.2541	34.7769	40.9566	31.4944	29.7507	22.339	30.4645	18.8479	24.3284	46.4603	42.008	26.8069	24.0407	37.2483	44.0159	28.1051	36.7848	18.0395	43.8999	39.4667	31.5721
Csa3G122550	72.6892	72.6892	78.653	137.037	85.1126	68.4564	68.4564	70.3349	94.9441	89.1567	115.333	88.6704	88.6704	98.2647	71.5002	85.2357	88.5197	66.7104	66.7104	76.8285	79.3598	100.824	106.239	84.4936	84.4936	106.674	81.3367	86.0891	87.849	95.0568	59.8597	102.085	109.987	91.2177	86.6334	81.2817	84.7301	88.7908	108.878	72.3787	78.1323	86.9126	91.4176	81.1924	108.102	112.532	104.059	107.349	83.6234
Csa3G122560	34.4966	34.4966	46.6092	54.2719	62.4159	31.9463	31.9463	75.0239	66.2817	55.3983	59.414	50.9855	50.9855	50.7173	53.8459	69.7383	48.5779	51.0622	51.0622	84.9633	61.2878	68.8557	83.4733	31.5784	31.5784	84.6034	52.5085	56.5729	64.5948	70.713	63.0102	67.333	55.8952	68.8787	47.6008	87.1717	65.4351	50.5901	63.4406	69.698	49.7986	57.6461	76.1813	51.0055	57.8046	53.2595	63.4109	85.248	58.8777
Csa3G124880	28.3365	28.3365	42.2396	13.568	23.8315	34.9888	34.9888	17.5837	14.3312	34.624	10.4848	26.6011	26.6011	44.3776	15.8889	37.0216	11.8746	25.5311	25.5311	11.7502	6.28593	19.0583	10.118	29.8715	29.8715	49.0455	26.769	22.1372	16.7947	20.8661	22.0536	27.1504	9.91688	11.1695	30.4645	41.2298	30.2008	10.3245	9.43036	16.0842	19.7477	18.6241	20.315	24.9823	66.8131	30.9249	20.324	41.0453	25.599
Csa3G124910	1.23202	1.23202	4.36961	0	2.26967	1.52125	1.52125	3.51675	1.7914	5.19359	8.73736	0	0	3.16983	4.4136	2.5829	0	4.11792	4.11792	9.03865	6.28593	2.45913	6.32373	0	0	3.67841	2.05916	2.45969	3.87569	3.47769	3.15051	5.43008	6.31074	7.44634	0	1.178	1.67782	4.1298	3.42922	2.68069	4.29298	0.886864	0	8.32742	4.50426	0.859025	2.43888	3.94667	5.9731
Csa3G125000	27.1045	27.1045	34.9569	56.9855	41.9889	47.1589	47.1589	33.9952	43.8893	41.5487	38.4444	24.3844	24.3844	36.9813	36.1915	44.7703	35.6238	29.649	29.649	32.5391	34.5726	42.42	40.4719	31.5784	31.5784	38.0102	26.769	52.8833	43.9245	32.4584	36.2309	27.1504	36.9629	33.5085	37.1286	45.9418	34.3954	37.1682	50.581	48.2525	34.3439	37.2483	44.0159	36.4325	39.7876	39.5151	38.2091	46.5707	41.8117
Csa3G125010	17.2483	17.2483	23.3046	25.7792	29.5057	21.2975	21.2975	17.5837	26.871	24.2368	22.7171	27.7095	27.7095	29.5851	24.7161	25.829	24.8287	27.1783	27.1783	23.5005	29.8582	24.5913	26.5597	29.018	29.018	35.558	28.8282	28.2864	18.0866	19.7069	22.0536	27.1504	24.3414	26.0622	26.6564	25.9159	36.0732	16.5192	29.1484	32.1683	28.3337	29.2665	11.8504	23.9413	41.289	18.8985	29.2666	26.048	24.7457
Csa3G125530	59.137	59.137	53.8919	27.136	101	60.8501	60.8501	78.5406	74.343	132.437	64.6564	44.3352	44.3352	50.7173	59.1422	120.535	61.532	107.066	107.066	69.5976	117.075	155.54	74.6201	84.4936	84.4936	67.4375	90.6029	114.376	64.5948	124.038	75.6122	142.268	62.2059	65.1555	43.7927	57.7218	88.9246	32.006	66.0125	73.7191	98.7386	185.355	76.1813	118.666	74.3202	68.722	90.2386	137.344	100.689
Csa3G126120	136.754	136.754	107.784	59.6991	150.933	71.4989	71.4989	110.191	123.606	135.899	64.6564	80.9117	80.9117	179.624	115.636	184.247	51.8164	141.657	141.657	109.368	113.932	175.213	65.7668	179.229	179.229	252.584	173.999	135.283	69.7624	154.178	105.542	159.644	80.2366	98.664	131.378	130.758	167.782	52.655	67.7271	103.207	104.749	153.427	60.9451	139.484	213.952	152.047	143.894	163.392	121.169
Csa3G126200	9.85617	9.85617	16.0219	25.7792	26.1012	22.8188	22.8188	46.8899	32.2452	28.5648	33.202	19.9508	19.9508	33.8115	35.3088	20.6632	35.6238	24.7075	24.7075	31.6353	32.2154	35.6574	44.2661	28.1645	28.1645	22.0705	33.9761	31.976	28.4217	18.5477	39.3814	32.5805	35.1599	42.8165	22.8484	32.9839	20.9728	22.7139	30.863	20.1052	25.7579	38.1351	25.3938	18.7367	24.0227	25.7707	23.5759	18.944	44.3716
Csa3G126250	6.16011	6.16011	8.73923	2.7136	4.53934	12.17	12.17	8.20574	6.26989	11.2528	5.24241	4.43352	4.43352	3.16983	2.64816	7.7487	0	9.05943	9.05943	9.03865	11.0004	3.6887	3.79424	0.853471	0.853471	2.45227	6.17747	8.60891	2.58379	10.4331	4.72577	9.77414	9.91688	5.58476	4.76008	7.06797	2.51673	4.1298	4.28653	9.38243	7.72737	7.09491	10.1575	13.5321	3.75355	8.59025	4.0648	3.15733	11.9462
Csa3G126750	23.4084	23.4084	14.5654	18.9952	21.5619	19.7763	19.7763	11.7225	36.7237	29.4304	13.9798	23.276	23.276	12.6793	19.4198	18.0803	23.7492	16.4717	16.4717	18.9812	20.4293	14.7548	22.7654	19.6298	19.6298	35.558	33.9761	9.83876	21.9622	17.3884	23.6288	20.6343	24.3414	14.8927	18.0883	29.4499	24.3284	19.6166	26.5765	14.7438	13.7375	17.7373	16.9292	17.6958	35.2833	13.7444	18.6981	21.312	24.7457
Csa3G126760	17.2483	17.2483	24.7611	27.136	18.1574	10.6488	10.6488	28.134	27.7667	38.0863	19.2222	13.3006	13.3006	15.8491	15.0062	28.4119	29.1467	28.0019	28.0019	25.3082	36.9298	33.1983	17.7065	22.1902	22.1902	24.5227	32.9465	14.7581	28.4217	25.503	40.9566	26.0644	33.3568	55.8476	17.1363	29.4499	18.4561	37.1682	24.8619	17.4245	25.7579	24.8322	35.5513	22.9004	23.272	24.0527	18.6981	22.1013	16.2127
Csa3G126780	71.4572	71.4572	80.1096	78.6943	127.101	100.403	100.403	132.464	119.128	97.8127	153.777	85.3453	85.3453	101.435	96.2164	139.477	125.223	79.0641	79.0641	133.772	141.433	160.458	107.503	89.6144	89.6144	83.3773	85.455	129.134	77.5138	142.585	129.171	107.516	146.95	167.543	87.5854	55.3658	134.226	93.953	73.7283	100.526	103.89	156.088	140.512	133.239	78.0738	112.532	104.059	129.451	96.4229
Csa3G126820	11.0882	11.0882	8.73923	2.7136	34.045	10.6488	10.6488	8.20574	8.06129	18.1776	6.98989	17.7341	17.7341	8.45288	6.17903	24.1071	0	8.23585	8.23585	10.8464	18.072	13.5252	5.05899	17.0694	17.0694	3.67841	14.4141	24.5969	5.16759	9.27384	1.57526	16.2902	3.60614	7.44634	12.3762	1.178	18.4561	2.0649	3.42922	8.04208	5.15158	18.6241	11.8504	13.5321	4.50426	12.8854	22.7629	15.7867	4.2665
Csa3G126910	13.5522	13.5522	17.4785	17.6384	14.7529	12.17	12.17	19.9282	11.6441	6.92479	6.98989	14.4089	14.4089	10.5661	17.6544	10.3316	8.63607	14.0009	14.0009	9.03865	17.2863	15.3696	16.4417	17.9229	17.9229	13.4875	14.4141	8.60891	18.0866	10.4331	14.1773	10.8602	4.50767	9.30793	15.2322	10.602	6.71129	9.29206	6.00114	6.70173	12.8789	7.98177	11.8504	11.4502	18.017	8.59025	16.2592	18.1547	5.1198
Csa3G126920	6.16011	6.16011	7.28269	10.8544	7.94384	6.08501	6.08501	25.7895	19.7054	19.0432	20.9697	9.97542	9.97542	9.50949	13.2408	7.7487	3.23853	10.7066	10.7066	15.3657	19.6435	14.14	13.9122	7.68124	7.68124	8.58296	19.562	11.0686	2.58379	8.11461	17.3278	16.2902	9.01535	13.0311	11.4242	20.0259	11.7448	6.19471	6.85844	12.0631	7.72737	7.09491	8.46459	15.6139	11.2606	13.7444	13.0074	15.7867	7.6797
Csa3G126940	23.4084	23.4084	26.2177	4.07039	247.394	54.7651	54.7651	51.5789	59.1161	42.4143	47.1817	11.0838	11.0838	11.6227	14.1235	210.937	1.07951	32.9434	32.9434	28.0198	143.791	157.999	29.0892	26.4576	26.4576	29.4273	186.354	183.247	3.87569	49.8469	44.1071	135.752	36.0614	14.8927	26.6564	10.602	323.82	9.29206	11.145	28.1473	74.6979	156.088	66.0238	107.216	16.5156	206.166	158.527	116.032	47.7848
Csa3G127010	25.8724	25.8724	24.7611	28.4928	22.6967	22.8188	22.8188	18.756	28.6624	13.8496	24.4646	19.9508	19.9508	17.9624	16.7717	25.829	25.9082	28.0019	28.0019	28.0198	25.9295	30.1244	35.4129	26.4576	26.4576	12.2614	18.5324	17.2178	16.7947	20.8661	18.9031	10.8602	16.2276	18.6159	17.1363	22.3819	15.1004	32.006	14.5742	16.0842	28.3337	29.2665	33.8584	12.4911	22.5213	21.4756	13.0074	16.576	22.1858
Csa3G127140	320.325	320.325	336.46	329.702	480.035	267.741	267.741	412.631	754.179	679.495	824.806	269.336	269.336	416.304	559.644	489.029	567.821	297.314	297.314	535.088	560.233	564.371	896.706	342.242	342.242	353.127	540.529	485.789	679.538	595.844	493.055	689.62	785.237	807.928	330.349	427.612	525.159	595.724	828.157	499.949	549.502	674.903	717.797	637.048	283.768	426.935	529.237	586.475	569.151
Csa3G127190	85.0094	85.0094	106.327	73.2671	104.405	98.8815	98.8815	99.6411	98.5269	142.824	125.818	84.2369	84.2369	75.0193	81.2102	143.781	96.0762	105.419	105.419	118.406	136.719	134.637	125.21	75.9589	75.9589	118.935	116.342	142.662	134.357	141.426	114.994	148.784	88.3504	126.588	89.4894	106.02	114.931	87.7583	149.171	101.866	100.456	128.595	88.0318	136.362	111.105	93.6337	116.253	167.339	106.662
Csa3G127200	19.7123	19.7123	24.7611	52.9151	96.461	28.9038	28.9038	45.7177	48.3678	57.1295	36.6969	13.3006	13.3006	29.5851	33.5433	86.0967	41.0213	19.766	19.766	30.7314	47.1445	64.5522	37.9424	6.82777	6.82777	45.3671	86.4846	91.0085	58.1353	19.7069	47.2577	62.9889	52.289	35.3701	10.4722	67.1457	74.6631	81.5636	54.8675	18.7649	60.1017	52.325	45.7088	26.0232	12.0113	59.2727	95.9293	56.832	19.6259
Csa3G127210	380.694	380.694	369.961	293.068	670.687	293.602	293.602	547.44	544.585	771.249	546.959	326.972	326.972	344.455	421.94	622.479	365.953	565.803	565.803	635.417	778.669	948.61	674.11	492.453	492.453	590.998	630.102	579.257	484.461	503.106	598.597	834.06	547.232	681.34	443.639	439.392	589.755	277.729	347.209	517.374	557.229	835.426	568.821	758.836	688.4	372.817	562.569	670.144	645.948
Csa3G127230	13.5522	13.5522	23.3046	20.352	46.5282	12.17	12.17	10.5502	33.1409	29.4304	31.4545	15.5173	15.5173	39.0946	15.0062	24.1071	7.55656	17.2953	17.2953	14.4618	39.2871	63.9374	27.8244	11.9486	11.9486	49.0455	38.0944	34.4357	7.75138	35.9361	29.9298	39.0966	21.6368	14.8927	4.76008	42.4078	45.3012	34.0709	14.5742	20.1052	30.9095	31.0402	33.8584	24.9823	9.75922	42.0922	41.461	44.2027	4.2665
Csa3G127240	7.39213	7.39213	14.5654	17.6384	65.8204	7.60627	7.60627	15.2392	25.9753	83.0975	12.2323	22.1676	22.1676	13.7359	25.5989	98.1502	7.55656	4.94151	4.94151	8.13478	61.2878	75.6183	12.6475	12.8021	12.8021	8.58296	70.0113	86.0891	6.45948	27.8215	7.87628	47.7847	13.523	13.0311	7.61612	15.3139	98.9916	12.3894	15.4315	4.02104	42.9298	88.6864	16.9292	29.146	9.75922	51.5415	73.1664	61.568	10.2396
Csa3G127790	86.2415	86.2415	43.6961	16.2816	107.809	31.9463	31.9463	23.445	19.7054	60.5919	47.1817	37.6849	37.6849	21.1322	14.1235	83.5138	9.71558	182.012	182.012	18.9812	37.7156	44.2644	22.7654	168.987	168.987	36.7841	46.331	86.0891	16.7947	56.8022	48.8329	49.9567	14.4246	20.4774	47.6008	27.0939	41.1067	7.22716	7.71575	25.4666	53.233	40.7957	15.2363	64.5375	54.8018	42.9512	42.2739	78.9333	34.9853
Csa3G127800	4.92808	4.92808	5.82615	4.07039	10.2135	6.08501	6.08501	18.756	15.2269	25.968	20.9697	9.97542	9.97542	8.45288	9.70991	24.1071	5.39754	15.6481	15.6481	18.9812	18.072	22.1322	16.4417	5.97429	5.97429	17.1659	18.5324	17.2178	10.3352	5.79615	12.602	21.7203	12.6215	11.1695	8.56814	9.42396	12.5837	13.4219	6.00114	12.0631	9.44456	15.0767	23.7009	12.4911	11.2606	5.15415	13.8203	17.3653	12.7995
Csa3G127820	40.6567	40.6567	68.4573	66.4831	86.2474	80.6264	80.6264	100.813	81.5086	85.6943	85.6261	45.4436	45.4436	50.7173	52.9631	56.8238	51.8164	86.4764	86.4764	102.137	77.0026	112.505	121.416	46.0874	46.0874	83.3773	80.3071	65.1818	76.2219	69.5538	103.967	123.806	110.889	87.4945	44.7447	53.0098	51.1736	72.2716	69.4417	54.9542	103.89	109.971	120.197	99.9291	85.5809	48.9644	53.6554	57.6213	106.662
Csa3G128840	16.0163	16.0163	8.73923	10.8544	27.236	4.56376	4.56376	21.1005	17.0183	19.0432	17.4747	15.5173	15.5173	22.1888	15.0062	14.6364	8.63607	16.4717	16.4717	9.94251	14.9291	16.5991	15.177	16.2159	16.2159	22.0705	19.562	15.988	15.5028	19.7069	18.9031	28.2364	8.11381	11.1695	14.2802	20.0259	18.4561	11.357	4.28653	13.4035	21.4649	22.1716	5.07876	26.0232	27.7762	16.3215	13.0074	17.3653	16.2127
Csa3G128850	41.8887	41.8887	43.6961	43.4175	74.8991	21.2975	21.2975	77.3684	43.8893	63.1887	36.6969	59.8525	59.8525	54.9437	45.0187	71.4603	37.7828	43.65	43.65	56.9435	62.0735	57.7896	58.1784	81.0797	81.0797	60.0807	57.6564	62.7221	54.2597	26.6623	47.2577	58.6448	60.4028	55.8476	49.5048	81.2817	58.7238	37.1682	55.7249	60.3156	51.5158	38.1351	49.0946	65.5785	86.3316	32.6429	39.8351	54.464	60.5843
Csa3G128860	126.898	126.898	103.414	89.5487	155.472	42.5951	42.5951	134.809	103.005	161.001	90.8685	137.439	137.439	173.284	132.408	138.616	100.394	125.185	125.185	97.6174	132.004	176.443	86.0028	151.064	151.064	261.167	172.969	158.65	108.519	99.6937	146.499	155.3	84.7443	67.0171	182.787	213.217	139.259	97.0504	107.163	134.035	127.072	145.446	130.355	160.303	301.785	157.202	158.527	161.024	141.648
Csa3G128880	19.7123	19.7123	16.0219	24.4224	13.618	10.6488	10.6488	18.756	11.6441	12.984	1.74747	17.7341	17.7341	30.6417	24.7161	15.4974	15.1131	9.05943	9.05943	7.23092	18.072	11.6809	12.6475	26.4576	26.4576	41.6886	14.4141	7.37907	5.16759	15.07	12.602	10.8602	7.21228	14.8927	13.3282	24.7379	10.0669	19.6166	12.0023	13.4035	16.3133	15.0767	5.07876	15.6139	33.0312	10.3083	11.3814	18.944	13.6528
Csa3G128890	3.69606	3.69606	4.36961	5.42719	5.67417	3.04251	3.04251	5.86124	5.37419	11.2528	5.24241	9.97542	9.97542	8.45288	2.64816	4.30483	0	4.94151	4.94151	10.8464	11.7861	15.9844	11.3827	8.53471	8.53471	4.90455	5.14789	2.45969	3.87569	5.79615	6.30102	7.60211	25.243	14.8927	3.80806	4.71198	0.838912	5.16226	3.42922	12.0631	13.7375	8.86864	16.9292	15.6139	4.50426	6.8722	5.69072	7.89333	11.9462
Csa3G128930	561.802	561.802	718.073	689.253	507.271	931.007	931.007	1050.33	1439.39	1149.52	461.332	647.294	647.294	739.627	1151.95	548.436	511.687	1119.25	1119.25	1080.12	1242.26	1553.56	543.841	344.802	344.802	690.315	585.83	662.886	388.861	768.569	1101.1	1441.14	1149.46	515.659	846.342	465.308	811.227	498.674	270.051	1259.93	1056.07	1483.72	959.885	911.853	670.383	646.846	856.047	517.013	1009.45
Csa3G129520	16.0163	16.0163	32.0438	46.1311	31.7754	34.9888	34.9888	50.4067	84.1957	39.8175	10.4848	19.9508	19.9508	44.3776	71.5002	29.2729	46.4189	20.5896	20.5896	27.1159	31.4296	28.28	16.4417	12.8021	12.8021	29.4273	50.4493	27.0566	14.2109	15.07	20.4783	29.3224	42.3721	27.9238	19.9923	40.0518	19.295	22.7139	17.1461	14.7438	33.4853	50.5512	47.4017	20.8186	18.7677	19.7576	26.0147	28.416	19.6259
Csa3G129540	829.15	829.15	1010.84	1320.16	1232.43	1150.07	1150.07	1078.47	1394.6	1360.72	1343.81	825.743	825.743	1210.88	1118.41	1187.27	1022.29	933.121	933.121	1410.93	1442.62	1485.32	1373.52	791.167	791.167	1197.94	1169.6	1158.51	1016.72	998.097	1101.1	1586.67	1289.19	1418.53	871.094	1122.63	1137.56	957.082	778.433	1022.68	1102.44	1346.26	1300.16	1623.85	1150.09	1026.53	1006.45	1231.36	1047
Csa3G129550	29.5685	29.5685	33.5004	42.0607	36.3147	22.8188	22.8188	36.3397	48.3678	40.6831	41.9393	32.143	32.143	48.6041	49.4323	22.3851	28.0672	47.7679	47.7679	56.9435	44.7872	25.2061	41.7366	43.527	43.527	57.6284	39.124	31.976	32.2974	23.1846	78.7628	54.3008	40.5691	29.7854	35.2246	58.8998	53.6903	22.7139	40.2934	24.1262	49.7986	63.8542	44.0159	45.8008	48.0454	33.502	47.1517	34.7307	52.9046
Csa3G129560	7.39213	7.39213	16.0219	12.2112	11.3483	18.255	18.255	11.7225	18.8097	30.296	12.2323	17.7341	17.7341	12.6793	9.70991	12.9145	6.47705	9.05943	9.05943	3.61546	22.0007	13.5252	11.3827	6.82777	6.82777	11.0352	12.3549	7.37907	6.45948	10.4331	4.72577	19.5483	14.4246	3.72317	15.2322	8.24597	11.7448	18.5841	12.8596	10.7228	22.3235	15.9635	10.1575	4.16371	15.7649	11.1673	16.2592	9.472	12.7995
Csa3G129680	16.0163	16.0163	29.1308	37.9903	53.3372	21.2975	21.2975	42.2009	46.5764	45.8767	43.6868	29.9263	29.9263	34.8681	35.3088	38.7435	36.7033	49.4151	49.4151	50.6164	57.3591	55.3305	31.6187	48.6478	48.6478	24.5227	32.9465	33.2058	38.7569	33.6177	55.1339	48.8707	35.1599	39.0933	42.8407	41.2298	31.0397	21.6815	29.1484	36.1894	44.647	34.5877	27.0867	52.0464	30.7791	40.3742	33.3314	40.256	40.1051
Csa3G129730	24.6404	24.6404	26.2177	17.6384	47.6631	13.6913	13.6913	39.8564	48.3678	60.5919	73.3938	16.6257	16.6257	29.5851	44.136	55.1019	47.4984	39.5321	39.5321	50.6164	35.3583	42.42	72.0906	35.8458	35.8458	35.558	40.1536	31.976	63.3029	28.9807	67.736	51.0427	85.6458	78.1866	33.3205	37.6959	20.9728	40.2656	50.581	45.5718	40.354	62.9673	64.3309	48.9236	54.8018	19.7576	28.4536	36.3093	32.4254
Csa3G130280	105.954	105.954	32.0438	42.0607	121.427	39.5526	39.5526	43.3732	60.9075	53.6671	24.4646	41.0101	41.0101	50.7173	60.0249	46.4922	42.1008	92.2415	92.2415	36.1546	30.6439	28.28	27.8244	141.676	141.676	42.9148	57.6564	56.5729	43.9245	71.8722	34.6556	33.6665	67.6151	42.8165	40.9367	36.5179	26.8452	59.8822	27.4338	36.1894	42.0712	39.022	57.5592	30.1869	24.7734	36.079	55.2813	93.1413	46.0782
Csa3G130330	44.3528	44.3528	64.0877	35.2768	77.1688	38.0313	38.0313	71.5072	59.1161	83.0975	68.1514	46.552	46.552	63.3966	53.8459	92.9844	65.85	74.9462	74.9462	55.1358	87.2173	103.898	55.6489	69.9846	69.9846	67.4375	88.5438	88.5488	80.0976	71.8722	77.1875	79.2791	44.1752	63.2939	67.5931	75.3917	81.3744	52.655	70.299	56.2946	83.2838	117.953	86.3388	77.0287	94.5894	57.5547	86.1738	94.72	87.8899
Csa3G130900	4.92808	4.92808	0	9.49759	6.80901	4.56376	4.56376	10.5502	8.95699	7.79039	15.7272	12.1922	12.1922	8.45288	22.068	8.60967	9.71558	9.88302	9.88302	9.94251	10.2146	10.4513	10.118	5.12082	5.12082	12.2614	7.20705	7.37907	9.04328	2.31846	15.7526	11.9462	16.2276	14.8927	7.61612	8.24597	8.38912	12.3894	6.85844	10.7228	4.29298	7.98177	16.9292	9.36835	9.75922	12.8854	10.5685	7.89333	11.0929
Csa3G131930	274.741	274.741	288.394	162.816	485.709	330.112	330.112	373.947	405.752	508.106	340.757	309.238	309.238	306.417	284.236	401.211	292.547	386.261	386.261	460.067	499.731	596.339	422.425	305.542	305.542	415.66	385.062	392.32	294.552	469.488	420.593	504.997	364.22	363.009	294.173	356.933	350.665	235.399	215.184	410.146	434.45	488.662	387.678	478.827	463.938	270.593	399.164	535.957	443.716
Csa3G131950	1202.45	1202.45	868.096	636.338	1865.67	832.126	832.126	1921.32	2178.34	2907.55	2771.49	683.871	683.871	778.722	1810.46	2305.67	2249.7	1849.77	1849.77	2405.18	2270.79	2274.08	2874.77	1386.89	1386.89	720.968	2028.27	2119.02	1751.81	1731.89	2145.5	2569.51	2445.86	2589.46	1182.4	1150.9	1985.7	991.153	952.466	2058.77	2149.07	2366.15	2329.46	2683.51	766.474	1087.53	1764.94	2199.87	2042.8
Csa3G131980	574.122	574.122	428.222	305.28	794.384	161.253	161.253	125.431	301.851	448.38	164.262	268.228	268.228	334.945	669.101	682.747	769.689	349.2	349.2	176.254	458.873	334.442	485.663	699.846	699.846	1076.55	988.395	457.502	946.96	263.145	166.977	668.986	275.87	389.071	970.104	1027.21	457.207	433.629	745.856	292.196	206.922	713.038	606.065	192.572	754.463	297.223	599.965	966.144	400.198
Csa3G131990	179.875	179.875	161.676	103.117	167.956	138.434	138.434	138.325	162.122	180.91	157.272	110.838	110.838	170.114	144.766	173.915	133.859	166.364	166.364	154.561	159.505	163.532	192.242	243.239	243.239	201.086	172.969	131.593	126.606	144.904	193.756	162.902	157.769	171.266	171.363	169.631	187.077	121.829	137.169	203.733	151.972	148.993	159.134	194.654	222.21	153.765	173.974	140.501	146.768
Csa3G132010	296.917	296.917	313.156	232.012	461.878	349.888	349.888	346.986	341.261	492.526	426.383	278.203	278.203	229.284	209.204	524.329	212.663	308.844	308.844	323.584	443.158	615.398	264.332	201.419	201.419	262.393	300.637	544.821	205.412	333.858	294.573	480.019	245.218	271.791	287.509	235.599	438.751	269.47	194.608	351.171	393.237	500.191	345.355	475.704	253.74	380.548	478.021	432.555	343.026
Csa3G132580	24.6404	24.6404	20.3915	23.0656	49.9327	28.9038	28.9038	78.5406	115.545	104.737	80.3837	15.5173	15.5173	28.5285	49.4323	80.9309	50.7369	23.0604	23.0604	69.5976	66.0022	88.5287	131.534	14.509	14.509	19.6182	53.5381	95.9279	45.2164	31.2992	55.1339	102.085	100.07	94.9408	11.4242	15.3139	54.5293	45.4278	45.4372	58.9753	54.9502	79.8177	81.2601	92.6426	27.7762	24.0527	66.6628	35.52	42.665
Csa3G133190	23.4084	23.4084	32.0438	24.4224	46.5282	39.5526	39.5526	35.1675	27.7667	66.6511	29.707	24.3844	24.3844	25.3586	23.8334	52.519	33.4648	29.649	29.649	28.9237	40.8585	36.2722	32.8834	24.7506	24.7506	45.3671	35.0057	51.6535	23.2541	39.4138	50.4082	42.3546	27.9476	35.3701	36.1766	35.3399	27.6841	29.9411	36.8641	37.5297	44.647	68.2885	35.5513	41.6371	43.5411	31.7839	39.0221	54.464	29.0122
Csa3G133330	32.0325	32.0325	20.3915	21.7088	31.7754	16.7338	16.7338	21.1005	34.9323	25.968	36.6969	13.3006	13.3006	20.0756	34.426	36.1606	31.3057	35.4141	35.4141	28.0198	30.6439	33.1983	50.5899	33.2854	33.2854	30.6534	45.3015	40.5849	29.7136	26.6623	37.8061	42.3546	25.243	31.6469	27.6084	16.4919	44.4623	32.006	44.5799	16.0842	28.3337	31.0402	33.8584	35.3915	33.7819	22.3346	44.7128	37.0987	23.0391
Csa3G133370	0	0	0	0	69.2249	0	0	1.17225	3.5828	28.5648	6.98989	0	0	0	0.882719	86.0967	3.23853	1.64717	1.64717	2.71159	6.28593	10.4513	7.58848	3.41388	3.41388	6.13068	17.5028	147.581	2.58379	11.5923	15.7526	10.8602	1.80307	7.44634	1.90403	1.178	68.7907	1.03245	0.857305	4.02104	2.57579	16.8504	8.46459	79.1105	3.00284	10.3083	31.7055	21.312	2.5599
Csa3G133990	1.23202	1.23202	2.91308	4.07039	4.53934	1.52125	1.52125	4.68899	4.4785	1.7312	0	3.32514	3.32514	1.05661	2.64816	0	1.07951	3.29434	3.29434	0	1.57148	3.6887	2.52949	1.70694	1.70694	6.13068	1.02958	0	7.75138	1.15923	1.57526	3.25805	0.901535	3.72317	0.952015	0	1.67782	22.7139	12.0023	2.68069	0	0	1.69292	2.08186	4.50426	5.15415	0.81296	4.736	0
Csa3G134580	27.1045	27.1045	23.3046	28.4928	34.045	19.7763	19.7763	12.8947	13.4355	18.1776	6.98989	31.0346	31.0346	14.7925	18.5371	18.9413	9.71558	31.2962	31.2962	16.2696	27.5009	22.1322	13.9122	31.5784	31.5784	18.392	17.5028	24.5969	12.919	23.1846	14.1773	42.3546	18.9322	11.1695	20.9443	20.0259	25.1673	12.3894	18.0034	8.04208	18.8891	31.0402	30.4725	14.573	23.272	29.2068	16.2592	26.8373	18.7726
Csa3G134790	303.077	303.077	304.416	347.34	355.203	316.421	316.421	348.158	365.445	655.258	246.393	243.844	243.844	342.342	362.798	770.565	228.856	266.841	266.841	237.716	564.162	560.067	175.8	330.293	330.293	316.343	621.865	521.454	250.628	351.247	304.024	639.663	327.257	253.176	220.868	380.493	786.899	284.957	322.347	386.02	410.409	622.578	331.812	399.716	288.272	460.437	577.202	397.035	325.96
Csa3G134820	39.4247	39.4247	29.1308	44.7743	65.8204	27.3826	27.3826	37.512	42.9936	44.1455	13.9798	53.2022	53.2022	56.0003	44.136	43.0483	49.6574	18.1189	18.1189	34.3469	24.358	35.6574	24.0302	53.7687	53.7687	56.4023	31.9169	49.1938	29.7136	42.8915	17.3278	43.4406	36.0614	20.4774	34.2726	53.0098	48.6569	59.8822	36.0068	20.1052	27.4751	32.814	23.7009	29.146	39.0369	56.6956	41.461	53.6747	29.0122
Csa3G134830	54.2089	54.2089	58.2615	99.0463	76.0339	76.0627	76.0627	86.7464	124.502	97.8127	90.8685	42.1184	42.1184	49.6607	85.6238	78.348	154.37	106.242	106.242	96.7135	148.505	109.431	77.1496	46.0874	46.0874	47.8193	76.1888	79.9399	89.1409	77.6684	126.02	129.236	172.193	113.557	36.1766	55.3658	102.347	88.7908	67.7271	104.547	104.749	164.957	118.504	89.5198	27.0255	67.863	76.4183	102.613	80.2102
Csa3G134850	70.2252	70.2252	71.3703	184.525	39.7192	12.17	12.17	4.68899	7.16559	11.2528	6.98989	128.572	128.572	176.454	90.9201	42.1874	7.55656	9.88302	9.88302	6.32705	6.28593	11.0661	10.118	40.9666	40.9666	165.528	83.3959	33.2058	24.546	12.7515	1.57526	10.8602	8.11381	11.1695	223.724	179.055	43.6234	51.6226	52.2956	6.70173	3.43439	11.5292	5.07876	9.36835	145.638	76.4532	39.8351	29.9947	10.2396
Csa3G134860	0	0	2.91308	1.3568	2.26967	0	0	1.17225	3.5828	2.5968	3.49494	5.5419	5.5419	1.05661	4.4136	1.72193	5.39754	0	0	2.71159	4.71445	3.6887	1.26475	0.853471	0.853471	1.22614	2.05916	4.91938	6.45948	2.31846	0	1.08602	3.60614	5.58476	0	7.06797	2.51673	6.19471	8.57305	0	1.71719	1.77373	1.69292	1.04093	1.50142	4.29512	3.25184	3.94667	3.4132
Csa3G134880	25.8724	25.8724	23.3046	50.2015	38.5844	25.8613	25.8613	8.20574	30.4538	19.0432	10.4848	47.6603	47.6603	27.4719	27.3643	13.7755	11.8746	14.8245	14.8245	19.885	11.7861	11.6809	8.85323	32.4319	32.4319	15.9398	20.5916	14.7581	16.7947	15.07	22.0536	20.6343	34.2583	9.30793	26.6564	12.958	18.4561	22.7139	20.5753	16.0842	20.6063	23.9453	16.9292	18.7367	15.7649	9.44927	13.0074	22.8907	13.6528
Csa3G134900	125.666	125.666	84.4792	44.7743	145.259	48.6801	48.6801	101.986	77.9258	143.689	80.3837	101.971	101.971	65.5098	97.0991	135.172	71.2476	186.954	186.954	95.8097	148.505	165.991	113.827	189.47	189.47	138.553	129.727	108.226	68.4705	98.5345	110.268	155.3	73.0243	102.387	131.378	121.334	106.542	59.8822	70.299	79.0805	145.961	139.238	106.654	133.239	170.411	93.6337	127.635	97.8773	114.342
Csa3G134920	125.666	125.666	100.501	94.9759	191.787	91.2752	91.2752	107.847	108.38	177.448	111.838	110.838	110.838	102.491	111.223	166.167	63.691	163.07	163.07	105.752	135.933	225.011	118.886	155.332	155.332	165.528	132.816	177.098	104.644	173.884	100.816	167.246	77.532	91.2177	134.234	130.758	135.065	80.5312	74.5856	127.333	167.426	220.829	116.811	174.876	174.165	140.021	178.038	245.483	160.42
Csa3G134930	299.381	299.381	241.785	203.52	543.586	395.526	395.526	298.923	287.519	508.106	373.959	247.169	247.169	306.417	259.519	375.382	327.091	388.732	388.732	333.526	517.018	510.885	376.895	248.36	248.36	369.067	323.288	499.317	422.45	412.686	420.593	527.804	278.574	282.961	281.797	339.263	313.753	247.788	286.34	395.402	404.399	539.213	387.678	505.891	385.865	323.852	391.034	678.826	325.96
Csa3G134970	86.2415	86.2415	75.74	75.9807	122.562	69.9777	69.9777	141.842	125.398	148.017	104.848	95.3207	95.3207	82.4156	103.278	111.065	91.7582	116.125	116.125	141.907	147.719	132.178	120.151	97.2957	97.2957	128.744	109.135	119.295	105.936	95.0568	105.542	143.354	131.624	132.173	71.4012	98.9516	114.092	78.4663	96.8755	123.312	118.486	121.5	108.347	136.362	135.128	89.3386	86.9868	131.819	107.516
Csa3G135010	938.8	938.8	1022.49	898.2	1544.51	972.081	972.081	975.311	1058.72	1430.83	1228.47	917.739	917.739	1021.74	1000.12	1303.5	1074.11	1129.13	1129.13	1045.77	1438.69	1521.59	1231.86	1051.48	1051.48	1719.04	1385.81	1427.85	1331.95	1159.23	1042.82	1465.03	965.544	1048.07	1210.96	1452.47	1372.46	1035.55	1140.22	1045.47	1209.76	1494.37	1097.01	1555.15	1616.28	1154.53	1377.16	1630.76	1254.35
Csa3G135700	39.4247	39.4247	26.2177	28.4928	124.832	66.9352	66.9352	73.8517	100.318	90.8879	197.464	39.9017	39.9017	42.2644	37.0742	61.1287	105.792	79.0641	79.0641	94.9058	76.2169	113.12	187.183	30.7249	30.7249	29.4273	30.8874	104.537	95.6003	97.3753	81.9133	93.3973	115.396	204.774	36.1766	24.7379	41.9456	33.0384	55.7249	87.1225	52.3744	81.5915	160.827	169.671	26.2748	36.079	43.8999	113.664	128.848
Csa3G141760	11.0882	11.0882	18.935	14.9248	32.9102	22.8188	22.8188	24.6172	32.2452	27.6992	31.4545	26.6011	26.6011	11.6227	17.6544	26.69	21.5902	18.9424	18.9424	22.5966	15.7148	27.0504	34.1482	15.3625	15.3625	9.80909	22.6507	33.2058	20.6703	26.6623	17.3278	16.2902	18.0307	31.6469	18.0883	17.6699	22.6506	11.357	14.5742	13.4035	21.4649	30.1534	47.4017	16.6548	15.7649	17.1805	14.6333	23.68	24.7457
Csa3G143520	96.0976	96.0976	74.2834	35.2768	280.304	41.0738	41.0738	120.742	94.9441	243.233	122.323	65.3944	65.3944	64.4532	90.0374	238.488	84.2017	176.247	176.247	156.369	239.651	301.244	113.827	174.108	174.108	204.765	203.857	238.59	116.271	76.5091	151.224	206.343	106.381	87.4945	109.482	129.58	177.849	56.7848	77.1575	88.4629	175.154	320.158	138.819	197.776	214.703	89.3386	184.542	216.277	157.007
Csa3G143550	57.905	57.905	48.0657	35.2768	119.158	30.4251	30.4251	52.7512	40.3065	83.9631	52.4241	53.2022	53.2022	51.7739	52.0804	105.899	31.3057	70.0047	70.0047	48.8087	79.3598	87.2992	60.7079	93.0283	93.0283	64.9852	64.8634	120.525	46.5083	44.0507	64.5855	94.4833	53.1906	33.5085	71.4012	58.8998	72.1464	38.2007	36.0068	62.9963	67.8291	87.7995	50.7876	75.9877	79.5752	58.4137	81.296	101.824	78.5036
Csa3G144140	226.692	226.692	131.088	101.76	230.371	546.13	546.13	568.541	704.02	634.484	657.049	169.582	169.582	127.85	161.538	206.632	309.819	313.786	313.786	833.363	688.309	691.631	717.112	145.943	145.943	91.9602	95.7508	212.763	214.455	513.539	748.246	768.899	698.69	755.804	131.378	82.4597	89.7635	85.6934	104.591	528.097	481.673	773.345	961.578	674.521	65.3117	84.1844	100.807	370.197	452.249
Csa3G144180	22.1764	22.1764	20.3915	10.8544	51.0676	13.6913	13.6913	23.445	34.9323	48.4735	59.414	11.0838	11.0838	13.7359	27.3643	55.1019	22.6697	53.533	53.533	37.9623	62.8593	54.1009	37.9424	48.6478	48.6478	19.6182	45.3015	50.4236	21.9622	18.5477	47.2577	73.849	33.3568	40.9549	19.0403	22.3819	41.9456	20.649	29.1484	34.849	72.1221	82.4783	35.5513	46.8418	33.7819	17.1805	56.9072	30.784	52.0513
Csa3G144230	137.986	137.986	400.548	385.331	802.328	390.962	390.962	552.129	1109.77	1548.56	1723.01	139.656	139.656	323.323	450.187	1263.04	419.929	253.664	253.664	436.567	1640.63	2090.26	1209.1	130.581	130.581	251.358	1030.61	1131.46	335.893	682.786	519.834	1743.05	1358.61	949.408	181.835	300.389	1344.78	470.798	480.948	627.282	1024.31	2062.84	1306.93	1985.05	200.439	680.348	1248.71	827.221	385.691
Csa3G145770	209.444	209.444	152.936	71.9103	169.09	129.307	129.307	125.431	124.502	189.566	103.101	189.533	189.533	184.907	115.636	214.381	106.871	215.779	215.779	115.695	121.79	167.836	77.1496	255.188	255.188	183.92	164.733	177.098	78.8057	193.591	127.596	143.354	89.252	98.664	204.683	120.156	141.776	49.5577	60.0114	156.821	137.375	165.844	86.3388	153.016	202.691	187.267	143.894	192.597	138.235
Csa3G145790	27.1045	27.1045	34.9569	29.8496	31.7754	15.2125	15.2125	29.3062	33.1409	35.4896	31.4545	29.9263	29.9263	25.3586	35.3088	24.968	32.3853	37.8849	37.8849	40.6739	18.8578	31.3539	29.0892	40.1131	40.1131	35.558	35.0057	47.9639	23.2541	19.7069	40.9566	33.6665	41.4706	31.6469	34.2726	27.0939	26.8452	41.298	23.1472	34.849	29.1923	38.1351	33.8584	16.6548	42.0397	19.7576	33.3314	29.9947	29.0122
Csa3G146300	825.454	825.454	776.335	725.887	1744.24	792.573	792.573	1341.05	1695.56	1997.8	1930.96	563.057	563.057	807.25	1148.42	2260.9	1290.01	1030.3	1030.3	1297.95	1825.28	2121	2196.87	1101.83	1101.83	785.954	1882.07	1689.81	1511.52	1483.81	1528	2102.53	1991.49	1908.12	836.822	977.736	2197.11	1221.39	1581.73	1459.64	1596.13	2153.31	1901.15	2300.45	729.689	1300.56	1826.72	1663.91	1454.88
Csa3G146330	12.3202	12.3202	14.5654	47.4879	10.2135	0	0	0	0	1.7312	0	26.6011	26.6011	31.6983	19.4198	4.30483	8.63607	0	0	0.903865	1.57148	1.84435	0	5.97429	5.97429	46.5932	24.7099	4.91938	3.87569	0	0	1.08602	0.901535	0	26.6564	30.6279	9.22803	4.1298	2.57192	0	0.858596	1.77373	0	0	24.0227	24.0527	8.94257	9.472	0.8533
Csa3G146340	46.8168	46.8168	166.045	71.9103	163.416	83.6689	83.6689	120.742	162.122	172.254	83.8786	47.6603	47.6603	91.9251	105.044	193.718	50.7369	152.363	152.363	183.485	196.435	240.38	91.0618	85.3471	85.3471	132.423	246.069	206.614	69.7624	144.904	247.315	170.504	183.913	87.4945	72.3532	104.842	383.383	54.7199	52.2956	159.501	171.719	201.318	198.071	118.666	225.963	131.431	395.099	83.6693	134.821
Csa3G146360	374.534	374.534	318.982	321.561	541.316	124.743	124.743	366.914	379.776	629.29	480.555	282.637	282.637	310.643	474.02	537.243	594.809	362.377	362.377	404.028	520.946	444.488	548.9	564.998	564.998	570.154	541.558	466.111	791.933	234.164	489.904	508.255	421.017	476.566	438.879	553.658	511.736	457.376	699.561	323.024	508.289	528.571	457.088	581.879	609.576	265.439	497.532	570.688	416.41
Csa3G146440	20.9444	20.9444	21.8481	17.6384	27.236	19.7763	19.7763	32.823	22.3925	21.64	27.9595	19.9508	19.9508	14.7925	22.068	23.2461	11.8746	23.0604	23.0604	7.23092	21.215	18.4435	20.236	26.4576	26.4576	25.7489	11.3254	20.9074	15.5028	20.8661	9.45153	22.8063	29.7507	22.339	27.6084	23.5599	15.1004	25.8113	19.718	21.4455	24.8993	19.511	23.7009	12.4911	11.2606	8.59025	21.137	26.8373	17.9193
Csa3G146500	48.0488	48.0488	30.5873	40.7039	40.8541	31.9463	31.9463	24.6172	41.2022	45.0111	41.9393	26.6011	26.6011	21.1322	38.8396	50.797	44.2598	38.7085	38.7085	25.3082	29.0724	39.9609	31.6187	38.4062	38.4062	42.9148	45.3015	47.9639	77.5138	42.8915	48.8329	35.8385	40.5691	31.6469	35.2246	47.1198	31.0397	29.9411	42.8653	37.5297	29.1923	37.2483	30.4725	35.3915	36.7848	34.361	47.1517	52.096	32.4254
Csa3G146550	4.92808	4.92808	2.91308	1.3568	19.2922	18.255	18.255	21.1005	19.7054	9.52159	31.4545	5.5419	5.5419	1.05661	0.882719	1.72193	11.8746	27.1783	27.1783	18.9812	14.1433	23.3617	31.6187	2.56041	2.56041	13.4875	2.05916	4.91938	18.0866	24.3438	9.45153	23.8923	24.3414	18.6159	1.90403	7.06797	0	3.09735	13.7169	12.0631	11.1618	3.54745	13.5433	37.4734	7.50709	0.859025	0	18.944	23.0391
Csa3G146590	3.69606	3.69606	2.91308	8.14079	11.3483	10.6488	10.6488	8.20574	3.5828	9.52159	6.98989	3.32514	3.32514	11.6227	7.06175	5.1658	15.1131	4.94151	4.94151	10.8464	3.92871	7.37739	11.3827	3.41388	3.41388	9.80909	10.2958	11.0686	11.6271	10.4331	11.0268	6.51609	11.72	5.58476	11.4242	1.178	6.71129	16.5192	7.71575	10.7228	4.29298	11.5292	11.8504	8.32742	10.5099	7.73122	13.8203	11.84	9.3863
Csa3G147210	8.62415	8.62415	8.73923	2.7136	35.1799	6.08501	6.08501	24.6172	28.6624	19.9088	0	0	0	10.5661	2.64816	0	11.8746	18.9424	18.9424	14.4618	32.2154	46.7235	0	25.6041	25.6041	18.392	5.14789	33.2058	16.7947	6.95538	14.1773	40.1826	2.7046	11.1695	11.4242	9.42396	4.19456	0	3.42922	16.0842	25.7579	45.23	0	15.6139	12.7621	0	4.0648	0	29.0122
Csa3G149880	3.69606	3.69606	10.1958	10.8544	10.2135	7.60627	7.60627	11.7225	14.3312	15.5808	5.24241	9.97542	9.97542	13.7359	15.8889	11.1926	15.1131	16.4717	16.4717	12.6541	11.0004	11.6809	13.9122	12.8021	12.8021	7.35682	9.26621	8.60891	25.8379	4.63692	18.9031	18.4623	18.9322	14.8927	16.1843	14.1359	7.5502	17.5517	21.4326	14.7438	18.8891	11.5292	25.3938	16.6548	15.7649	17.1805	12.1944	22.8907	17.9193
Csa3G150130	11.0882	11.0882	11.6523	14.9248	7.94384	6.08501	6.08501	11.7225	10.7484	13.8496	12.2323	7.75866	7.75866	21.1322	10.5926	6.02677	7.55656	13.1774	13.1774	15.3657	8.64315	15.3696	15.177	7.68124	7.68124	7.35682	8.23663	12.2984	9.04328	9.27384	20.4783	16.2902	17.1292	18.6159	13.3282	14.1359	2.51673	5.16226	9.43036	12.0631	14.5961	7.09491	18.6221	9.36835	14.2635	12.8854	5.69072	4.736	8.533
Csa3G150230	46.8168	46.8168	49.5223	40.7039	78.3036	82.1477	82.1477	65.6459	60.0118	75.3071	73.3938	53.2022	53.2022	59.1702	44.136	69.7383	46.4189	61.7688	61.7688	73.2131	66.0022	97.7505	73.3553	46.9409	46.9409	98.0909	60.7451	77.4802	58.1353	77.6684	91.3648	91.2253	74.8274	89.3561	64.737	55.3658	65.4351	46.4603	41.1507	77.7401	96.1628	94.0075	76.1813	117.625	85.5809	70.44	71.5405	100.245	86.1833
Csa3G150820	18.4803	18.4803	20.3915	2.7136	111.214	27.3826	27.3826	18.756	25.0796	45.8767	22.7171	24.3844	24.3844	12.6793	10.5926	65.4335	10.7951	21.4132	21.4132	20.7889	46.3587	44.8792	13.9122	28.1645	28.1645	15.9398	36.0352	92.2384	11.6271	10.4331	29.9298	47.7847	15.3261	16.7543	17.1363	11.78	57.046	7.22716	16.2888	13.4035	39.4954	54.0987	18.6221	91.6017	22.5213	30.9249	47.1517	94.72	23.0391
Csa3G150840	6.16011	6.16011	11.6523	12.2112	9.07868	3.04251	3.04251	15.2392	3.5828	10.3872	13.9798	7.75866	7.75866	9.50949	9.70991	9.47064	11.8746	11.5302	11.5302	8.13478	6.28593	15.9844	3.79424	11.9486	11.9486	9.80909	7.20705	3.68953	6.45948	12.7515	14.1773	13.0322	8.11381	3.72317	8.56814	14.1359	5.03347	10.3245	1.71461	10.7228	8.58596	14.1898	10.1575	21.8595	5.25496	4.29512	7.31664	11.0507	7.6797
Csa3G150850	7.39213	7.39213	14.5654	1.3568	2.26967	16.7338	16.7338	49.2344	23.2882	68.3823	269.111	6.65028	6.65028	3.16983	7.94447	13.7755	4.31803	12.3538	12.3538	48.8087	109.218	151.237	40.4719	6.82777	6.82777	4.90455	9.26621	24.5969	9.04328	20.8661	48.8329	73.849	36.0614	24.2006	11.4242	4.71198	39.4288	5.16226	2.57192	21.4455	114.193	82.4783	47.4017	209.226	4.50426	28.3478	29.2666	8.68266	35.8386
Csa3G151360	38.1927	38.1927	39.3265	62.4127	55.6069	31.9463	31.9463	72.6794	62.6989	74.4415	129.313	38.7933	38.7933	48.6041	73.2657	75.7651	78.8041	66.7104	66.7104	80.444	86.4315	64.5522	102.445	60.5964	60.5964	73.5682	67.9522	55.343	155.028	39.4138	105.542	102.085	85.6458	119.141	55.2169	69.5017	73.8242	139.381	182.606	57.6349	65.2533	64.741	110.04	54.1282	64.561	49.8234	78.0442	59.2	58.0244
Csa3G151530	23.4084	23.4084	20.3915	14.9248	41.9889	18.255	18.255	43.3732	34.9323	43.2799	27.9595	37.6849	37.6849	41.2078	44.136	40.4654	32.3853	32.1198	32.1198	45.1932	43.2158	52.8713	32.8834	35.8458	35.8458	44.1409	35.0057	34.4357	52.9678	37.0953	23.6288	52.1287	32.4553	27.9238	31.4165	49.4758	42.7845	42.3305	36.8641	32.1683	24.8993	43.4563	40.63	44.7599	49.5468	45.5283	43.0869	63.936	40.1051
Csa3G151540	16.0163	16.0163	17.4785	27.136	10.2135	6.08501	6.08501	19.9282	17.0183	30.296	19.2222	14.4089	14.4089	26.4152	26.4816	12.0535	24.8287	21.4132	21.4132	32.5391	20.4293	20.9026	27.8244	26.4576	26.4576	29.4273	24.7099	11.0686	31.0055	15.07	28.3546	26.0644	34.2583	35.3701	25.7044	30.6279	15.9393	26.8437	30.0057	10.7228	24.8993	17.7373	25.3938	26.0232	25.5241	15.4624	17.8851	9.472	14.5061
Csa3G152640	1.23202	1.23202	0	0	0	0	0	4.68899	0	5.19359	0	0	0	0	6.17903	9.47064	0	0	0	2.71159	8.64315	4.91826	0	0	0	1.22614	8.23663	3.68953	0	0	0	4.34406	0	1.86159	0	2.35599	10.9059	1.03245	0	0	17.1719	7.98177	1.69292	2.08186	0.750709	2.57707	6.50368	0.789333	1.7066
Csa3G153160	46.8168	46.8168	64.0877	50.2015	60.1462	27.3826	27.3826	37.512	45.6807	47.6079	36.6969	54.3106	54.3106	65.5098	69.7348	49.9361	62.6115	60.9453	60.9453	31.6353	58.9306	46.1087	46.7956	72.545	72.545	76.0205	55.5972	54.1132	54.2597	27.8215	36.2309	46.6987	45.0767	40.9549	55.2169	61.2558	66.274	68.1418	63.4406	46.9121	48.94	42.5695	32.1655	53.0873	73.5695	41.2332	63.4109	65.5146	37.5452
Csa3G153200	22.1764	22.1764	48.0657	35.2768	48.7979	31.9463	31.9463	50.4067	55.5333	45.8767	47.1817	18.8425	18.8425	34.8681	38.8396	43.9093	32.3853	29.649	29.649	39.7701	43.2158	34.4278	45.5309	35.8458	35.8458	29.4273	45.3015	34.4357	40.0488	30.14	37.8061	58.6448	59.5013	48.4012	36.1766	43.5858	46.1401	29.9411	37.7214	32.1683	36.9196	41.6826	50.7876	15.6139	34.5326	30.0659	32.5184	37.888	32.4254
Csa3G154280	85.0094	85.0094	90.3053	82.7647	160.012	80.6264	80.6264	103.158	98.5269	164.464	68.1514	88.6704	88.6704	109.887	82.9756	113.648	72.3271	110.36	110.36	93.0981	152.434	157.999	110.033	152.771	152.771	141.006	131.786	120.525	73.6381	67.2353	103.967	152.042	78.4335	83.7713	104.722	93.0616	110.736	54.7199	71.1564	72.3787	93.587	169.391	84.6459	134.28	164.405	70.44	109.75	100.245	87.8899
Csa3G154350	24.6404	24.6404	27.6742	31.2064	37.4495	47.1589	47.1589	31.6507	26.871	30.296	36.6969	18.8425	18.8425	38.038	19.4198	29.2729	24.8287	27.1783	27.1783	24.4044	29.8582	38.7313	30.3539	13.6555	13.6555	38.0102	31.9169	25.8267	52.9678	28.9807	28.3546	27.1504	13.523	37.2317	24.7524	38.8739	31.8786	42.3305	45.4372	32.1683	34.3439	34.5877	33.8584	33.3097	35.2833	40.3742	32.5184	37.888	25.599
Csa3G164480	30.8005	30.8005	32.0438	47.4879	78.3036	28.9038	28.9038	73.8517	60.0118	85.6943	68.1514	43.2268	43.2268	50.7173	62.6731	113.648	58.2935	44.4736	44.4736	29.8275	100.575	81.7661	80.9438	52.0617	52.0617	50.2716	101.928	83.6294	83.9733	39.4138	64.5855	91.2253	54.9936	78.1866	50.4568	43.5858	135.065	72.2716	89.1598	60.3156	88.4354	104.65	72.7955	96.8063	36.7848	66.1449	102.433	58.4107	58.0244
Csa3G164570	129.362	129.362	100.501	42.0607	157.742	100.403	100.403	93.7799	78.8215	119.453	111.838	105.296	105.296	91.9251	83.8583	143.781	96.0762	183.659	183.659	123.829	140.648	134.637	80.9438	150.211	150.211	69.8898	123.549	151.271	91.7247	153.018	129.171	153.128	82.0397	117.28	86.6334	81.2817	138.42	55.7524	82.3013	138.056	147.679	142.785	101.575	140.525	91.5865	110.814	140.642	213.12	117.755
Csa3G165090	87.4735	87.4735	56.805	74.6239	107.809	60.8501	60.8501	38.6842	56.429	96.0815	71.6463	89.7788	89.7788	80.3024	74.1484	179.081	102.553	92.2415	92.2415	64.1744	119.433	99.5948	60.7079	47.7944	47.7944	107.9	175.028	132.823	99.476	67.2353	81.9133	119.462	109.987	67.0171	84.7294	101.308	209.728	109.44	104.591	97.8453	75.5565	76.2703	98.1893	78.0696	99.8443	111.673	192.672	101.824	78.5036
Csa3G166240	20.9444	20.9444	10.1958	9.49759	9.07868	6.08501	6.08501	9.37799	11.6441	17.312	5.24241	7.75866	7.75866	6.33966	13.2408	12.9145	3.23853	13.1774	13.1774	2.71159	14.9291	13.5252	3.79424	15.3625	15.3625	15.9398	10.2958	13.5283	16.7947	3.47769	9.45153	13.0322	22.5384	7.44634	8.56814	5.88998	6.71129	9.29206	7.71575	6.70173	9.44456	11.5292	18.6221	7.28649	15.7649	12.0263	12.1944	14.208	5.9731
Csa3G166270	96.0976	96.0976	119.436	90.9055	180.439	106.488	106.488	109.019	138.833	131.571	108.343	98.6458	98.6458	72.9061	102.395	172.193	133.859	168.011	168.011	91.2904	110.004	140.17	92.3265	129.728	129.728	134.875	133.845	113.146	122.73	126.356	118.144	168.332	110.889	115.418	124.714	128.402	161.071	117.699	118.308	117.951	117.628	161.409	154.056	119.707	160.652	103.083	108.937	110.507	100.689
Csa3G166300	1.23202	1.23202	0	1.3568	3.4045	3.04251	3.04251	2.3445	4.4785	5.19359	3.49494	9.97542	9.97542	4.22644	5.29631	11.1926	2.15902	4.94151	4.94151	2.71159	8.64315	7.99218	1.26475	5.97429	5.97429	1.22614	4.11831	4.91938	3.87569	5.79615	1.57526	7.60211	4.50767	1.86159	4.76008	3.53399	0.838912	0	2.57192	2.68069	9.44456	7.09491	8.46459	2.08186	2.25213	3.4361	5.69072	6.31466	6.8264
Csa3G166350	261.188	261.188	270.916	86.8351	611.676	1122.69	1122.69	4302.15	7103.79	6749.07	6511.08	183.991	183.991	265.209	556.113	603.538	864.686	4794.91	4794.91	8730.43	6410.86	7199.72	8788.73	229.584	229.584	283.238	339.761	875.649	621.402	4667.06	11554.5	9837.13	5838.34	8879.76	279.893	305.101	416.939	123.894	114.022	5342.62	4782.38	8891.7	9402.47	12108.1	159.901	300.659	401.602	1342.66	11752.5
Csa3G168400	93.6336	93.6336	99.0446	52.9151	102.135	65.4139	65.4139	100.813	68.9688	85.6943	71.6463	79.8034	79.8034	88.7552	65.3212	103.316	52.8959	114.478	114.478	75.0208	99.0034	105.743	69.5611	89.6144	89.6144	102.995	93.6916	125.444	74.93	114.764	138.622	109.688	59.5013	96.8024	100.914	103.664	108.22	54.7199	76.3002	140.736	87.5768	134.803	103.268	115.543	111.856	105.66	116.253	149.973	99.8361
Csa3G171050	0	0	2.91308	2.7136	3.4045	0	0	4.68899	3.5828	3.4624	3.49494	2.21676	2.21676	6.33966	0.882719	0.860967	0	0	0	2.71159	1.57148	4.30348	1.26475	0.853471	0.853471	2.45227	4.11831	3.68953	2.58379	1.15923	1.57526	1.08602	2.7046	1.86159	3.80806	1.178	4.19456	3.09735	6.85844	4.02104	5.15158	2.66059	1.69292	3.12278	4.50426	2.57707	3.25184	3.94667	2.5599
Csa3G171080	22.1764	22.1764	24.7611	13.568	20.427	15.2125	15.2125	21.1005	16.1226	21.64	29.707	13.3006	13.3006	29.5851	21.1853	24.1071	21.5902	17.2953	17.2953	15.3657	22.7865	22.1322	8.85323	28.1645	28.1645	20.8443	21.6211	22.1372	11.6271	27.8215	14.1773	21.7203	12.6215	11.1695	29.5125	25.9159	30.2008	16.5192	18.8607	13.4035	16.3133	19.511	8.46459	24.9823	18.017	31.7839	18.6981	26.048	19.6259
Csa3G171110	16.0163	16.0163	17.4785	32.5632	35.1799	21.2975	21.2975	21.1005	24.1839	30.296	22.7171	21.0592	21.0592	28.5285	30.8952	32.7167	22.6697	20.5896	20.5896	22.5966	25.9295	27.6652	24.0302	17.0694	17.0694	23.2966	27.7986	24.5969	27.1298	20.8661	9.45153	23.8923	24.3414	27.9238	20.9443	20.0259	32.7176	17.5517	31.7203	16.0842	26.6165	29.2665	47.4017	34.3506	24.7734	27.4888	30.0795	22.1013	27.3056
Csa3G171130	11.0882	11.0882	8.73923	10.8544	13.618	0	0	2.3445	3.5828	0	5.24241	5.5419	5.5419	6.33966	5.29631	8.60967	14.0336	3.29434	3.29434	6.32705	3.92871	3.6887	3.79424	5.97429	5.97429	9.80909	10.2958	7.37907	3.87569	8.11461	0	3.25805	0.901535	1.86159	5.71209	4.71198	11.7448	8.25961	3.42922	8.04208	1.71719	5.32118	5.07876	3.12278	9.75922	6.01317	7.31664	3.94667	2.5599
Csa3G171190	9.85617	9.85617	8.73923	18.9952	0	3.04251	3.04251	1.17225	4.4785	2.5968	0	2.21676	2.21676	1.05661	5.29631	2.5829	4.31803	0	0	0.903865	0.785741	0	0	0.853471	0.853471	4.90455	1.02958	1.22984	10.3352	0	0	2.17203	2.7046	0	3.80806	10.602	5.87238	45.4278	21.4326	1.34035	0.858596	1.77373	0	0	3.00284	6.8722	3.25184	1.57867	0
Csa3G175610	4.92808	4.92808	17.4785	5.42719	74.8991	18.255	18.255	53.9234	45.6807	33.7584	83.8786	4.43352	4.43352	11.6227	17.6544	41.3264	53.9754	23.884	23.884	25.3082	25.9295	36.2722	24.0302	7.68124	7.68124	7.35682	19.562	51.6535	76.2219	55.643	37.8061	53.2148	29.7507	68.8787	9.52015	5.88998	20.1339	9.29206	30.863	44.2314	70.4049	44.3432	32.1655	118.666	9.75922	16.3215	28.4536	131.029	82.7701
Csa3G176260	733.052	733.052	410.744	305.28	578.766	791.052	791.052	839.33	712.977	814.528	690.251	244.952	244.952	321.209	411.347	457.173	320.614	2489.7	2489.7	1142.49	983.748	1326.09	947.295	1548.2	1548.2	484.324	542.588	501.777	465.083	1355.14	1726.48	1130.54	548.133	925.208	706.395	404.052	328.853	234.366	315.488	843.078	789.05	979.097	1222.29	855.643	477.451	423.499	451.193	402.56	857.566
Csa3G176270	8.62415	8.62415	8.73923	10.8544	6.80901	6.08501	6.08501	9.37799	8.06129	7.79039	19.2222	7.75866	7.75866	11.6227	10.5926	6.88774	5.39754	6.58868	6.58868	9.03865	5.50019	4.91826	3.79424	5.97429	5.97429	24.5227	7.20705	11.0686	5.16759	9.27384	9.45153	7.60211	1.80307	9.30793	5.71209	12.958	1.67782	0	0.857305	14.7438	8.58596	10.6424	10.1575	4.16371	16.5156	12.8854	8.1296	2.368	7.6797
Csa3G176300	6.16011	6.16011	2.91308	6.78399	12.4832	6.08501	6.08501	8.20574	9.85269	6.92479	12.2323	6.65028	6.65028	4.22644	9.70991	6.02677	6.47705	9.05943	9.05943	7.23092	7.07167	6.76261	7.58848	5.12082	5.12082	13.4875	10.2958	11.0686	7.75138	8.11461	26.7793	5.43008	8.11381	5.58476	8.56814	7.06797	5.03347	10.3245	8.57305	9.38243	9.44456	8.86864	6.77167	16.6548	7.50709	6.8722	10.5685	4.736	9.3863
Csa3G176330	8.62415	8.62415	8.73923	6.78399	9.07868	1.52125	1.52125	9.37799	7.16559	11.2528	1.74747	6.65028	6.65028	8.45288	15.8889	11.1926	8.63607	9.88302	9.88302	6.32705	3.92871	8.60696	10.118	8.53471	8.53471	9.80909	12.3549	7.37907	7.75138	8.11461	11.0268	9.77414	9.01535	0	18.0883	12.958	4.19456	13.4219	14.5742	10.7228	11.1618	9.7555	20.315	7.28649	18.7677	8.59025	8.94257	5.52533	20.4792
Csa3G176860	0	0	1.45654	4.07039	11.3483	4.56376	4.56376	2.3445	0.895699	3.4624	1.74747	0	0	0	0	6.02677	3.23853	1.64717	1.64717	2.71159	3.92871	6.76261	1.26475	3.41388	3.41388	3.67841	5.14789	8.60891	3.87569	3.47769	7.87628	4.34406	1.80307	1.86159	3.80806	1.178	5.03347	1.03245	2.57192	0	3.43439	6.20805	0	4.16371	2.25213	8.59025	4.87776	19.7333	0.8533
Csa3G177920	27.1045	27.1045	18.935	25.7792	24.9664	22.8188	22.8188	21.1005	14.3312	30.296	10.4848	21.0592	21.0592	19.019	24.7161	22.3851	21.5902	26.3547	26.3547	25.3082	25.9295	20.9026	24.0302	22.1902	22.1902	20.8443	15.4437	12.2984	20.6703	9.27384	25.2041	21.7203	16.2276	16.7543	29.5125	21.2039	15.9393	8.25961	12.0023	21.4455	20.6063	17.7373	20.315	19.7776	13.5128	12.0263	17.0722	24.4693	23.0391
Csa3G177980	11.0882	11.0882	11.6523	20.352	20.427	19.7763	19.7763	25.7895	17.914	24.2368	15.7272	8.86704	8.86704	12.6793	20.3025	18.0803	29.1467	17.2953	17.2953	18.0773	13.3576	20.2878	16.4417	17.9229	17.9229	13.4875	21.6211	18.4477	14.2109	16.2292	17.3278	21.7203	12.6215	13.0311	16.1843	27.0939	22.6506	14.4543	26.5765	24.1262	24.0407	30.1534	10.1575	12.4911	19.5184	9.44927	11.3814	21.312	25.599
Csa3G178540	16.0163	16.0163	16.0219	16.2816	52.2024	1.52125	1.52125	84.4019	67.1774	49.3391	50.6767	17.7341	17.7341	14.7925	28.247	55.9628	29.1467	60.9453	60.9453	79.5401	76.2169	87.2992	75.8848	29.8715	29.8715	33.1057	44.2719	30.7461	52.9678	19.7069	56.7092	64.0749	64.9105	83.7713	37.1286	30.6279	31.8786	50.5901	47.1518	13.4035	54.0916	59.4199	79.5672	54.1282	63.0596	9.44927	23.5759	14.9973	52.9046
Csa3G178550	66.5291	66.5291	244.698	919.909	366.552	141.477	141.477	133.636	563.395	286.513	153.777	57.6358	57.6358	258.869	689.404	396.045	332.489	63.416	63.416	79.5401	238.865	198.575	107.503	54.6221	54.6221	318.796	519.937	306.231	414.699	92.7384	58.2844	334.493	531.004	102.387	157.083	426.434	570.46	1108.85	976.471	130.014	149.396	417.713	450.316	137.402	222.21	264.58	458.51	275.477	95.5696
Csa3G180420	12.3202	12.3202	4.36961	4.07039	4.53934	4.56376	4.56376	8.20574	11.6441	7.79039	1.74747	8.86704	8.86704	6.33966	4.4136	11.1926	3.23853	9.88302	9.88302	5.42319	3.14296	3.6887	2.52949	2.56041	2.56041	9.80909	9.26621	9.83876	6.45948	2.31846	12.602	5.43008	2.7046	1.86159	15.2322	7.06797	5.03347	8.25961	10.2877	5.36139	6.86877	7.09491	1.69292	8.32742	16.5156	5.15415	12.1944	8.68266	7.6797
Csa3G182100	13.5522	13.5522	5.82615	14.9248	11.3483	15.2125	15.2125	9.37799	12.5398	19.0432	8.73736	16.6257	16.6257	8.45288	16.7717	12.0535	12.9541	11.5302	11.5302	3.61546	11.7861	17.8287	10.118	21.3368	21.3368	9.80909	4.11831	17.2178	15.5028	9.27384	14.1773	4.34406	8.11381	7.44634	13.3282	12.958	19.295	9.29206	15.4315	9.38243	13.7375	8.86864	3.38584	9.36835	9.00851	11.1673	12.1944	7.89333	15.3594
Csa3G182130	38.1927	38.1927	30.5873	28.4928	48.7979	30.4251	30.4251	42.2009	26.871	50.2047	33.202	39.9017	39.9017	43.321	37.0742	55.1019	31.3057	40.3556	40.3556	28.0198	50.2874	63.9374	48.0604	38.4062	38.4062	40.4625	45.3015	56.5729	31.0055	60.2799	26.7793	38.0105	36.0614	37.2317	39.0326	30.6279	43.6234	25.8113	26.5765	10.7228	36.9196	50.5512	33.8584	30.1869	45.0426	47.2464	52.8424	53.6747	34.9853
Csa3G182150	6.16011	6.16011	34.9569	48.8447	4138.74	28.9038	28.9038	82.0574	201.532	1231.75	134.555	8.86704	8.86704	53.8871	351.322	1515.3	829.062	33.767	33.767	11.7502	442.372	639.989	106.239	6.82777	6.82777	90.7341	1056.35	3390.68	1010.26	63.7576	18.9031	829.716	123.51	342.532	18.0883	57.7218	1158.54	240.561	321.49	49.5928	204.346	1043.84	335.198	2242.16	6.75638	463.014	1395.85	5666.62	44.3716
Csa3G182200	0	0	10.1958	10.8544	6.80901	4.56376	4.56376	4.68899	6.26989	3.4624	3.49494	6.65028	6.65028	10.5661	7.06175	6.02677	12.9541	3.29434	3.29434	11.7502	3.92871	7.99218	13.9122	3.41388	3.41388	7.35682	6.17747	7.37907	7.75138	2.31846	18.9031	5.43008	8.11381	13.0311	5.71209	10.602	5.03347	12.3894	25.7192	6.70173	4.29298	5.32118	5.07876	7.28649	7.50709	3.4361	12.1944	2.368	11.9462
Csa3G182210	83.7774	83.7774	67.0007	69.1967	95.3261	62.3714	62.3714	118.397	85.9871	110.797	90.8685	117.488	117.488	81.359	118.284	89.5406	124.143	98.8302	98.8302	102.137	75.4311	96.5209	94.856	86.2005	86.2005	106.674	99.8691	73.7907	96.8922	129.834	143.348	108.602	118.101	111.695	93.2975	114.266	88.0857	96.018	112.307	135.375	130.507	128.595	111.733	89.5198	81.8273	90.1976	91.0516	121.557	110.929
[truncated: 2,003 more rows]
[truncated: 33 more columns]

## Sheet: Module R2
gene	A01_8dpp_T0_Cont_1_TCTTAA	A01_8dpp_T0_InocFake_1_TCTTAA	A02_8dpp_T2_Inoc_3_TTTATG	A03_8dpp_T8_Cont_2_AGATAG	A05_8dpp_T18_Inoc_3_GTGCCA	A06_16dpp_T0_Cont_2_AGTACT	A06_16dpp_T0_InocFake_2_AGTACT	A07_16dpp_T4_Cont_1_AAGCTC	A08_16dpp_T8_Cont_3_GACATC	A09_16dpp_T12_Inoc_2_GCAGCC	A10_16dpp_T24_Cont_1_CGCGGA	B01_8dpp_T0_Cont_2_GTCAGG	B01_8dpp_T0_InocFake_2_GTCAGG	B02_8dpp_T4_Cont_1_AACGCC	B03_8dpp_T8_Cont_3_TTGGTA	B04_8dpp_T12_Inoc_2_TGACAC	B05_8dpp_T24_Cont_1_TCGAGG	B06_16dpp_T0_Cont_3_ATAAGA	B06_16dpp_T0_InocFake_3_ATAAGA	B07_16dpp_T4_Cont_2_GACGAT	B08_16dpp_T8_Inoc_1_CGATCT	B09_16dpp_T12_Inoc_3_ACTCTT	B10_16dpp_T24_Cont_2_CCTGCT	C01_8dpp_T0_Cont_3_ATACTG	C01_8dpp_T0_InocFake_3_ATACTG	C02_8dpp_T4_Cont_2_CAAGCA	C03_8dpp_T8_Inoc_1_GTTACC	C04_8dpp_T12_Inoc_3_AAGACA	C05_8dpp_T24_Cont_2_CACTAA	C06_16dpp_T2_Cont_1_GGTGAG	C07_16dpp_T4_Cont_3_TCGTTC	C08_16dpp_T8_Inoc_2_CGTCGC	C09_16dpp_T18_Cont_1_TGCTAT	C10_16dpp_T24_Cont_3_GCGCTG	D01_8dpp_T2_Cont_1_TATGTC	D02_8dpp_T4_Cont_3_GCTCGA	D03_8dpp_T8_Inoc_2_CGCAAC	D04_8dpp_T18_Cont_1_ACAGAT	D05_8dpp_T24_Cont_3_GGTATA	D06_16dpp_T2_Cont_2_TTCCGC	D07_16dpp_T4_Inoc_1_CCAATT	D08_16dpp_T8_Inoc_3_ATGGCG	D09_16dpp_T18_Cont_2_AAGTGG	D10_16dpp_T24_Inoc_1_GAACCT	E01_8dpp_T2_Cont_2_GAGTCC	E02_8dpp_T4_Inoc_1_GCGAAT	E03_8dpp_T8_Inoc_3_TGGCGA	E05_8dpp_T24_Inoc_1_CGCCTG	E06_16dpp_T2_Cont_3_GAAGTG
[truncated: 1,598 more rows]
[truncated: 33 more columns]

[truncated: 27 more sheets: Module R3, Module R4, Module R5, Module R6, Module R7, Module R8, Module R9, Module R10, Module R11, Module R12, Module R13, Module R14, Module R15, Module R16, Module R17, Module R18, Module R19, Module R20, Module R21, Module R22 …]
