# Supplementary material for: Developmentally regulated activation of defense allows for rapid inhibition of infection in age-related resistance to Phytophthora capsici in cucumber fruit
Source: BMC Genomics. 2020 Sep 11;21:628. doi: 10.1186/s12864-020-07040-9 (PMC7488727; doi:10.1186/s12864-020-07040-9)
Supplement: Supplementary file 3 — Additional file 3: Supplementary file 3. Gene module assignment and normalized expression – susceptible network [file 12864_2020_7040_MOESM3_ESM.xlsx]

## Sheet: Module S1
gene	A01_8dpp_T0_Cont_1_TCTTAA	A01_8dpp_T0_InocFake_1_TCTTAA	A02_8dpp_T2_Inoc_3_TTTATG	A03_8dpp_T8_Cont_2_AGATAG	A05_8dpp_T18_Inoc_3_GTGCCA	A06_16dpp_T0_Cont_2_AGTACT	A06_16dpp_T0_InocFake_2_AGTACT	A07_16dpp_T4_Cont_1_AAGCTC	A08_16dpp_T8_Cont_3_GACATC	A09_16dpp_T12_Inoc_2_GCAGCC	A10_16dpp_T24_Cont_1_CGCGGA	B01_8dpp_T0_Cont_2_GTCAGG	B01_8dpp_T0_InocFake_2_GTCAGG	B02_8dpp_T4_Cont_1_AACGCC	B03_8dpp_T8_Cont_3_TTGGTA	B04_8dpp_T12_Inoc_2_TGACAC	B05_8dpp_T24_Cont_1_TCGAGG	B06_16dpp_T0_Cont_3_ATAAGA	B06_16dpp_T0_InocFake_3_ATAAGA	B07_16dpp_T4_Cont_2_GACGAT	B08_16dpp_T8_Inoc_1_CGATCT	B09_16dpp_T12_Inoc_3_ACTCTT	B10_16dpp_T24_Cont_2_CCTGCT	C01_8dpp_T0_Cont_3_ATACTG	C01_8dpp_T0_InocFake_3_ATACTG	C02_8dpp_T4_Cont_2_CAAGCA	C03_8dpp_T8_Inoc_1_GTTACC	C04_8dpp_T12_Inoc_3_AAGACA	C05_8dpp_T24_Cont_2_CACTAA	C06_16dpp_T2_Cont_1_GGTGAG	C07_16dpp_T4_Cont_3_TCGTTC	C08_16dpp_T8_Inoc_2_CGTCGC	C09_16dpp_T18_Cont_1_TGCTAT	C10_16dpp_T24_Cont_3_GCGCTG	D01_8dpp_T2_Cont_1_TATGTC	D02_8dpp_T4_Cont_3_GCTCGA	D03_8dpp_T8_Inoc_2_CGCAAC	D04_8dpp_T18_Cont_1_ACAGAT	D05_8dpp_T24_Cont_3_GGTATA	D06_16dpp_T2_Cont_2_TTCCGC	D07_16dpp_T4_Inoc_1_CCAATT	D08_16dpp_T8_Inoc_3_ATGGCG	D09_16dpp_T18_Cont_2_AAGTGG	D10_16dpp_T24_Inoc_1_GAACCT	E01_8dpp_T2_Cont_2_GAGTCC	E02_8dpp_T4_Inoc_1_GCGAAT	E03_8dpp_T8_Inoc_3_TGGCGA	E05_8dpp_T24_Inoc_1_CGCCTG	E06_16dpp_T2_Cont_3_GAAGTG
Csa1G000550	35.7286	35.7286	13.1088	1.3568	2.26967	0	0	2.3445	9.85269	11.2528	0	0	0	6.33966	15.0062	4.30483	5.39754	22.2368	22.2368	0	0.785741	0	0	108.391	108.391	22.0705	33.9761	23.367	5.16759	33.6177	3.15051	1.08602	0	1.86159	35.2246	5.88998	5.03347	9.29206	0	0	0	0	0	2.08186	12.0113	43.8103	19.5111	0.789333	0.8533
Csa1G000570	563.034	563.034	646.703	1230.62	522.024	517.226	517.226	491.172	446.058	409.428	403.666	658.378	658.378	682.57	944.509	511.414	1637.61	278.372	278.372	554.069	385.799	258.209	595.696	509.522	509.522	684.184	750.563	452.583	1741.48	264.304	431.62	313.858	843.837	541.721	513.136	991.872	510.897	1856.35	1928.94	365.915	471.369	370.709	633.152	382.021	668.882	455.283	393.473	673.301	339.613
Csa1G000640	65.2971	65.2971	36.4134	81.4079	6.80901	47.1589	47.1589	15.2392	14.3312	11.2528	6.98989	85.3453	85.3453	66.5664	29.1297	12.0535	17.2721	30.4726	30.4726	19.885	7.07167	17.2139	8.85323	61.4499	61.4499	41.6886	21.6211	12.2984	9.04328	15.07	28.3546	3.25805	13.523	5.58476	43.7927	41.2298	10.9059	26.8437	12.0023	6.70173	8.58596	13.303	28.7796	6.24557	72.0681	42.0922	8.1296	5.52533	36.6919
Csa1G000670	364.678	364.678	268.003	537.292	132.776	139.955	139.955	126.603	104.797	126.377	31.4545	319.213	319.213	337.059	376.921	141.199	268.798	42.8264	42.8264	94.002	89.5745	53.4861	40.4719	314.077	314.077	537.048	363.441	146.352	245.46	37.0953	122.87	106.43	119.904	37.2317	317.021	653.788	243.284	497.641	300.057	57.6349	130.507	130.369	93.1105	47.8827	727.437	261.144	209.744	217.067	113.489
Csa1G000710	70.2252	70.2252	88.8488	74.6239	39.7192	77.5839	77.5839	82.0574	66.2817	83.0975	90.8685	77.5866	77.5866	45.4342	46.7841	68.0164	69.0885	36.2377	36.2377	56.9435	95.8604	46.1087	56.9136	82.7867	82.7867	50.2716	79.2775	73.7907	47.8002	62.5984	74.037	90.1393	66.7136	78.1866	53.3129	48.2978	74.6631	68.1418	64.2979	65.677	96.1628	64.741	57.5592	51.0055	30.0284	76.4532	56.9072	51.3067	57.1711
Csa1G001300	7.39213	7.39213	2.91308	0	1.13483	22.8188	22.8188	12.8947	8.06129	3.4624	57.6666	33.2514	33.2514	0	0.882719	0	1.07951	39.5321	39.5321	99.4251	15.7148	7.37739	53.1194	5.97429	5.97429	0	0	2.45969	1.2919	30.14	135.472	20.6343	16.2276	29.7854	2.85605	1.178	0	0	0	32.1683	24.0407	13.303	30.4725	29.146	2.25213	0	0	0	12.7995
Csa1G001410	183.571	183.571	112.153	80.0511	74.8991	44.1164	44.1164	66.8182	69.8645	64.0543	48.9292	93.1039	93.1039	116.227	120.933	89.5406	62.6115	106.242	106.242	57.8474	49.5017	42.42	58.1784	202.273	202.273	134.875	126.638	73.7907	105.936	61.4392	66.1607	83.6232	79.3351	53.986	135.186	159.029	82.2133	122.862	132.882	64.3366	58.3845	62.9673	128.662	52.0464	156.148	91.9157	74.7924	44.992	75.0904
Csa1G001430	146.61	146.61	106.327	101.76	30.6405	44.1164	44.1164	32.823	12.5398	17.312	19.2222	131.897	131.897	113.057	64.4385	18.9413	55.0549	197.66	197.66	21.6928	12.5719	7.37739	12.6475	90.4679	90.4679	58.8546	24.7099	20.9074	21.9622	56.8022	20.4783	8.68812	50.486	18.6159	152.322	60.0778	34.3954	91.8881	96.0182	30.828	16.3133	10.6424	49.0946	14.573	92.3372	50.6825	18.6981	29.2053	33.2787
Csa1G001450	9.85617	9.85617	20.3915	14.9248	17.0225	15.2125	15.2125	2.3445	10.7484	3.4624	1.74747	29.9263	29.9263	22.1888	22.068	4.30483	24.8287	6.58868	6.58868	3.61546	4.71445	6.14783	0	9.38818	9.38818	15.9398	15.4437	7.37907	11.6271	1.15923	3.15051	7.60211	4.50767	5.58476	40.9367	25.9159	10.9059	13.4219	13.7169	17.4245	4.29298	6.20805	5.07876	0	13.5128	14.6034	17.0722	12.6293	3.4132
Csa1G001490	64.0651	64.0651	18.935	6.78399	1.13483	18.255	18.255	5.86124	4.4785	5.19359	1.74747	33.2514	33.2514	12.6793	2.64816	10.3316	6.47705	58.4745	58.4745	9.03865	5.50019	3.07391	0	72.545	72.545	14.7136	5.14789	2.45969	0	25.503	12.602	2.17203	1.80307	1.86159	10.4722	8.24597	6.71129	6.19471	2.57192	2.68069	3.43439	0	3.38584	2.08186	9.75922	14.6034	4.87776	3.15733	3.4132
Csa1G001500	12.3202	12.3202	5.82615	6.78399	6.80901	6.08501	6.08501	11.7225	7.16559	15.5808	10.4848	18.8425	18.8425	13.7359	14.1235	8.60967	14.0336	14.8245	14.8245	11.7502	12.5719	14.7548	11.3827	23.0437	23.0437	12.2614	17.5028	13.5283	10.3352	5.79615	12.602	26.0644	12.6215	9.30793	12.3762	21.2039	18.4561	12.3894	15.4315	13.4035	6.01017	7.09491	3.38584	8.32742	15.7649	13.7444	28.4536	19.7333	14.5061
Csa1G002060	900.607	900.607	1139.01	937.547	481.17	568.949	568.949	1307.06	876.889	665.645	1399.72	544.215	544.215	915.024	1060.15	454.591	1161.55	699.223	699.223	1517.59	896.531	629.538	1405.13	859.445	859.445	1194.26	802.042	648.128	1625.21	2064.59	1233.42	873.156	681.56	1414.8	1108.15	1517.26	1042.77	1071.68	1985.52	1486.44	1377.19	826.557	810.908	783.819	1114.8	1133.91	1008.07	479.125	1429.28
Csa1G002090	279.669	279.669	116.523	2.7136	4.53934	15.2125	15.2125	2.3445	0	0.865599	0	29.9263	29.9263	48.6041	10.5926	6.02677	3.23853	166.364	166.364	0	0.785741	0	0	349.923	349.923	33.1057	7.20705	24.5969	2.58379	137.948	0	0	0	3.72317	200.875	15.3139	5.03347	8.25961	1.71461	0	1.71719	0	0	3.12278	54.0511	64.4269	31.7055	0.789333	4.2665
Csa1G002120	81.3134	81.3134	151.48	131.609	48.7979	108.009	108.009	70.3349	57.3247	44.1455	75.1413	159.607	159.607	158.491	68.8521	37.8825	117.666	56.0038	56.0038	99.4251	56.5734	41.8052	83.4733	64.8638	64.8638	122.614	71.0409	41.8147	99.476	102.012	72.4617	58.6448	45.9783	80.0482	117.098	118.978	68.7907	74.3365	111.45	75.0594	53.233	51.4381	72.7955	34.3506	114.859	116.827	53.6554	78.144	85.33
Csa1G002680	533.465	533.465	499.592	382.617	388.113	416.823	416.823	402.081	383.359	396.444	391.434	518.722	518.722	395.172	396.341	439.954	385.384	359.083	359.083	332.622	376.37	421.126	369.306	439.537	439.537	449.992	482.872	457.502	516.759	388.342	400.115	381.191	364.22	309.023	418.887	452.35	490.763	485.252	568.393	344.469	360.61	415.939	406.3	333.097	537.508	542.904	484.524	344.149	398.491
Csa1G002690	43.1207	43.1207	72.8269	81.4079	47.6631	65.4139	65.4139	85.5741	55.5333	58.8607	41.9393	106.404	106.404	118.34	67.0867	30.9948	85.2812	39.5321	39.5321	102.137	49.5017	65.167	60.7079	48.6478	48.6478	90.7341	47.3606	31.976	72.3462	97.3753	81.9133	39.0966	68.5167	87.4945	94.2495	77.7477	40.2678	71.2391	87.4452	57.6349	54.9502	52.325	69.4097	47.8827	100.595	71.2991	48.7776	56.0427	62.2909
Csa1G002710	630.795	630.795	501.049	226.585	396.057	520.269	520.269	362.225	326.93	347.105	592.393	372.416	372.416	308.53	308.069	398.628	272.036	700.047	700.047	386.854	387.37	434.652	331.364	673.388	673.388	388.685	360.352	475.95	231.249	776.684	497.781	390.966	287.59	405.826	522.656	308.635	344.793	256.048	253.762	569.647	356.317	382.238	318.269	395.553	386.615	454.424	413.797	364.672	536.725
Csa1G002760	8.62415	8.62415	20.3915	9.49759	6.80901	7.60627	7.60627	12.8947	8.95699	7.79039	3.49494	4.43352	4.43352	17.9624	8.82719	4.30483	10.7951	9.05943	9.05943	14.4618	5.50019	7.99218	1.26475	13.6555	13.6555	19.6182	8.23663	3.68953	14.2109	11.5923	20.4783	9.77414	1.80307	13.0311	15.2322	21.2039	10.9059	6.19471	12.0023	12.0631	11.1618	12.4161	0	6.24557	20.2691	24.9117	9.75553	9.472	17.066
Csa1G002780	66.5291	66.5291	68.4573	97.6895	23.8315	48.6801	48.6801	30.4785	24.1839	31.1616	6.98989	82.0201	82.0201	47.5474	45.9014	44.7703	47.4984	9.88302	9.88302	48.8087	34.5726	21.5174	12.6475	69.1311	69.1311	35.558	41.1831	27.0566	28.4217	24.3438	25.2041	21.7203	32.4553	14.8927	46.6488	43.5858	44.4623	74.3365	31.7203	18.7649	32.6267	25.719	8.46459	10.4093	39.0369	36.079	30.0795	32.3627	25.599
Csa1G002890	343.734	343.734	351.026	419.251	207.675	339.24	339.24	267.273	257.961	238.905	169.505	451.111	451.111	465.965	330.137	204.049	390.782	186.13	186.13	395.893	268.723	210.256	278.244	473.676	473.676	454.897	245.04	182.017	350.104	263.145	228.412	193.311	283.984	217.805	326.541	375.781	192.111	333.482	262.335	198.371	217.225	264.285	221.772	155.098	415.142	273.17	185.355	180.757	218.445
Csa1G002900	1532.63	1532.63	1423.04	263.219	683.171	372.707	372.707	710.383	258.857	713.253	213.192	1478.58	1478.58	620.23	786.503	391.74	436.121	603.688	603.688	177.158	385.013	556.993	72.0906	1248.63	1248.63	396.042	521.996	685.024	175.698	579.615	200.057	519.115	381.349	156.373	1296.64	266.227	984.043	305.606	78.8721	773.38	943.597	506.399	321.655	615.188	699.661	1376.16	1006.45	520.96	750.05
Csa1G002920	137.986	137.986	131.088	169.6	107.809	170.38	170.38	86.7464	72.5516	93.4847	117.081	151.848	151.848	153.208	149.18	106.76	103.633	93.8886	93.8886	96.7135	92.7174	93.447	79.6791	85.3471	85.3471	105.448	145.171	105.767	69.7624	68.3945	81.9133	99.9134	118.101	104.249	131.378	82.4597	169.46	146.608	122.595	109.908	101.314	91.347	120.197	110.338	74.3202	209.602	168.283	99.456	86.1833
Csa1G002930	266.117	266.117	250.524	565.785	142.989	100.403	100.403	159.426	115.545	199.953	153.777	309.238	309.238	274.719	354.853	108.482	458.791	33.767	33.767	107.56	108.432	60.8635	222.595	306.396	306.396	307.76	241.951	92.2384	408.239	45.2099	83.4885	115.118	294.802	173.127	238.956	472.376	140.098	588.497	345.494	71.0384	112.476	106.424	192.993	107.216	457.933	128.854	112.189	163.392	93.863
Csa1G003510	13.5522	13.5522	24.7611	16.2816	17.0225	12.17	12.17	16.4115	19.7054	24.2368	17.4747	18.8425	18.8425	21.1322	13.2408	19.8022	12.9541	26.3547	26.3547	11.7502	11.0004	17.2139	17.7065	25.6041	25.6041	17.1659	21.6211	8.60891	7.75138	17.3884	18.9031	17.3762	8.11381	13.0311	36.1766	11.78	4.19456	12.3894	4.28653	13.4035	12.8789	16.8504	10.1575	14.573	32.2805	10.3083	13.8203	18.944	20.4792
Csa1G003520	16.0163	16.0163	7.28269	16.2816	6.80901	12.17	12.17	16.4115	11.6441	6.05919	3.49494	5.5419	5.5419	17.9624	14.1235	12.9145	8.63607	6.58868	6.58868	8.13478	7.07167	8.60696	6.32373	11.0951	11.0951	33.1057	5.14789	11.0686	6.45948	11.5923	6.30102	2.17203	6.31074	3.72317	11.4242	10.602	7.5502	6.19471	6.00114	6.70173	9.44456	10.6424	5.07876	16.6548	8.2578	11.1673	13.0074	11.0507	5.9731
Csa1G003540	560.57	560.57	399.091	693.324	408.541	794.094	794.094	379.809	320.66	346.24	267.363	708.255	708.255	432.153	419.292	312.531	585.094	435.676	435.676	453.74	359.869	360.878	333.893	568.411	568.411	557.892	310.933	249.658	512.883	297.922	417.443	316.03	612.142	372.317	404.607	505.36	278.519	667.996	475.805	340.448	258.437	329.026	524.805	311.237	523.995	207.025	225.19	415.189	341.32
Csa1G004040	489.112	489.112	352.482	236.083	115.753	1121.16	1121.16	802.99	859.871	490.795	571.423	523.155	523.155	355.021	226.859	72.3212	209.425	618.512	618.512	839.691	514.66	570.519	919.471	306.396	306.396	231.74	100.899	127.904	173.114	716.404	749.821	387.708	864.572	681.34	349.39	307.457	77.1799	185.841	109.735	766.678	471.369	405.297	851.538	503.809	288.272	330.725	76.4183	121.557	995.801
Csa1G004180	220.532	220.532	206.828	332.416	88.5171	273.826	273.826	209.832	214.968	132.437	110.091	299.263	299.263	311.7	278.939	124.84	254.764	254.488	254.488	199.754	138.29	123.571	225.125	150.211	150.211	273.428	178.117	134.053	270.006	176.203	121.295	106.43	291.196	219.667	270.372	267.405	171.138	279.794	257.192	207.754	127.931	91.347	304.725	108.256	228.966	240.527	139.016	156.288	151.034
Csa1G004240	13.5522	13.5522	11.6523	2.7136	1.13483	12.17	12.17	5.86124	1.7914	3.4624	0	21.0592	21.0592	15.8491	4.4136	3.44387	0	14.8245	14.8245	9.94251	2.35722	1.22957	0	0.853471	0.853471	19.6182	5.14789	0	2.58379	11.5923	7.87628	4.34406	0	1.86159	9.52015	14.1359	3.35565	3.09735	1.71461	5.36139	5.15158	0	0	3.12278	12.0113	14.6034	5.69072	5.52533	5.1198
Csa1G004280	7.39213	7.39213	7.28269	13.568	5.67417	9.12752	9.12752	2.3445	0.895699	1.7312	1.74747	17.7341	17.7341	7.39627	7.94447	6.88774	5.39754	4.94151	4.94151	5.42319	3.14296	2.45913	2.52949	5.97429	5.97429	11.0352	1.02958	4.91938	3.87569	2.31846	0	0	3.60614	1.86159	17.1363	4.71198	2.51673	6.19471	7.71575	0	3.43439	0.886864	3.38584	4.16371	11.2606	5.15415	2.43888	2.368	0.8533
Csa1G004290	25.8724	25.8724	20.3915	55.6287	28.3709	16.7338	16.7338	38.6842	41.2022	41.5487	19.2222	55.419	55.419	82.4156	60.9076	32.7167	28.0672	9.88302	9.88302	33.443	23.5722	26.4357	16.4417	52.9152	52.9152	55.1761	27.7986	28.2864	21.9622	19.7069	34.6556	29.3224	25.243	9.30793	44.7447	47.1198	29.3619	33.0384	18.0034	12.0631	15.4547	23.9453	16.9292	17.6958	52.5496	39.5151	19.5111	30.784	26.4523
Csa1G004360	7.39213	7.39213	4.36961	4.07039	3.4045	4.56376	4.56376	2.3445	4.4785	4.32799	10.4848	2.21676	2.21676	2.11322	6.17903	1.72193	9.71558	11.5302	11.5302	1.80773	5.50019	1.84435	5.05899	1.70694	1.70694	1.22614	2.05916	2.45969	6.45948	4.63692	18.9031	3.25805	9.01535	3.72317	0.952015	7.06797	2.51673	1.03245	7.71575	10.7228	2.57579	3.54745	3.38584	1.04093	1.50142	6.01317	3.25184	3.94667	1.7066
Csa1G004880	18.4803	18.4803	5.82615	16.2816	20.427	25.8613	25.8613	5.86124	2.6871	6.92479	5.24241	8.86704	8.86704	15.8491	12.3581	8.60967	2.15902	4.11792	4.11792	9.94251	4.71445	9.22174	5.05899	6.82777	6.82777	18.392	5.14789	7.37907	6.45948	12.7515	6.30102	1.08602	7.21228	1.86159	10.4722	7.06797	9.22803	5.16226	1.71461	13.4035	5.15158	10.6424	6.77167	10.4093	11.2606	12.8854	12.1944	8.68266	8.533
Csa1G004930	256.26	256.26	208.285	217.088	172.495	141.477	141.477	109.019	98.5269	167.926	57.6666	241.627	241.627	187.02	198.612	172.193	184.596	83.182	83.182	63.2705	138.29	156.77	73.3553	179.229	179.229	170.433	129.727	142.662	143.401	99.6937	63.0102	100.999	114.495	91.2177	190.403	161.385	171.977	160.03	186.035	134.035	91.0112	130.369	91.4176	122.829	162.904	136.585	160.153	171.285	127.995
Csa1G005550	40.6567	40.6567	88.8488	62.4127	23.8315	38.0313	38.0313	43.3732	17.914	20.7744	45.4343	38.7933	38.7933	38.038	50.315	16.3584	44.2598	20.5896	20.5896	32.5391	32.2154	18.4435	29.0892	52.0617	52.0617	30.6534	16.4733	46.7341	20.6703	88.1014	51.9834	21.7203	14.4246	31.6469	54.2649	42.4078	35.2343	50.5901	17.1461	41.5507	44.647	33.7008	38.9371	20.8186	28.527	58.4137	46.3387	17.3653	40.9584
Csa1G005580	38.1927	38.1927	40.7831	62.4127	17.0225	34.9888	34.9888	26.9617	31.3495	15.5808	24.4646	45.4436	45.4436	44.3776	30.8952	28.4119	46.4189	14.8245	14.8245	34.3469	21.215	26.4357	26.5597	31.5784	31.5784	55.1761	32.9465	27.0566	45.2164	37.0953	14.1773	27.1504	27.9476	39.0933	42.8407	37.6959	26.0063	47.4928	47.1518	32.1683	30.0509	15.9635	40.63	27.0641	31.5298	36.9381	26.0147	33.9413	44.3716
Csa1G005600	19.7123	19.7123	46.6092	32.5632	34.045	27.3826	27.3826	41.0287	40.3065	48.4735	54.1716	28.8179	28.8179	27.4719	31.7779	31.8558	42.1008	37.8849	37.8849	47.9048	36.9298	44.8792	40.4719	30.7249	30.7249	55.1761	42.2127	19.6775	59.4272	31.2992	48.8329	48.8707	38.766	42.8165	27.6084	28.2719	31.0397	22.7139	43.7226	46.9121	35.2024	31.9271	32.1655	52.0464	45.0426	31.7839	21.137	27.6267	48.6381
Csa1G005670	55.4409	55.4409	52.4354	47.4879	41.9889	56.2864	56.2864	44.5454	41.2022	37.2207	45.4343	64.286	64.286	86.642	46.7841	36.1606	38.8623	60.1217	60.1217	53.328	40.0728	44.2644	49.3251	58.036	58.036	55.1761	55.5972	24.5969	27.1298	25.503	33.0804	36.9245	53.1906	37.2317	65.6891	53.0098	50.3347	53.6875	39.436	49.5928	36.9196	34.5877	49.0946	51.0055	55.5525	56.6956	43.8999	50.5173	47.7848
Csa1G006270	242.708	242.708	307.329	238.796	233.776	217.539	217.539	275.478	280.354	287.379	199.212	270.445	270.445	324.379	353.088	275.509	264.48	221.544	221.544	273.871	226.293	258.209	213.742	278.231	278.231	295.499	283.134	225.062	220.914	300.24	259.917	241.095	224.482	221.529	282.749	343.975	281.035	203.393	195.466	277.452	253.286	274.928	235.316	264.396	258.244	322.993	294.292	252.587	328.52
Csa1G006280	144.146	144.146	109.24	85.4783	79.4384	82.1477	82.1477	100.813	66.2817	82.2319	50.6767	111.946	111.946	113.057	93.5682	86.9577	91.7582	112.008	112.008	83.1556	67.5737	68.8557	64.5021	158.746	158.746	87.0557	79.2775	72.5608	78.8057	86.9422	85.0638	52.1287	92.8581	85.6329	111.386	98.9516	72.1464	70.2067	56.5822	92.4839	59.2431	66.5148	76.1813	74.9468	113.357	73.0171	86.1738	75.776	90.4498
Csa1G006330	137.986	137.986	141.284	206.233	128.236	123.222	123.222	173.493	154.956	130.705	127.565	138.548	138.548	140.529	159.772	122.257	207.266	74.9462	74.9462	126.541	134.362	117.424	172.006	135.702	135.702	131.197	144.141	104.537	226.082	130.993	141.773	150.956	204.648	169.404	142.802	163.741	116.609	234.366	235.759	111.249	124.496	135.69	245.473	119.707	147.139	121.123	131.7	145.237	139.941
Csa1G007840	2.46404	2.46404	5.82615	9.49759	6.80901	1.52125	1.52125	4.68899	4.4785	3.4624	1.74747	7.75866	7.75866	4.22644	5.29631	1.72193	3.23853	5.76509	5.76509	3.61546	2.35722	2.45913	5.05899	3.41388	3.41388	4.90455	4.11831	3.68953	1.2919	10.4331	4.72577	3.25805	6.31074	5.58476	0.952015	4.71198	1.67782	4.1298	0	4.02104	2.57579	3.54745	3.38584	8.32742	4.50426	9.44927	1.62592	0.789333	5.1198
Csa1G007860	325.254	325.254	332.091	314.777	265.551	273.826	273.826	411.459	272.293	326.331	387.939	303.696	303.696	281.058	280.705	326.306	364.874	252.017	252.017	442.894	444.729	363.337	376.895	308.103	308.103	240.323	316.081	273.026	284.217	277.056	367.034	355.127	294.802	320.193	309.405	252.091	405.194	297.346	246.904	420.869	462.783	376.03	294.568	340.383	200.439	365.086	355.264	251.797	381.425
Csa1G007910	8.62415	8.62415	8.73923	9.49759	6.80901	6.08501	6.08501	5.86124	8.06129	3.4624	6.98989	17.7341	17.7341	13.7359	7.06175	10.3316	8.63607	0	0	3.61546	3.92871	6.76261	6.32373	9.38818	9.38818	7.35682	6.17747	12.2984	2.58379	3.47769	22.0536	3.25805	0.901535	0	7.61612	11.78	7.5502	2.0649	3.42922	5.36139	2.57579	2.66059	3.38584	10.4093	9.00851	5.15415	10.5685	2.368	5.1198
Csa1G008470	13.5522	13.5522	20.3915	9.49759	6.80901	4.56376	4.56376	17.5837	6.26989	5.19359	17.4747	18.8425	18.8425	3.16983	15.8889	4.30483	8.63607	21.4132	21.4132	11.7502	7.07167	4.30348	2.52949	18.7764	18.7764	6.13068	11.3254	6.14922	5.16759	15.07	3.15051	5.43008	5.40921	7.44634	16.1843	10.602	10.9059	15.4868	14.5742	18.7649	18.8891	9.7555	3.38584	3.12278	24.0227	7.73122	6.50368	5.52533	20.4792
Csa1G008550	43.1207	43.1207	8.73923	9.49759	1.13483	27.3826	27.3826	1.17225	4.4785	0.865599	5.24241	11.0838	11.0838	7.39627	3.53088	3.44387	4.31803	18.9424	18.9424	4.51932	0.785741	4.30348	5.05899	66.5707	66.5707	11.0352	4.11831	4.91938	2.58379	47.5284	1.57526	2.17203	0.901535	1.86159	34.2726	5.88998	7.5502	5.16226	4.28653	2.68069	5.15158	3.54745	0	1.04093	6.75638	12.8854	3.25184	4.736	2.5599
Csa1G008560	4.92808	4.92808	4.36961	8.14079	3.4045	9.12752	9.12752	3.51675	1.7914	1.7312	3.49494	6.65028	6.65028	6.33966	0.882719	2.5829	2.15902	2.47075	2.47075	0	0	3.07391	2.52949	3.41388	3.41388	6.13068	2.05916	1.22984	5.16759	3.47769	4.72577	1.08602	2.7046	3.72317	3.80806	3.53399	2.51673	5.16226	5.14383	6.70173	1.71719	2.66059	1.69292	4.16371	7.50709	3.4361	4.0648	1.57867	5.9731
Csa1G008580	204.515	204.515	189.35	454.527	238.315	174.944	174.944	225.072	331.409	227.652	228.919	243.844	243.844	273.662	418.409	191.135	491.176	121.891	121.891	331.718	225.508	190.583	370.571	195.445	195.445	283.238	308.874	190.626	506.423	147.222	267.793	242.181	454.374	303.438	257.996	303.923	217.278	550.296	685.844	214.455	199.194	176.486	352.127	210.267	268.003	206.166	216.247	181.547	230.391
Csa1G009590	1.23202	1.23202	1.45654	2.7136	1.13483	4.56376	4.56376	2.3445	0	4.32799	1.74747	6.65028	6.65028	5.28305	4.4136	7.7487	0	5.76509	5.76509	0.903865	1.57148	5.53305	0	3.41388	3.41388	36.7841	3.08874	2.45969	5.16759	0	1.57526	2.17203	0.901535	0	18.0883	14.1359	5.87238	3.09735	0	2.68069	3.43439	2.66059	0	1.04093	45.0426	14.6034	5.69072	4.736	5.1198
Csa1G009640	194.659	194.659	163.132	226.585	158.877	171.902	171.902	92.6076	93.1527	140.227	125.818	199.508	199.508	260.983	185.371	154.113	148.972	111.184	111.184	111.175	109.218	106.972	123.945	148.504	148.504	215.8	184.295	141.432	153.736	148.381	113.418	85.7952	111.79	104.249	169.459	190.835	192.95	167.257	157.744	113.929	100.456	101.102	99.8822	111.379	179.42	199.294	134.138	143.659	99.8361
Csa1G009650	117.042	117.042	104.871	113.971	76.0339	86.7114	86.7114	90.2631	82.4043	88.2911	83.8786	114.163	114.163	142.642	119.167	77.487	131.7	99.6537	99.6537	92.1942	71.5024	78.6922	92.3265	87.054	87.054	144.684	132.816	71.331	188.617	84.6237	119.719	100.999	130.723	106.11	114.242	184.945	121.642	154.868	288.055	100.526	97.0214	78.9309	145.591	73.9059	196.686	131.431	129.261	109.717	97.2762
Csa1G009670	30.8005	30.8005	39.3265	37.9903	18.1574	12.17	12.17	28.134	30.4538	31.1616	26.2121	27.7095	27.7095	30.6417	35.3088	30.1338	34.5443	24.7075	24.7075	33.443	19.6435	22.1322	36.6777	25.6041	25.6041	30.6534	43.2423	19.6775	34.8812	18.5477	20.4783	20.6343	35.1599	24.2006	33.3205	34.1619	21.8117	61.9471	36.8641	26.8069	24.8993	26.6059	27.0867	21.8595	33.7819	23.1937	21.137	24.4693	22.1858
Csa1G009680	261.188	261.188	266.546	617.343	139.585	372.707	372.707	131.292	111.067	103.006	83.8786	446.677	446.677	445.889	278.057	121.396	254.764	79.0641	79.0641	75.0208	97.4319	84.84	110.033	184.35	184.35	268.524	177.088	140.202	167.947	133.311	50.4082	97.7414	107.283	65.1555	307.501	391.095	173.655	362.39	186.035	130.014	103.032	109.084	74.4884	87.4379	320.553	389.138	147.146	187.861	140.794
Csa1G009750	1.23202	1.23202	2.91308	1.3568	3.4045	0	0	3.51675	2.6871	1.7312	0	3.32514	3.32514	2.11322	1.76544	0.860967	0	3.29434	3.29434	3.61546	0.785741	3.6887	3.79424	2.56041	2.56041	3.67841	2.05916	1.22984	0	4.63692	3.15051	8.68812	0	0	5.71209	3.53399	6.71129	2.0649	1.71461	4.02104	4.29298	0.886864	3.38584	0	4.50426	3.4361	1.62592	9.472	0.8533
Csa1G009760	80.0814	80.0814	45.1527	20.352	46.5282	31.9463	31.9463	36.3397	34.9323	43.2799	38.4444	94.2123	94.2123	63.3966	51.1977	47.3532	39.9418	70.0047	70.0047	27.1159	36.1441	76.2331	24.0302	96.4422	96.4422	47.8193	36.0352	50.4236	20.6703	48.6876	50.4082	41.2686	24.3414	20.4774	59.977	62.4338	50.3347	10.3245	12.0023	49.5928	41.2126	48.7775	28.7796	46.8418	57.0539	37.7971	40.648	40.256	46.9315
Csa1G009770	1763.02	1763.02	2094.5	2991.74	779.631	2237.76	2237.76	1487.58	1064.09	966.874	814.322	2255.55	2255.55	1737.07	1738.07	674.137	2675.02	732.167	732.167	1373.87	601.878	331.368	1287.51	1545.64	1545.64	1749.7	1189.16	591.555	2899.02	686.264	1005.01	625.545	1742.67	1236.09	1935.45	2466.72	737.403	2639.98	2295.01	1135.27	1150.52	611.049	1003.9	544.405	2348.97	976.711	547.122	947.2	1163.9
Csa1G009800	17.2483	17.2483	23.3046	23.0656	24.9664	18.255	18.255	26.9617	14.3312	25.1024	22.7171	12.1922	12.1922	22.1888	22.068	13.7755	18.3516	4.94151	4.94151	33.443	21.215	23.9765	16.4417	23.8972	23.8972	25.7489	17.5028	19.6775	31.0055	12.7515	22.0536	18.4623	14.4246	11.1695	35.2246	20.0259	15.1004	9.29206	37.7214	16.0842	24.0407	19.511	11.8504	16.6548	33.0312	23.1937	22.7629	10.2613	24.7457
Csa1G009810	6399.12	6399.12	5547.95	5256.24	1133.7	9270.52	9270.52	2342.15	847.331	1157.31	891.21	8688.59	8688.59	4495.88	2211.21	975.476	3601.24	1884.36	1884.36	1363.03	738.597	453.71	1369.72	3867.93	3867.93	3610.97	1974.73	926.073	2753.03	1289.06	1208.22	812.34	1671.45	1062.97	4766.74	5603.72	1317.93	5520.52	2823.11	2416.65	1953.31	909.922	1401.74	961.817	5906.58	3369.95	1079.61	1829.67	2420.81
Csa1G009830	112.114	112.114	106.327	230.656	47.6631	91.2752	91.2752	58.6124	107.484	84.8287	36.6969	148.523	148.523	132.076	165.951	63.7116	97.1558	33.767	33.767	86.771	68.3595	49.7974	50.5899	104.977	104.977	210.895	91.6325	44.2744	122.73	33.6177	70.8865	47.7847	108.184	39.0933	106.626	224.997	93.9581	186.874	115.736	25.4666	60.1017	47.0038	62.638	51.0055	153.895	86.7615	81.296	57.6213	63.1442
Csa1G009870	821.758	821.758	645.246	75.9807	162.281	908.188	908.188	1597.77	652.965	689.017	679.766	569.707	569.707	395.172	339.847	295.312	473.904	871.353	871.353	1282.58	638.807	716.222	615.932	568.411	568.411	152.041	230.626	362.804	496.088	1444.4	1613.06	743.921	365.122	748.357	627.378	257.981	314.592	111.505	180.034	1608.42	1341.99	705.057	567.128	535.037	377.607	516.274	339.005	317.312	1465.12
Csa1G009890	68.9932	68.9932	46.6092	61.0559	53.3372	86.7114	86.7114	58.6124	56.429	57.1295	52.4241	74.2615	74.2615	83.4722	57.3767	57.6848	58.2935	51.8858	51.8858	42.4817	46.3587	52.2565	31.6187	65.7172	65.7172	50.2716	61.7747	41.8147	86.5571	70.713	61.4349	56.4728	45.0767	39.0933	61.881	68.3237	45.3012	72.2716	66.8698	50.9332	30.9095	54.0987	71.1026	52.0464	47.2947	79.8893	57.7202	49.728	50.3447
Csa1G009930	93.6336	93.6336	77.1965	31.2064	52.2024	45.6376	45.6376	64.4737	40.3065	70.9791	57.6666	77.5866	77.5866	46.4908	46.7841	68.8774	73.4066	90.5943	90.5943	53.328	62.8593	51.6418	51.8546	91.3214	91.3214	55.1761	72.0705	59.0325	71.0543	90.4199	75.6122	57.5588	49.5844	39.0933	51.4088	38.8739	79.6966	48.5252	63.4406	65.677	67.8291	52.325	62.638	70.7831	45.7933	64.4269	56.9072	56.0427	48.6381
Csa1G010930	68.9932	68.9932	46.6092	52.9151	35.1799	41.0738	41.0738	35.1675	38.5151	37.2207	38.4444	58.7441	58.7441	49.6607	37.9569	36.1606	45.3394	64.2396	64.2396	52.4242	43.2158	41.1905	37.9424	81.9332	81.9332	38.0102	51.4789	45.5043	60.7191	40.573	45.6824	47.7847	41.4706	35.3701	60.929	50.6538	42.7845	45.4278	40.2934	72.3787	63.5361	37.2483	40.63	33.3097	48.7961	42.0922	48.7776	52.8853	49.4914
Csa1G010940	62.8331	62.8331	30.5873	29.8496	59.0114	89.754	89.754	65.6459	75.2387	59.7263	55.9191	74.2615	74.2615	40.1512	31.7779	57.6848	37.7828	76.5934	76.5934	79.5401	59.7163	73.1592	63.2373	93.0283	93.0283	36.7841	43.2423	41.8147	50.384	48.6876	59.8597	42.3546	97.3658	46.5396	45.6967	45.9418	46.979	62.9795	44.5799	71.0384	48.94	70.0622	81.2601	64.5375	50.2975	47.2464	63.4109	54.464	102.396
Csa1G011470	181.107	181.107	173.328	232.012	129.371	142.998	142.998	180.526	175.557	163.598	127.565	207.267	207.267	190.19	182.723	186.83	159.767	152.363	152.363	148.234	148.505	154.311	96.1208	124.607	124.607	148.363	161.644	170.948	133.065	170.407	174.853	141.182	119.904	94.9408	160.891	192.013	165.266	176.549	122.595	190.329	133.082	114.405	155.749	105.134	152.394	246.54	172.348	130.24	138.235
Csa1G011480	12.3202	12.3202	33.5004	23.0656	17.0225	10.6488	10.6488	56.2679	50.1592	45.8767	40.1918	27.7095	27.7095	30.6417	41.4878	26.69	37.7828	29.649	29.649	71.4053	36.9298	31.3539	48.0604	47.7944	47.7944	56.4023	38.0944	23.367	32.2974	10.4331	67.736	53.2148	63.1074	65.1555	30.4645	50.6538	21.8117	25.8113	21.4326	24.1262	63.5361	33.7008	52.4805	32.2688	39.7876	17.1805	24.3888	25.2587	74.2371
Csa1G011500	81.3134	81.3134	75.74	65.1263	56.7417	50.2014	50.2014	124.258	138.833	101.275	141.545	69.8279	69.8279	64.4532	90.9201	80.0699	83.1221	92.2415	92.2415	110.272	90.3602	128.49	178.329	86.2005	86.2005	49.0455	74.1297	82.3996	125.314	104.331	122.87	97.7414	128.018	124.726	90.4415	53.0098	88.9246	78.4663	111.45	135.375	139.093	111.745	125.276	98.8881	52.5496	110.814	82.109	71.04	143.354
Csa1G011530	6.16011	6.16011	5.82615	10.8544	7.94384	3.04251	3.04251	4.68899	5.37419	9.52159	0	7.75866	7.75866	8.45288	2.64816	7.7487	8.63607	0	0	3.61546	3.92871	4.91826	8.85323	4.26735	4.26735	12.2614	7.20705	2.45969	2.58379	3.47769	6.30102	0	1.80307	0	5.71209	3.53399	4.19456	2.0649	3.42922	8.04208	2.57579	2.66059	1.69292	2.08186	6.00567	4.29512	4.87776	7.104	3.4132
Csa1G011570	289.525	289.525	321.895	225.228	152.068	211.454	211.454	165.287	142.416	153.211	129.313	316.997	316.997	248.303	195.081	221.268	222.379	128.479	128.479	160.888	139.862	131.564	102.445	231.291	231.291	163.076	163.703	167.259	235.125	130.993	113.418	105.343	150.556	147.065	304.645	183.767	236.573	261.21	246.904	206.413	190.608	118.84	115.118	100.97	185.425	218.192	221.938	165.76	142.501
Csa1G011590	7.39213	7.39213	5.82615	35.2768	5.67417	12.17	12.17	19.9282	21.4968	6.92479	15.7272	21.0592	21.0592	25.3586	19.4198	10.3316	35.6238	4.11792	4.11792	9.94251	5.50019	9.22174	7.58848	13.6555	13.6555	22.0705	10.2958	11.0686	31.0055	9.27384	6.30102	11.9462	12.6215	9.30793	14.2802	27.0939	4.19456	25.8113	26.5765	4.02104	8.58596	4.43432	8.46459	10.4093	20.2691	12.0263	11.3814	5.52533	5.1198
Csa1G012110	102.258	102.258	75.74	108.544	64.6856	86.7114	86.7114	72.6794	85.9871	55.3983	89.121	101.971	101.971	120.454	94.4509	91.2625	83.1221	77.417	77.417	59.6551	72.2882	71.3148	83.4733	87.054	87.054	93.1864	81.3367	56.5729	98.1841	88.1014	86.639	76.0211	93.7596	91.2177	98.0576	100.13	98.1527	116.667	135.454	73.7191	72.1221	68.2885	118.504	69.7422	90.8358	108.237	77.2312	84.4586	69.9706
Csa1G012160	19.7123	19.7123	16.0219	35.2768	19.2922	15.2125	15.2125	22.2727	24.1839	17.312	24.4646	25.4927	25.4927	25.3586	24.7161	24.968	23.7492	13.1774	13.1774	21.6928	11.0004	12.2957	20.236	21.3368	21.3368	18.392	19.562	15.988	29.7136	12.7515	23.6288	20.6343	14.4246	18.6159	23.8004	28.2719	18.4561	22.7139	29.1484	16.0842	8.58596	22.1716	18.6221	18.7367	24.7734	13.7444	19.5111	12.6293	7.6797
Csa1G012660	139.218	139.218	94.6749	90.9055	96.461	123.222	123.222	126.603	108.38	98.6783	139.798	91.9955	91.9955	89.8118	97.9818	102.455	101.474	100.477	100.477	111.175	82.5028	114.35	86.0028	101.563	101.563	118.935	68.9818	94.698	94.3084	106.649	108.693	76.0211	96.4642	117.28	105.674	83.6377	122.481	109.44	87.4452	111.249	96.1628	73.6097	81.2601	108.256	89.3344	97.9288	95.9293	86.0373	101.543
Csa1G013170	16.0163	16.0163	29.1308	5.42719	2.26967	1.52125	1.52125	1.17225	2.6871	0	0	8.86704	8.86704	16.9058	1.76544	2.5829	0	3.29434	3.29434	0	3.14296	0	1.26475	9.38818	9.38818	6.13068	2.05916	1.22984	2.58379	0	0	0	0	0	34.2726	12.958	5.87238	0	0	0	0	0	0	0	18.7677	9.44927	0.81296	2.368	2.5599
Csa1G013190	23.4084	23.4084	30.5873	42.0607	3.4045	10.6488	10.6488	1.17225	1.7914	1.7312	5.24241	12.1922	12.1922	21.1322	21.1853	12.0535	12.9541	1.64717	1.64717	1.80773	1.57148	4.30348	0	17.9229	17.9229	41.6886	27.7986	14.7581	5.16759	0	1.57526	2.17203	4.50767	1.86159	39.0326	15.3139	21.8117	9.29206	11.145	4.02104	3.43439	1.77373	1.69292	1.04093	54.8018	15.4624	19.5111	5.52533	0
Csa1G013210	91.1696	91.1696	117.98	77.3375	14.7529	91.2752	91.2752	39.8564	8.06129	21.64	13.9798	130.789	130.789	113.057	57.3767	18.0803	17.2721	74.9462	74.9462	20.7889	31.4296	10.4513	12.6475	123.753	123.753	214.574	70.0113	22.1372	28.4217	35.9361	34.6556	29.3224	9.91688	16.7543	147.562	156.673	79.6966	45.4278	46.2945	32.1683	26.6165	14.1898	5.07876	15.6139	243.23	110.814	60.1591	17.3653	19.6259
Csa1G013760	76.3853	76.3853	69.9138	66.4831	47.6631	27.3826	27.3826	29.3062	41.2022	46.7423	41.9393	79.8034	79.8034	63.3966	67.9694	63.7116	43.1803	42.0028	42.0028	36.1546	39.2871	58.4044	32.8834	49.5013	49.5013	68.6636	76.1888	59.0325	31.0055	39.4138	15.7526	46.6987	31.5537	26.0622	71.4012	41.2298	77.1799	46.4603	36.8641	36.1894	49.7986	43.4563	23.7009	45.8008	63.0596	72.1581	56.0943	44.992	65.7041
Csa1G013770	342.502	342.502	374.33	297.139	365.417	351.41	351.41	362.225	338.574	363.551	267.363	420.076	420.076	474.418	300.125	352.135	310.898	381.32	381.32	413.97	385.013	394.076	385.748	372.113	372.113	345.771	291.371	319.76	268.714	430.074	420.593	374.675	259.642	351.84	374.142	354.577	292.78	204.425	260.621	336.427	382.075	399.089	233.623	344.547	422.649	352.2	297.544	332.309	439.449
Csa1G014370	11.0882	11.0882	8.73923	6.78399	13.618	16.7338	16.7338	9.37799	8.06129	9.52159	3.49494	5.5419	5.5419	9.50949	9.70991	10.3316	8.63607	10.7066	10.7066	15.3657	7.07167	8.60696	7.58848	11.0951	11.0951	9.80909	10.2958	3.68953	1.2919	6.95538	17.3278	5.43008	4.50767	3.72317	9.52015	2.35599	5.87238	1.03245	3.42922	13.4035	6.86877	9.7555	6.77167	11.4502	8.2578	12.8854	9.75553	6.31466	8.533
Csa1G014440	64.0651	64.0651	65.5442	69.1967	36.3147	50.2014	50.2014	51.5789	41.2022	43.2799	22.7171	57.6358	57.6358	62.34	47.6668	43.9093	48.5779	52.7094	52.7094	52.4242	31.4296	44.2644	31.6187	77.6658	77.6658	58.8546	48.3902	29.5163	34.8812	33.6177	40.9566	42.3546	36.0614	14.8927	47.6008	65.9678	41.1067	57.8173	49.7237	22.7859	25.7579	49.6644	32.1655	38.5143	65.3117	42.9512	35.7703	43.4133	34.9853
Csa1G014450	1.23202	1.23202	5.82615	0	6.80901	1.52125	1.52125	2.3445	1.7914	3.4624	1.74747	5.5419	5.5419	0	0	2.5829	1.07951	11.5302	11.5302	0	2.35722	2.45913	1.26475	3.41388	3.41388	0	4.11831	3.68953	3.87569	2.31846	0	2.17203	1.80307	0	3.80806	2.35599	0.838912	0	0	1.34035	1.71719	2.66059	3.38584	4.16371	4.50426	2.57707	1.62592	3.15733	0.8533
Csa1G014500	54.2089	54.2089	61.1746	40.7039	37.4495	44.1164	44.1164	30.4785	31.3495	34.624	22.7171	49.8771	49.8771	60.2268	30.8952	54.2409	32.3853	75.7698	75.7698	47.9048	18.8578	46.1087	17.7065	88.7609	88.7609	49.0455	39.124	27.0566	21.9622	33.6177	26.7793	26.0644	27.046	22.339	80.9213	37.6959	32.7176	16.5192	13.7169	28.1473	31.7681	27.4928	35.5513	32.2688	57.0539	44.6693	33.3314	46.5707	35.8386
Csa1G015030	51.7449	51.7449	40.7831	39.3471	30.6405	56.2864	56.2864	36.3397	37.6194	25.968	10.4848	62.0693	62.0693	42.2644	45.9014	26.69	19.4312	22.2368	22.2368	35.2507	37.7156	28.8948	21.5007	48.6478	48.6478	55.1761	46.331	29.5163	29.7136	23.1846	40.9566	18.4623	29.7507	33.5085	44.7447	47.1198	32.7176	21.6815	22.2899	34.849	28.3337	36.3614	33.8584	28.1051	42.7904	30.0659	28.4536	33.9413	41.8117
Csa1G015040	13.5522	13.5522	16.0219	12.2112	13.618	10.6488	10.6488	11.7225	11.6441	17.312	17.4747	22.1676	22.1676	23.2454	12.3581	12.9145	6.47705	10.7066	10.7066	14.4618	11.0004	8.60696	8.85323	7.68124	7.68124	17.1659	9.26621	12.2984	31.0055	12.7515	12.602	6.51609	5.40921	9.30793	13.3282	9.42396	12.5837	13.4219	27.4338	4.02104	19.7477	5.32118	6.77167	9.36835	16.5156	16.3215	12.1944	8.68266	8.533
Csa1G015610	224.228	224.228	167.502	142.464	53.3372	129.307	129.307	148.876	119.128	63.1887	54.1716	269.336	269.336	185.963	233.921	48.2141	192.152	245.428	245.428	202.466	88.003	68.8557	165.682	233.851	233.851	215.8	84.4254	46.7341	59.4272	71.8722	129.171	65.1609	124.412	165.681	242.764	227.353	49.4958	83.6285	48.0091	104.547	93.587	69.1754	98.1893	78.0696	228.216	109.096	66.6628	63.936	184.313
Csa1G015710	697.324	697.324	493.766	264.576	221.293	543.088	543.088	237.966	170.183	302.96	101.353	561.949	561.949	361.361	353.97	424.457	308.739	865.587	865.587	264.832	192.507	287.104	111.298	991.733	991.733	296.725	396.388	248.429	204.12	406.89	192.181	224.805	273.165	199.19	475.056	295.677	489.924	197.198	163.745	419.529	208.639	180.92	201.457	205.063	442.168	336.738	454.445	289.685	378.012
Csa1G015800	174.947	174.947	193.72	375.833	139.585	243.401	243.401	164.115	259.753	167.061	216.686	229.435	229.435	280.002	242.748	184.247	239.651	162.246	162.246	189.812	164.22	189.353	221.331	163.013	163.013	241.549	194.59	168.489	236.417	163.451	195.332	185.709	213.664	232.698	240.86	241.489	205.533	322.125	252.905	190.329	174.295	174.712	228.544	181.121	226.714	222.487	178.851	191.808	170.66
Csa1G021900	83.7774	83.7774	139.828	97.6895	66.9552	139.955	139.955	177.01	121.815	77.9039	122.323	103.079	103.079	101.435	94.4509	80.9309	115.507	135.068	135.068	176.254	75.4311	84.2253	156.829	89.6144	89.6144	98.0909	71.0409	72.5608	164.071	177.362	201.633	97.7414	119.904	178.712	127.57	140.181	69.6297	89.8232	122.595	197.031	140.81	94.0075	98.1893	84.3152	111.856	89.3386	56.0943	85.248	235.511
Csa1G021910	22.1764	22.1764	14.5654	10.8544	11.3483	10.6488	10.6488	19.9282	17.0183	18.1776	13.9798	14.4089	14.4089	13.7359	20.3025	24.1071	18.3516	25.5311	25.5311	14.4618	22.7865	12.9104	15.177	16.2159	16.2159	14.7136	16.4733	12.2984	12.919	24.3438	33.0804	13.0322	24.3414	16.7543	19.0403	4.71198	13.4226	12.3894	8.57305	20.1052	23.1821	24.8322	20.315	24.9823	22.5213	13.7444	17.8851	8.68266	18.7726
Csa1G021960	3.69606	3.69606	1.45654	12.2112	10.2135	6.08501	6.08501	1.17225	6.26989	2.5968	1.74747	3.32514	3.32514	14.7925	4.4136	9.47064	8.63607	4.94151	4.94151	1.80773	5.50019	1.22957	2.52949	5.97429	5.97429	6.13068	4.11831	3.68953	2.58379	0	7.87628	4.34406	8.11381	1.86159	8.56814	4.71198	0.838912	7.22716	5.14383	2.68069	3.43439	1.77373	3.38584	1.04093	8.2578	4.29512	2.43888	3.15733	1.7066
Csa1G022500	13.5522	13.5522	27.6742	28.4928	15.8877	25.8613	25.8613	14.067	19.7054	8.65599	12.2323	25.4927	25.4927	28.5285	17.6544	14.6364	15.1131	23.884	23.884	7.23092	15.7148	10.4513	26.5597	18.7764	18.7764	28.2011	16.4733	8.60891	15.5028	23.1846	9.45153	7.60211	23.4399	14.8927	18.0883	31.8059	11.7448	44.3954	54.0102	29.4876	12.0203	17.7373	13.5433	11.4502	36.034	24.0527	22.7629	18.1547	16.2127
Csa1G022520	598.762	598.762	578.245	653.977	380.17	727.159	727.159	657.631	776.571	644.006	742.675	764.782	764.782	645.589	782.972	367.633	1120.53	651.455	651.455	1050.29	636.45	534.861	1049.74	592.309	592.309	488.002	495.227	340.667	966.339	659.602	786.052	368.159	1191.83	1055.52	536.937	649.076	393.45	907.525	1007.33	670.173	764.151	584.443	937.877	599.574	651.616	431.23	337.379	486.229	857.566
Csa1G023040	14.7843	14.7843	20.3915	17.6384	20.427	19.7763	19.7763	29.3062	22.3925	25.968	26.2121	25.4927	25.4927	21.1322	25.5989	24.968	30.2262	33.767	33.767	36.1546	19.6435	9.83653	18.9712	22.1902	22.1902	25.7489	33.9761	23.367	34.8812	27.8215	29.9298	17.3762	7.21228	26.0622	31.4165	35.3399	16.7782	11.357	28.2911	21.4455	26.6165	19.511	11.8504	18.7367	36.034	21.4756	26.0147	14.208	30.7188
Csa1G023600	183.571	183.571	243.242	295.782	119.158	193.199	193.199	227.416	150.477	116.856	124.07	207.267	207.267	278.945	203.025	105.038	214.822	102.948	102.948	149.138	107.647	98.3653	168.211	192.884	192.884	246.453	161.644	110.686	220.914	154.178	171.703	89.0533	183.012	180.574	266.564	287.431	140.937	203.393	253.762	183.627	135.658	114.405	135.433	97.8472	230.468	190.704	130.887	114.453	166.393
Csa1G024120	22.1764	22.1764	29.1308	27.136	20.427	27.3826	27.3826	15.2392	14.3312	13.8496	17.4747	24.3844	24.3844	20.0756	17.6544	15.4974	21.5902	18.1189	18.1189	27.1159	14.1433	19.6731	11.3827	19.6298	19.6298	29.4273	13.3845	9.83876	32.2974	26.6623	20.4783	13.0322	12.6215	29.7854	24.7524	11.78	16.7782	22.7139	25.7192	21.4455	12.8789	6.20805	13.5433	9.36835	30.7791	32.6429	18.6981	24.4693	15.3594
Csa1G024130	81.3134	81.3134	104.871	132.966	93.0564	76.0627	76.0627	72.6794	108.38	87.4255	80.3837	100.863	100.863	119.397	129.76	103.316	91.7582	72.4754	72.4754	75.0208	77.7884	95.2913	111.298	50.3548	50.3548	163.076	84.4254	79.9399	129.19	102.012	74.037	55.3868	110.889	91.2177	166.603	147.249	105.703	212.685	197.18	95.1646	77.2737	60.3067	103.268	99.9291	131.374	94.4927	101.62	120.768	79.3569
Csa1G024250	7.39213	7.39213	0	4.07039	3.4045	9.12752	9.12752	5.86124	5.37419	9.52159	8.73736	9.97542	9.97542	7.39627	4.4136	6.88774	4.31803	7.41226	7.41226	8.13478	8.64315	6.76261	8.85323	0.853471	0.853471	4.90455	4.11831	3.68953	5.16759	3.47769	7.87628	5.43008	7.21228	3.72317	3.80806	3.53399	1.67782	4.1298	3.42922	2.68069	5.15158	4.43432	3.38584	0	4.50426	5.15415	5.69072	3.94667	9.3863
Csa1G024850	45.5848	45.5848	65.5442	73.2671	41.9889	60.8501	60.8501	69.1627	54.6376	51.9359	40.1918	50.9855	50.9855	65.5098	77.6793	40.4654	83.1221	51.8858	51.8858	77.7324	45.573	39.3461	70.8258	59.7429	59.7429	71.1159	63.8339	27.0566	87.849	46.3692	83.4885	46.6987	69.4182	83.7713	78.0653	107.198	46.1401	55.7524	105.449	91.1436	75.5565	56.7593	66.0238	41.6371	67.5638	45.5283	52.8424	37.0987	67.4107
Csa1G024890	11.0882	11.0882	8.73923	2.7136	3.4045	4.56376	4.56376	3.51675	5.37419	4.32799	8.73736	7.75866	7.75866	4.22644	7.06175	4.30483	5.39754	9.05943	9.05943	3.61546	3.92871	2.45913	3.79424	16.2159	16.2159	7.35682	5.14789	2.45969	16.7947	8.11461	4.72577	5.43008	7.21228	7.44634	4.76008	8.24597	5.03347	7.22716	18.0034	2.68069	2.57579	7.98177	6.77167	3.12278	11.2606	8.59025	5.69072	2.368	7.6797
Csa1G024920	152.771	152.771	203.915	244.224	60.1462	500.492	500.492	460.694	403.96	233.712	290.08	160.715	160.715	179.624	248.927	64.5725	228.856	332.728	332.728	451.932	210.579	213.33	323.775	101.563	101.563	134.875	118.402	97.1577	176.99	312.992	395.389	278.02	267.756	420.718	166.603	163.741	110.736	143.511	148.314	423.55	327.125	226.15	262.402	147.812	138.13	148.611	125.196	112.875	441.156
Csa1G024950	140.45	140.45	106.327	263.219	34.045	115.615	115.615	78.5406	61.8032	45.0111	17.4747	258.253	258.253	283.171	140.352	55.1019	75.5656	58.4745	58.4745	79.5401	47.1445	31.9687	41.7366	92.1748	92.1748	315.117	111.194	38.1252	86.5571	69.5538	146.499	59.7308	17.1292	50.2628	179.931	254.447	87.2468	122.862	108.878	84.4418	48.94	51.4381	22.0079	22.9004	335.567	135.726	67.4757	39.4667	68.264
Csa1G024990	278.437	278.437	234.503	256.435	87.3823	203.848	203.848	133.636	151.373	124.646	132.808	356.898	356.898	243.02	200.377	116.231	160.847	119.42	119.42	114.791	100.575	94.0618	134.063	292.74	292.74	138.553	176.058	126.674	138.233	151.859	94.5153	100.999	115.396	122.865	185.643	179.055	180.366	196.166	175.748	119.291	121.921	107.311	91.4176	85.3561	137.38	262.862	186.168	110.507	99.8361
Csa1G025000	87.4735	87.4735	101.958	78.6943	72.6294	65.4139	65.4139	58.6124	67.1774	50.2047	50.6767	98.6458	98.6458	88.7552	67.9694	62.8506	69.0885	104.595	104.595	57.8474	69.1452	75.0035	61.9726	99.0026	99.0026	89.508	71.0409	68.8713	55.5516	78.8276	59.8597	70.591	67.6151	52.1244	86.6334	83.6377	75.502	72.2716	45.4372	85.7822	64.3947	77.1571	64.3309	65.5785	81.8273	71.2991	69.9146	71.04	59.731
Csa1G025020	855.023	855.023	176.241	66.4831	142.989	255.571	255.571	365.742	286.624	156.673	524.241	260.469	260.469	125.737	143	80.0699	118.746	1277.38	1277.38	496.222	281.295	213.944	414.837	1903.24	1903.24	111.578	125.609	142.662	140.817	324.584	381.212	243.267	196.535	511.936	361.766	107.198	78.8577	59.8822	66.8698	265.389	360.61	279.362	208.229	210.267	159.15	106.519	69.1016	83.6693	535.019
Csa1G025050	1.23202	1.23202	0	1.3568	2.26967	3.04251	3.04251	0	1.7914	1.7312	1.74747	11.0838	11.0838	2.11322	4.4136	3.44387	0	1.64717	1.64717	0	0.785741	1.22957	0	5.97429	5.97429	7.35682	2.05916	6.14922	0	0	0	2.17203	0	0	11.4242	7.06797	2.51673	0	0	0	0	1.77373	0	0	27.0255	5.15415	0.81296	1.57867	1.7066
Csa1G025130	104.722	104.722	74.2834	134.323	69.2249	71.4989	71.4989	66.8182	59.1161	60.5919	41.9393	129.68	129.68	133.133	104.161	63.7116	65.85	65.8868	65.8868	56.0396	62.0735	44.2644	43.0014	87.9075	87.9075	121.388	84.4254	56.5729	63.3029	88.1014	45.6824	66.2469	55.8952	57.7091	100.914	127.224	89.7635	76.4014	90.0171	57.6349	62.6775	42.5695	54.1734	48.9236	117.111	82.4664	75.6053	50.5173	47.7848
Csa1G025200	27.1045	27.1045	33.5004	50.2015	21.5619	39.5526	39.5526	59.7847	39.4108	26.8336	17.4747	38.7933	38.7933	47.5474	32.6606	8.60967	59.373	22.2368	22.2368	57.8474	29.0724	16.5991	36.6777	29.018	29.018	62.533	25.7395	9.83876	83.9733	31.2992	59.8597	15.2042	29.7507	35.3701	40.9367	67.1457	19.295	45.4278	75.4429	25.4666	40.354	23.9453	23.7009	22.9004	75.0709	40.3742	27.6407	23.68	57.1711
Csa1G025240	3.69606	3.69606	13.1088	1.3568	14.7529	13.6913	13.6913	14.067	4.4785	17.312	26.2121	9.97542	9.97542	14.7925	4.4136	5.1658	8.63607	15.6481	15.6481	8.13478	18.072	11.0661	8.85323	16.2159	16.2159	9.80909	8.23663	11.0686	10.3352	15.07	23.6288	18.4623	15.3261	18.6159	0.952015	9.42396	11.7448	17.5517	15.4315	8.04208	18.8891	21.2847	13.5433	17.6958	14.2635	9.44927	17.8851	4.736	11.9462
Csa1G025270	130.594	130.594	136.915	156.032	115.753	220.582	220.582	131.292	130.772	107.334	138.05	158.498	158.498	114.114	110.34	93.8454	134.939	144.951	144.951	111.175	117.861	117.424	134.063	145.943	145.943	112.805	106.047	130.364	139.525	157.655	111.843	128.15	143.344	135.896	84.7294	118.978	119.125	195.133	136.312	109.908	117.628	134.803	164.213	117.625	90.8358	127.995	129.261	131.819	109.222
Csa1G025790	25.8724	25.8724	13.1088	31.2064	13.618	7.60627	7.60627	5.86124	9.85269	16.4464	1.74747	19.9508	19.9508	28.5285	22.068	11.1926	5.39754	11.5302	11.5302	5.42319	6.28593	9.83653	5.05899	17.0694	17.0694	26.975	21.6211	6.14922	18.0866	6.95538	7.87628	8.68812	4.50767	3.72317	29.5125	22.3819	10.0669	8.25961	10.2877	10.7228	1.71719	13.303	8.46459	10.4093	34.5326	10.3083	11.3814	17.3653	6.8264
Csa1G025860	115.81	115.81	117.98	150.605	119.158	77.5839	77.5839	59.7847	69.8645	83.9631	55.9191	111.946	111.946	135.246	121.815	93.8454	68.009	88.1236	88.1236	66.886	77.0026	85.4548	61.9726	109.244	109.244	145.91	93.6916	92.2384	69.7624	62.5984	59.8597	61.9029	69.4182	59.5707	133.282	116.622	114.092	101.18	75.4429	85.7822	60.9603	77.1571	66.0238	81.1924	123.116	113.391	89.4257	96.2986	63.9975
Csa1G025890	91.1696	91.1696	116.523	122.112	91.9216	101.924	101.924	86.7464	146.895	127.243	143.293	114.163	114.163	114.114	102.395	71.4603	123.064	85.6528	85.6528	103.944	113.147	112.505	112.562	86.2005	86.2005	82.1512	93.6916	104.537	118.854	105.49	89.7895	112.946	117.2	134.034	98.0576	109.554	80.5355	126.991	111.45	95.1646	114.193	133.03	128.662	100.97	118.612	92.7747	82.922	80.512	106.662
Csa1G025910	3.69606	3.69606	13.1088	13.568	6.80901	3.04251	3.04251	14.067	20.6011	17.312	29.707	18.8425	18.8425	19.019	9.70991	12.9145	15.1131	11.5302	11.5302	26.2121	30.6439	14.7548	22.7654	13.6555	13.6555	14.7136	9.26621	18.4477	16.7947	15.07	25.2041	26.0644	22.5384	11.1695	11.4242	9.42396	5.87238	2.0649	11.145	8.04208	14.5961	16.8504	15.2363	16.6548	12.7621	10.3083	8.94257	16.576	19.6259
Csa1G025980	239.012	239.012	233.046	423.321	172.495	307.293	307.293	126.603	148.686	154.942	122.323	353.573	353.573	409.965	247.161	152.391	159.767	131.774	131.774	137.387	125.719	157.999	147.975	275.671	275.671	234.192	195.62	153.731	158.903	158.814	114.994	136.838	129.821	137.757	260.852	261.515	193.789	198.231	188.607	117.951	143.386	135.69	123.583	164.467	257.493	283.478	174.786	194.176	155.301
Csa1G027500	44.3528	44.3528	58.2615	55.6287	24.9664	31.9463	31.9463	41.0287	46.5764	38.0863	33.202	35.4682	35.4682	29.5851	40.6051	29.2729	31.3057	66.7104	66.7104	38.8662	33.7869	31.3539	49.3251	46.9409	46.9409	29.4273	32.9465	35.6655	41.3407	62.5984	26.7793	36.9245	32.4553	63.2939	41.8887	25.9159	34.3954	41.298	48.0091	36.1894	39.4954	45.23	37.2442	37.4734	38.2862	31.7839	34.1443	29.9947	35.8386
Csa1G028060	7.39213	7.39213	4.36961	8.14079	5.67417	1.52125	1.52125	3.51675	7.16559	3.4624	5.24241	5.5419	5.5419	10.5661	9.70991	7.7487	10.7951	0.823585	0.823585	4.51932	3.92871	3.6887	2.52949	5.97429	5.97429	7.35682	4.11831	7.37907	12.919	2.31846	3.15051	4.34406	5.40921	1.86159	3.80806	1.178	7.5502	11.357	13.7169	0	5.15158	2.66059	6.77167	5.20464	4.50426	5.15415	5.69072	3.94667	5.1198
Csa1G029620	98.5617	98.5617	30.5873	20.352	13.618	33.4676	33.4676	48.0622	24.1839	15.5808	15.7272	60.9609	60.9609	35.9247	22.068	26.69	33.4648	78.2405	78.2405	27.1159	14.9291	17.2139	22.7654	78.5193	78.5193	33.1057	21.6211	18.4477	51.6759	91.5791	23.6288	20.6343	22.5384	35.3701	54.2649	37.6959	28.523	17.5517	40.2934	34.849	32.6267	18.6241	30.4725	11.4502	48.7961	40.3742	10.5685	15.7867	40.1051
Csa1G030630	6.16011	6.16011	20.3915	10.8544	17.0225	7.60627	7.60627	14.067	8.06129	10.3872	20.9697	24.3844	24.3844	13.7359	15.8889	20.6632	8.63607	11.5302	11.5302	6.32705	11.7861	12.2957	6.32373	12.8021	12.8021	15.9398	8.23663	9.83876	12.919	9.27384	15.7526	14.1182	6.31074	11.1695	19.0403	20.0259	15.1004	10.3245	23.1472	12.0631	8.58596	15.0767	11.8504	19.7776	13.5128	13.7444	18.6981	12.6293	14.5061
Csa1G030680	49.2808	49.2808	45.1527	82.7647	40.8541	69.9777	69.9777	60.9569	46.5764	42.4143	41.9393	50.9855	50.9855	60.2268	66.2039	37.0216	68.009	47.7679	47.7679	56.0396	46.3587	41.8052	63.2373	34.1388	34.1388	49.0455	38.0944	34.4357	56.8434	63.7576	55.1339	59.7308	62.2059	72.6018	55.2169	54.1878	36.9121	77.4338	84.8732	33.5087	38.6368	42.5695	57.5592	49.9645	36.7848	47.2464	55.2813	41.8347	47.7848
Csa1G031200	6.16011	6.16011	5.82615	8.14079	1.13483	4.56376	4.56376	2.3445	2.6871	1.7312	1.74747	8.86704	8.86704	6.33966	9.70991	6.88774	0	4.11792	4.11792	0	0.785741	3.6887	1.26475	5.97429	5.97429	9.80909	4.11831	4.91938	1.2919	1.15923	3.15051	0	0	0	12.3762	3.53399	5.03347	2.0649	7.71575	2.68069	1.71719	0.886864	1.69292	0	12.7621	6.8722	3.25184	2.368	2.5599
Csa1G031210	64.0651	64.0651	77.1965	118.041	49.9327	65.4139	65.4139	59.7847	68.0731	52.8015	38.4444	80.9117	80.9117	80.3024	72.383	51.658	75.5656	60.1217	60.1217	62.3667	49.5017	39.9609	40.4719	67.4242	67.4242	78.4727	58.686	68.8713	52.9678	48.6876	77.1875	48.8707	75.7289	83.7713	61.881	84.8157	55.3682	90.8557	78.8721	58.9753	60.9603	45.23	57.5592	55.1692	63.0596	64.4269	57.7202	45.7813	40.9584
Csa1G031710	113.346	113.346	110.697	187.238	70.3598	118.658	118.658	113.708	87.7785	55.3983	87.3736	120.813	120.813	137.359	117.402	81.7919	117.666	87.3	87.3	66.886	82.5028	59.0192	69.5611	73.3985	73.3985	111.578	84.4254	93.4682	131.773	83.4645	74.037	57.5588	100.972	91.2177	115.194	148.427	84.7301	169.322	142.313	85.7822	109.9	54.0987	120.197	84.3152	96.8415	134.867	90.2386	77.3546	71.6772
Csa1G031740	71.4572	71.4572	75.74	147.891	39.7192	44.1164	44.1164	43.3732	54.6376	43.2799	26.2121	80.9117	80.9117	137.359	96.2164	46.4922	78.8041	18.9424	18.9424	39.7701	41.6443	27.0504	37.9424	97.2957	97.2957	133.649	102.958	47.9639	80.0976	26.6623	33.0804	33.6665	73.9259	29.7854	62.833	123.69	52.0125	85.6934	88.3025	26.8069	39.4954	35.4745	52.4805	31.2278	87.833	67.0039	65.0368	40.256	47.7848
Csa1G031770	97.3297	97.3297	126.719	137.037	64.6856	120.179	120.179	86.7464	92.257	77.0383	76.8887	134.114	134.114	159.548	75.0311	69.7383	59.373	82.3585	82.3585	138.291	91.146	89.7583	86.0028	110.098	110.098	132.423	83.3959	72.5608	45.2164	71.8722	122.87	96.6554	81.1381	67.0171	103.77	91.8837	68.7907	62.9795	60.0114	95.1646	87.5768	104.65	72.7955	78.0696	120.864	97.9288	77.2312	64.7253	104.103
Csa1G031790	4.92808	4.92808	13.1088	8.14079	5.67417	15.2125	15.2125	9.37799	3.5828	2.5968	5.24241	9.97542	9.97542	8.45288	3.53088	3.44387	2.15902	18.1189	18.1189	10.8464	14.1433	11.0661	11.3827	2.56041	2.56041	20.8443	6.17747	6.14922	2.58379	10.4331	20.4783	5.43008	8.11381	18.6159	8.56814	15.3139	5.87238	33.0384	12.8596	14.7438	10.3032	2.66059	15.2363	2.08186	27.0255	12.0263	10.5685	2.368	12.7995
Csa1G031820	33.2646	33.2646	37.87	28.4928	30.6405	44.1164	44.1164	14.067	24.1839	35.4896	12.2323	32.143	32.143	31.6983	28.247	27.5509	23.7492	69.1811	69.1811	38.8662	51.8589	51.027	39.2072	29.8715	29.8715	46.5932	32.9465	24.5969	18.0866	38.2546	50.4082	33.6665	21.6368	27.9238	29.5125	25.9159	17.6171	20.649	19.718	18.7649	30.9095	36.3614	27.0867	47.8827	49.5468	40.3742	19.5111	37.888	53.7579
Csa1G031830	9.85617	9.85617	7.28269	8.14079	1.13483	3.04251	3.04251	2.3445	0.895699	3.4624	0	9.97542	9.97542	10.5661	2.64816	2.5829	1.07951	3.29434	3.29434	2.71159	0.785741	0.614783	2.52949	7.68124	7.68124	26.975	1.02958	3.68953	2.58379	3.47769	1.57526	1.08602	0	0	15.2322	17.6699	4.19456	1.03245	0.857305	0	0.858596	0	0	1.04093	24.0227	10.3083	4.0648	3.94667	0.8533
Csa1G032420	16.0163	16.0163	10.1958	21.7088	7.94384	9.12752	9.12752	4.68899	4.4785	5.19359	3.49494	16.6257	16.6257	22.1888	17.6544	6.02677	12.9541	4.11792	4.11792	3.61546	7.07167	5.53305	5.05899	11.9486	11.9486	15.9398	6.17747	12.2984	14.2109	1.15923	0	6.51609	2.7046	1.86159	24.7524	27.0939	13.4226	16.5192	18.8607	5.36139	10.3032	6.20805	3.38584	1.04093	24.0227	19.7576	13.0074	9.472	3.4132
Csa1G033010	11.0882	11.0882	5.82615	4.07039	2.26967	4.56376	4.56376	0	2.6871	1.7312	1.74747	17.7341	17.7341	4.22644	3.53088	11.1926	4.31803	4.94151	4.94151	0.903865	0	1.22957	0	14.509	14.509	0	4.11831	2.45969	3.87569	0	1.57526	5.43008	0.901535	0	4.76008	1.178	4.19456	1.03245	0.857305	0	1.71719	0.886864	0	1.04093	6.75638	6.8722	7.31664	2.368	1.7066
Csa1G033100	3.69606	3.69606	2.91308	6.78399	1.13483	6.08501	6.08501	4.68899	0.895699	6.05919	6.98989	3.32514	3.32514	4.22644	0.882719	6.88774	6.47705	4.11792	4.11792	3.61546	4.71445	4.30348	7.58848	3.41388	3.41388	0	2.05916	1.22984	1.2919	9.27384	0	2.17203	4.50767	3.72317	5.71209	2.35599	5.87238	4.1298	0	1.34035	9.44456	2.66059	1.69292	1.04093	4.50426	4.29512	4.87776	2.368	4.2665
Csa1G033300	68.9932	68.9932	26.2177	35.2768	21.5619	41.0738	41.0738	24.6172	21.4968	35.4896	17.4747	89.7788	89.7788	36.9813	38.8396	24.968	35.6238	41.1792	41.1792	40.6739	27.5009	20.9026	25.2949	64.8638	64.8638	47.8193	41.1831	31.976	15.5028	39.4138	33.0804	23.8923	20.7353	20.4774	59.977	34.1619	26.8452	29.9411	30.863	45.5718	30.0509	23.0585	22.0079	31.2278	45.7933	34.361	43.0869	40.256	33.2787
Csa1G033310	548.249	548.249	1246.8	1286.24	141.854	206.89	206.89	109.019	36.7237	107.334	29.707	774.758	774.758	993.213	571.119	164.445	1124.85	21.4132	21.4132	32.5391	22.0007	3.6887	16.4417	442.098	442.098	805.572	399.476	59.0325	572.31	6.95538	3.15051	11.9462	73.9259	14.8927	595.01	1084.93	333.048	751.624	458.658	52.2735	139.093	33.7008	18.6221	4.16371	793.5	633.101	132.513	368.619	80.2102
Csa1G038320	1281.3	1281.3	990.446	723.173	299.596	658.703	658.703	1234.38	904.656	725.372	662.292	1153.82	1153.82	1003.78	1063.68	253.124	1041.73	800.524	800.524	1313.32	639.593	589.577	700.67	1172.67	1172.67	674.375	513.76	447.663	642.073	1415.42	743.52	575.588	733.849	746.496	1046.26	781.011	584.721	565.783	655.839	1237.14	1196.88	689.093	626.38	421.576	912.112	781.713	605.656	342.571	1082.84
Csa1G038330	367.142	367.142	101.958	74.6239	90.7868	51.7226	51.7226	43.3732	27.7667	99.5439	92.616	150.74	150.74	61.2834	77.6793	126.562	49.6574	102.948	102.948	28.0198	62.8593	70.7	15.177	588.895	588.895	74.7943	169.88	151.271	45.2164	106.649	29.9298	42.3546	32.4553	13.0311	80.9213	54.1878	209.728	109.44	98.5901	29.4876	68.6877	104.65	37.2442	105.134	67.5638	211.32	191.859	56.0427	65.7041
Csa1G038350	55.4409	55.4409	14.5654	14.9248	13.618	7.60627	7.60627	12.8947	8.06129	13.8496	5.24241	36.5765	36.5765	14.7925	18.5371	18.9413	20.5107	51.8858	51.8858	14.4618	18.072	9.83653	3.79424	69.9846	69.9846	28.2011	22.6507	7.37907	7.75138	12.7515	4.72577	13.0322	8.11381	1.86159	31.4165	20.0259	14.2615	9.29206	6.85844	17.4245	6.86877	6.20805	13.5433	16.6548	38.2862	9.44927	13.0074	24.4693	20.4792
Csa1G038390	33.2646	33.2646	23.3046	18.9952	19.2922	25.8613	25.8613	29.3062	22.3925	25.968	29.707	27.7095	27.7095	26.4152	25.5989	18.9413	28.0672	21.4132	21.4132	29.8275	20.4293	21.5174	46.7956	32.4319	32.4319	20.8443	19.562	18.4477	28.4217	20.8661	20.4783	17.3762	50.486	24.2006	23.8004	20.0259	15.1004	24.7788	26.5765	18.7649	15.4547	20.3979	23.7009	29.146	24.0227	20.6166	15.4462	22.8907	26.4523
Csa1G038890	11.0882	11.0882	7.28269	4.07039	1.13483	9.12752	9.12752	3.51675	3.5828	5.19359	1.74747	6.65028	6.65028	9.50949	4.4136	10.3316	6.47705	17.2953	17.2953	3.61546	1.57148	0.614783	3.79424	27.3111	27.3111	11.0352	8.23663	6.14922	16.7947	22.0254	7.87628	1.08602	7.21228	1.86159	10.4722	3.53399	8.38912	3.09735	8.57305	5.36139	3.43439	3.54745	6.77167	8.32742	5.25496	18.0395	4.87776	4.736	6.8264
Csa1G038980	7.39213	7.39213	8.73923	12.2112	4.53934	1.52125	1.52125	9.37799	4.4785	3.4624	0	5.5419	5.5419	8.45288	5.29631	4.30483	9.71558	4.11792	4.11792	2.71159	3.92871	1.22957	2.52949	9.38818	9.38818	2.45227	7.20705	12.2984	5.16759	2.31846	1.57526	3.25805	3.60614	7.44634	2.85605	5.88998	2.51673	8.25961	6.00114	5.36139	2.57579	0	1.69292	3.12278	4.50426	4.29512	3.25184	3.94667	5.9731
Csa1G039030	11.0882	11.0882	10.1958	6.78399	5.67417	6.08501	6.08501	4.68899	8.06129	4.32799	8.73736	8.86704	8.86704	10.5661	1.76544	8.60967	12.9541	2.47075	2.47075	2.71159	2.35722	2.45913	3.79424	14.509	14.509	2.45227	8.23663	13.5283	7.75138	2.31846	0	6.51609	0.901535	1.86159	9.52015	10.602	9.22803	8.25961	21.4326	12.0631	2.57579	0.886864	3.38584	17.6958	9.75922	6.8722	6.50368	5.52533	0.8533
Csa1G039040	35.7286	35.7286	45.1527	42.0607	34.045	44.1164	44.1164	43.3732	45.6807	29.4304	38.4444	58.7441	58.7441	41.2078	39.7224	43.9093	37.7828	65.0632	65.0632	37.9623	33.7869	37.5018	43.0014	48.6478	48.6478	33.1057	33.9761	36.8953	27.1298	56.8022	61.4349	38.0105	39.6675	27.9238	49.5048	34.1619	36.0732	37.1682	44.5799	33.5087	22.3235	25.719	35.5513	35.3915	36.034	41.2332	36.5832	41.8347	46.0782
Csa1G039050	6.16011	6.16011	8.73923	9.49759	4.53934	9.12752	9.12752	9.37799	18.8097	10.3872	10.4848	8.86704	8.86704	2.11322	11.4753	10.3316	12.9541	12.3538	12.3538	19.885	8.64315	9.83653	17.7065	5.12082	5.12082	8.58296	9.26621	4.91938	11.6271	2.31846	11.0268	20.6343	9.01535	5.58476	4.76008	9.42396	5.87238	12.3894	7.71575	6.70173	4.29298	7.09491	10.1575	13.5321	9.00851	5.15415	9.75553	4.736	9.3863
Csa1G039100	45.5848	45.5848	20.3915	24.4224	21.5619	41.0738	41.0738	14.067	43.8893	33.7584	15.7272	50.9855	50.9855	21.1322	16.7717	10.3316	26.9877	26.3547	26.3547	11.7502	12.5719	19.0583	22.7654	34.1388	34.1388	29.4273	11.3254	22.1372	25.8379	24.3438	28.3546	7.60211	164.079	26.0622	22.8484	21.2039	19.295	72.2716	34.2922	10.7228	8.58596	12.4161	174.371	37.4734	26.2748	21.4756	21.137	17.3653	10.2396
Csa1G039150	7.39213	7.39213	5.82615	32.5632	7.94384	10.6488	10.6488	4.68899	3.5828	4.32799	0	19.9508	19.9508	20.0756	10.5926	6.02677	14.0336	4.11792	4.11792	3.61546	3.14296	2.45913	2.52949	5.12082	5.12082	17.1659	14.4141	4.91938	7.75138	2.31846	1.57526	1.08602	1.80307	0	25.7044	12.958	10.9059	10.3245	10.2877	0	5.15158	3.54745	5.07876	0	18.7677	10.3083	5.69072	8.68266	0.8533
Csa1G039160	289.525	289.525	254.894	251.008	243.989	225.146	225.146	168.804	137.938	199.953	120.576	322.539	322.539	395.172	239.217	271.205	173.801	224.015	224.015	141.907	162.648	154.925	93.5913	320.905	320.905	408.303	254.306	242.279	166.655	237.642	113.418	152.042	99.1688	87.4945	289.413	314.525	272.646	155.9	180.034	124.652	157.982	164.07	96.4964	167.589	373.853	293.787	242.262	232.853	157.86
Csa1G039180	28.3365	28.3365	8.73923	13.568	19.2922	16.7338	16.7338	26.9617	23.2882	24.2368	12.2323	21.0592	21.0592	28.5285	17.6544	25.829	33.4648	32.1198	32.1198	17.1734	24.358	19.6731	20.236	46.9409	46.9409	50.2716	31.9169	15.988	27.1298	13.9108	29.9298	18.4623	27.046	24.2006	40.9367	42.4078	15.9393	14.4543	31.7203	22.7859	30.9095	22.1716	23.7009	16.6548	45.7933	12.8854	17.8851	22.1013	35.8386
Csa1G039260	78.8493	78.8493	90.3053	59.6991	87.3823	54.7651	54.7651	77.3684	77.0301	120.318	54.1716	93.1039	93.1039	108.831	107.692	76.6261	75.5656	127.656	127.656	82.2517	120.218	99.5948	65.7668	97.2957	97.2957	120.161	112.224	92.2384	59.4272	102.012	111.843	89.0533	85.6458	91.2177	104.722	118.978	104.864	74.3365	60.8687	105.887	94.4456	101.989	54.1734	100.97	120.864	107.378	67.4757	100.245	97.2762
Csa1G039280	51.7449	51.7449	77.1965	118.041	77.1688	104.966	104.966	111.364	177.348	97.8127	99.6059	100.863	100.863	95.0949	101.513	58.5458	120.905	142.48	142.48	228.678	118.647	116.809	184.653	75.9589	75.9589	127.518	78.248	55.343	113.687	92.7384	206.358	154.214	197.436	215.944	105.674	113.088	69.6297	123.894	66.8698	103.207	109.9	97.555	192.993	114.502	84.8301	66.1449	60.1591	72.6186	122.022
Csa1G039900	0	0	1.45654	6.78399	2.26967	1.52125	1.52125	3.51675	2.6871	1.7312	3.49494	3.32514	3.32514	1.05661	4.4136	2.5829	0	0	0	3.61546	3.14296	6.76261	2.52949	0.853471	0.853471	2.45227	4.11831	0	0	6.95538	1.57526	7.60211	5.40921	7.44634	0.952015	3.53399	2.51673	0	3.42922	1.34035	0.858596	2.66059	5.07876	5.20464	6.75638	2.57707	0	0	5.1198
Csa1G039950	284.597	284.597	193.72	113.971	107.809	120.179	120.179	111.364	106.588	141.958	94.3635	175.124	175.124	157.435	116.519	185.969	102.553	154.01	154.01	83.1556	121.004	99.5948	97.3855	301.275	301.275	170.433	185.324	146.352	121.438	137.948	96.0906	78.1931	92.8581	93.0793	124.714	122.512	234.895	111.505	121.737	108.568	124.496	144.559	64.3309	99.9291	125.368	212.179	184.542	138.923	112.636
Csa1G039960	35.7286	35.7286	11.6523	4.07039	1.13483	1.52125	1.52125	4.68899	1.7914	0.865599	1.74747	5.5419	5.5419	2.11322	1.76544	4.30483	0	30.4726	30.4726	1.80773	2.35722	1.84435	0	104.123	104.123	3.67841	8.23663	2.45969	2.58379	3.47769	0	1.08602	0	0	37.1286	5.88998	5.87238	0	0	1.34035	0.858596	0.886864	0	2.08186	7.50709	20.6166	2.43888	1.57867	0
Csa1G039970	131.826	131.826	49.5223	17.6384	13.618	30.4251	30.4251	8.20574	7.16559	13.8496	1.74747	65.3944	65.3944	21.1322	15.8889	19.8022	10.7951	38.7085	38.7085	3.61546	7.07167	7.99218	6.32373	118.632	118.632	30.6534	15.4437	19.6775	9.04328	16.2292	3.15051	10.8602	7.21228	0	30.4645	17.6699	28.523	9.29206	4.28653	6.70173	7.72737	4.43432	3.38584	4.16371	31.5298	24.0527	17.8851	15.7867	6.8264
Csa1G040010	3.69606	3.69606	2.91308	10.8544	2.26967	1.52125	1.52125	4.68899	4.4785	2.5968	1.74747	6.65028	6.65028	6.33966	4.4136	2.5829	1.07951	6.58868	6.58868	6.32705	9.42889	4.30348	11.3827	4.26735	4.26735	4.90455	4.11831	0	3.87569	9.27384	11.0268	5.43008	5.40921	7.44634	0	8.24597	7.5502	4.1298	0.857305	5.36139	6.01017	0.886864	5.07876	6.24557	1.50142	5.15415	4.0648	1.57867	0.8533
Csa1G041560	67.7612	67.7612	27.6742	85.4783	17.0225	53.2439	53.2439	17.5837	20.6011	26.8336	10.4848	104.188	104.188	57.0569	47.6668	28.4119	26.9877	29.649	29.649	14.4618	25.1437	25.2061	12.6475	52.0617	52.0617	40.4625	21.6211	18.4477	7.75138	13.9108	9.45153	15.2042	37.8645	20.4774	35.2246	40.0518	15.9393	34.0709	14.5742	14.7438	4.29298	19.511	20.315	17.6958	57.0539	27.4888	20.324	23.68	16.2127
Csa1G042120	71.4572	71.4572	45.1527	54.2719	39.7192	57.8076	57.8076	46.8899	31.3495	45.0111	36.6969	69.8279	69.8279	60.2268	43.2532	49.9361	47.4984	78.2405	78.2405	51.5203	38.5013	47.9531	34.1482	69.9846	69.9846	51.4977	52.5085	45.5043	62.011	73.0315	70.8865	49.9567	38.766	29.7854	50.4568	53.0098	41.9456	44.3954	55.7249	41.5507	41.2126	52.325	50.7876	47.8827	59.306	53.2595	54.4684	46.5707	48.6381
Csa1G042130	36.9606	36.9606	40.7831	42.0607	7.94384	19.7763	19.7763	11.7225	8.06129	8.65599	3.49494	31.0346	31.0346	33.8115	28.247	12.0535	49.6574	4.94151	4.94151	3.61546	4.71445	5.53305	5.05899	33.2854	33.2854	67.4375	26.769	6.14922	21.9622	1.15923	0	6.51609	9.91688	1.86159	35.2246	70.6797	11.7448	43.3629	24.0046	4.02104	10.3032	10.6424	0	5.20464	76.5723	16.3215	5.69072	23.68	5.9731
Csa1G042170	131.826	131.826	128.175	206.233	129.371	173.423	173.423	167.632	193.471	159.27	162.515	171.799	171.799	168.001	192.433	131.728	245.048	145.774	145.774	179.869	154.005	141.4	220.066	143.383	143.383	164.302	163.703	119.295	217.039	161.133	155.95	146.612	239.808	197.328	170.411	169.631	135.904	250.886	267.479	128.673	134.8	126.822	174.371	138.443	148.64	134.008	141.455	147.605	160.42
Csa1G042200	1055.84	1055.84	594.267	355.481	225.832	485.28	485.28	630.67	435.31	418.95	321.535	802.467	802.467	545.211	444.008	222.99	381.066	426.617	426.617	412.162	316.654	305.547	240.302	1133.41	1133.41	419.339	328.436	316.07	254.504	608.595	333.954	371.417	370.531	271.791	659.747	448.816	434.556	319.027	244.332	698.321	559.805	404.41	352.127	320.606	524.746	557.507	404.041	229.696	562.324
Csa1G042210	57.905	57.905	37.87	50.2015	24.9664	36.5101	36.5101	30.4785	19.7054	21.64	15.7272	70.9363	70.9363	38.038	55.6113	24.1071	36.7033	35.4141	35.4141	21.6928	14.1433	24.5913	16.4417	65.7172	65.7172	49.0455	33.9761	22.1372	45.2164	26.6623	15.7526	16.2902	44.1752	29.7854	71.4012	60.0778	16.7782	61.9471	41.1507	24.1262	23.1821	22.1716	54.1734	15.6139	74.3202	29.2068	26.0147	29.2053	46.0782
Csa1G042310	141.682	141.682	142.741	154.675	136.18	88.2327	88.2327	113.708	84.1957	89.1567	73.3938	139.656	139.656	207.096	132.408	111.926	78.8041	133.421	133.421	104.848	105.289	104.513	75.8848	197.152	197.152	204.765	145.171	109.456	76.2219	99.6937	119.719	134.666	66.7136	68.8787	182.787	174.343	145.132	88.7908	59.1541	95.1646	91.0112	109.971	84.6459	138.443	226.714	149.47	121.944	122.347	129.702
Csa1G042320	7.39213	7.39213	17.4785	6.78399	14.7529	21.2975	21.2975	14.067	9.85269	6.05919	8.73736	14.4089	14.4089	19.019	15.0062	10.3316	14.0336	21.4132	21.4132	18.0773	22.7865	24.5913	8.85323	7.68124	7.68124	15.9398	16.4733	12.2984	9.04328	18.5477	15.7526	9.77414	8.11381	7.44634	14.2802	10.602	10.0669	16.5192	13.7169	16.0842	17.1719	2.66059	16.9292	10.4093	12.7621	16.3215	7.31664	7.104	8.533
Csa1G042510	9.85617	9.85617	7.28269	4.07039	5.67417	18.255	18.255	7.03349	3.5828	6.05919	1.74747	9.97542	9.97542	11.6227	2.64816	10.3316	12.9541	8.23585	8.23585	0	11.7861	7.99218	1.26475	7.68124	7.68124	9.80909	7.20705	3.68953	9.04328	10.4331	4.72577	3.25805	9.91688	7.44634	12.3762	4.71198	9.22803	9.29206	6.85844	2.68069	4.29298	8.86864	8.46459	5.20464	5.25496	5.15415	10.5685	7.104	11.0929
Csa1G042550	1.23202	1.23202	2.91308	4.07039	1.13483	0	0	2.3445	0	0.865599	0	6.65028	6.65028	14.7925	3.53088	0.860967	0	0	0	0	0	0	0	4.26735	4.26735	25.7489	1.02958	1.22984	0	2.31846	0	1.08602	0	0	8.56814	7.06797	3.35565	2.0649	4.28653	0	0.858596	0.886864	0	0	34.5326	18.8985	4.0648	0.789333	0
Csa1G042560	113.346	113.346	77.1965	48.8447	14.7529	51.7226	51.7226	17.5837	5.37419	3.4624	1.74747	56.5274	56.5274	101.435	27.3643	18.9413	26.9877	84.8292	84.8292	1.80773	10.2146	1.22957	3.79424	69.9846	69.9846	160.624	32.9465	8.60891	29.7136	25.503	6.30102	1.08602	2.7046	0	76.1612	71.8577	52.0125	22.7139	24.8619	20.1052	12.8789	4.43432	5.07876	1.04093	159.901	121.982	36.5832	18.1547	8.533
Csa1G042620	11.0882	11.0882	17.4785	4.07039	11.3483	15.2125	15.2125	19.9282	4.4785	7.79039	3.49494	6.65028	6.65028	6.33966	8.82719	6.02677	3.23853	26.3547	26.3547	15.3657	7.85741	4.30348	2.52949	11.9486	11.9486	3.67841	3.08874	3.68953	1.2919	6.95538	11.0268	3.25805	5.40921	9.30793	7.61612	5.88998	2.51673	2.0649	2.57192	4.02104	12.0203	11.5292	1.69292	3.12278	6.00567	6.01317	0.81296	4.736	23.0391
Csa1G042630	0	0	1.45654	1.3568	0	7.60627	7.60627	1.17225	7.16559	2.5968	1.74747	0	0	2.11322	5.29631	0	4.31803	10.7066	10.7066	10.8464	7.07167	3.6887	2.52949	0.853471	0.853471	1.22614	1.02958	1.22984	0	3.47769	17.3278	4.34406	5.40921	5.58476	0.952015	0	0	1.03245	0	13.4035	6.01017	5.32118	6.77167	4.16371	0.750709	0.859025	0.81296	1.57867	5.1198
Csa1G042680	305.541	305.541	219.937	160.102	175.899	117.137	117.137	167.632	188.993	189.566	192.222	167.365	167.365	208.152	218.914	190.274	193.232	195.19	195.19	178.965	165.791	156.155	154.299	341.388	341.388	196.182	217.241	167.259	224.79	248.075	176.429	140.096	168.587	171.266	219.916	233.243	232.379	265.34	314.631	166.203	154.547	146.333	187.914	155.098	181.672	245.681	217.06	163.392	142.501
Csa1G042700	755.229	755.229	681.66	530.508	167.956	940.135	940.135	913.182	481.886	236.308	85.6261	627.343	627.343	1313.37	513.743	126.562	204.027	1235.38	1235.38	711.342	253.794	114.964	172.006	970.396	970.396	752.848	437.571	194.315	117.563	1894.18	734.069	398.568	156.867	204.774	996.76	591.354	428.684	102.213	60.8687	585.731	479.955	220.829	172.678	249.823	670.383	1146.8	483.711	203.648	715.918
Csa1G042720	51.7449	51.7449	58.2615	40.7039	22.6967	33.4676	33.4676	38.6842	17.914	25.968	17.4747	74.2615	74.2615	61.2834	44.136	31.8558	22.6697	51.8858	51.8858	18.0773	22.7865	33.8131	12.6475	51.2082	51.2082	58.8546	37.0648	34.4357	15.5028	49.8469	28.3546	29.3224	18.0307	18.6159	64.737	49.4758	47.818	26.8437	19.718	29.4876	29.1923	20.3979	28.7796	20.8186	54.0511	57.5547	35.7703	21.312	28.1589
Csa1G042730	199.587	199.587	184.98	211.661	179.304	212.975	212.975	212.177	209.594	183.507	167.757	234.977	234.977	253.586	199.495	176.498	193.232	186.954	186.954	233.197	221.579	221.937	208.683	186.91	186.91	219.478	172.969	183.247	166.655	238.801	229.987	177.021	196.535	180.574	200.875	184.945	207.211	199.263	186.035	180.947	230.104	180.92	172.678	186.326	180.17	222.487	191.046	161.813	232.951
Csa1G042740	187.267	187.267	237.416	393.471	39.7192	179.508	179.508	131.292	91.3613	89.1567	41.9393	299.263	299.263	303.247	251.575	47.3532	206.186	33.767	33.767	106.656	73.0739	39.9609	46.7956	132.288	132.288	258.715	131.786	43.0446	143.401	56.8022	75.6122	56.4728	91.9566	53.986	190.403	361.645	83.0522	182.744	146.599	75.0594	86.7182	61.1936	52.4805	37.4734	243.23	150.329	82.922	71.04	97.2762
Csa1G042760	171.251	171.251	116.523	96.3327	12.4832	76.0627	76.0627	12.8947	7.16559	4.32799	0	223.893	223.893	217.662	45.0187	22.3851	6.47705	89.7707	89.7707	9.03865	5.50019	4.30348	0	154.478	154.478	294.273	37.0648	14.7581	6.45948	15.07	7.87628	5.43008	1.80307	0	211.347	160.207	42.7845	15.4868	16.2888	25.4666	8.58596	7.98177	0	1.04093	385.865	121.123	32.5184	4.736	9.3863
Csa1G042800	86.2415	86.2415	33.5004	9.49759	14.7529	41.0738	41.0738	5.86124	4.4785	2.5968	0	74.2615	74.2615	47.5474	14.1235	15.4974	0	48.5915	48.5915	4.51932	6.28593	3.6887	3.79424	52.0617	52.0617	67.4375	16.4733	18.4477	6.45948	8.11461	9.45153	4.34406	1.80307	1.86159	53.3129	37.6959	10.9059	10.3245	6.85844	8.04208	3.43439	4.43432	1.69292	1.04093	57.0539	30.0659	29.2666	7.89333	0.8533
Csa1G042830	8.62415	8.62415	7.28269	10.8544	3.4045	7.60627	7.60627	7.03349	3.5828	3.4624	5.24241	7.75866	7.75866	16.9058	7.06175	1.72193	6.47705	9.88302	9.88302	7.23092	7.07167	2.45913	3.79424	11.0951	11.0951	2.45227	7.20705	1.22984	1.2919	2.31846	4.72577	4.34406	8.11381	1.86159	7.61612	8.24597	2.51673	4.1298	3.42922	4.02104	3.43439	4.43432	10.1575	4.16371	6.75638	3.4361	4.0648	1.57867	4.2665
Csa1G042860	9.85617	9.85617	5.82615	10.8544	7.94384	21.2975	21.2975	12.8947	11.6441	11.2528	19.2222	16.6257	16.6257	11.6227	11.4753	11.1926	10.7951	14.0009	14.0009	12.6541	9.42889	10.4513	7.58848	11.9486	11.9486	8.58296	12.3549	12.2984	12.919	11.5923	11.0268	3.25805	10.8184	13.0311	13.3282	11.78	10.0669	7.22716	7.71575	13.4035	9.44456	11.5292	16.9292	17.6958	8.2578	8.59025	8.1296	16.576	14.5061
Csa1G042870	36.9606	36.9606	36.4134	25.7792	13.618	74.5414	74.5414	24.6172	21.4968	12.1184	20.9697	27.7095	27.7095	44.3776	19.4198	12.0535	22.6697	48.5915	48.5915	37.9623	19.6435	25.2061	25.2949	22.1902	22.1902	49.0455	16.4733	15.988	25.8379	31.2992	34.6556	26.0644	22.5384	52.1244	35.2246	29.4499	15.1004	17.5517	19.718	26.8069	30.9095	20.3979	18.6221	23.9413	33.0312	34.361	22.7629	21.312	25.599
Csa1G042920	126.898	126.898	80.1096	67.8399	26.1012	56.2864	56.2864	39.8564	29.5581	23.3712	8.73736	64.286	64.286	60.2268	73.2657	20.6632	42.1008	46.1207	46.1207	38.8662	40.0728	26.4357	10.118	104.123	104.123	64.9852	38.0944	38.1252	21.9622	62.5984	20.4783	20.6343	6.31074	13.0311	80.9213	54.1878	52.0125	23.7464	36.0068	40.2104	36.9196	36.3614	11.8504	11.4502	62.3089	60.9908	52.0295	11.0507	60.5843
Csa1G042930	370.838	370.838	321.895	286.284	179.304	737.808	737.808	343.469	264.231	163.598	284.838	499.879	499.879	530.418	294.828	145.503	383.225	534.506	534.506	554.069	198.007	148.163	330.099	209.1	209.1	518.656	230.626	159.88	364.315	416.163	702.564	266.074	196.535	450.504	456.967	425.256	164.427	178.614	248.619	526.756	323.691	194.223	318.269	249.823	454.93	330.725	162.592	273.109	386.545
Csa1G042940	8.62415	8.62415	5.82615	5.42719	0	4.56376	4.56376	0	0	0	0	3.32514	3.32514	14.7925	2.64816	2.5829	3.23853	0.823585	0.823585	2.71159	0	0.614783	0	0.853471	0.853471	8.58296	3.08874	0	1.2919	1.15923	0	0	0	0	5.71209	7.06797	5.03347	1.03245	0.857305	0	0	0	0	0	13.5128	3.4361	1.62592	3.15733	0
Csa1G042990	300.613	300.613	415.113	184.525	285.978	231.231	231.231	247.344	206.906	255.352	214.939	316.997	316.997	248.303	176.544	334.055	172.721	212.485	212.485	189.812	294.653	261.283	159.358	324.319	324.319	223.157	298.578	285.324	200.244	288.648	263.068	246.526	162.276	184.297	223.724	182.589	348.148	215.782	230.615	207.754	343.439	352.085	172.678	252.945	261.998	317.839	312.99	262.848	343.88
Csa1G043090	3.69606	3.69606	4.36961	0	9.07868	1.52125	1.52125	3.51675	4.4785	4.32799	3.49494	4.43352	4.43352	0	7.06175	1.72193	3.23853	9.05943	9.05943	9.94251	4.71445	9.22174	1.26475	3.41388	3.41388	8.58296	8.23663	0	1.2919	2.31846	1.57526	4.34406	5.40921	7.44634	2.85605	8.24597	3.35565	2.0649	2.57192	4.02104	2.57579	6.20805	1.69292	2.08186	6.00567	2.57707	2.43888	5.52533	2.5599
Csa1G043140	61.6011	61.6011	68.4573	65.1263	61.2811	59.3289	59.3289	67.9904	60.9075	53.6671	47.1817	99.7542	99.7542	86.642	64.4385	63.7116	73.4066	74.1226	74.1226	58.7512	37.7156	57.7896	58.1784	62.3034	62.3034	91.9602	55.5972	36.8953	56.8434	64.9168	78.7628	58.6448	55.8952	70.7402	77.1132	81.2817	44.4623	67.1093	69.4417	58.9753	47.2228	41.6826	47.4017	53.0873	76.5723	64.4269	47.1517	51.3067	46.9315
Csa1G043230	49.2808	49.2808	46.6092	43.4175	45.3934	50.2014	50.2014	41.0287	28.6624	33.7584	36.6969	68.7196	68.7196	44.3776	39.7224	29.2729	35.6238	30.4726	30.4726	22.5966	38.5013	40.5757	40.4719	40.9666	40.9666	39.2364	20.5916	40.5849	32.2974	38.2546	34.6556	28.2364	36.0614	20.4774	40.9367	25.9159	43.6234	29.9411	30.863	36.1894	28.3337	32.814	20.315	34.3506	42.0397	43.8103	34.9573	53.6747	37.5452
Csa1G043250	213.14	213.14	284.025	214.374	136.18	171.902	171.902	110.191	157.643	88.2911	132.808	168.474	168.474	217.662	160.655	164.445	138.177	123.538	123.538	121.118	128.076	116.809	139.122	196.298	196.298	230.514	171.94	147.581	165.363	170.407	105.542	133.58	136.132	113.557	175.171	154.317	174.494	219.912	250.333	121.972	144.244	144.559	135.433	102.011	254.49	260.285	168.283	135.765	132.261
Csa1G043290	1.23202	1.23202	4.36961	9.49759	0	1.52125	1.52125	0	2.6871	2.5968	3.49494	3.32514	3.32514	0	2.64816	0.860967	0	0	0	0.903865	0	2.45913	0	0.853471	0.853471	0	2.05916	3.68953	7.75138	1.15923	0	0	1.80307	3.72317	0.952015	4.71198	1.67782	17.5517	12.0023	0	0.858596	0.886864	0	1.04093	0	0.859025	0.81296	0	0
Csa1G043320	86.2415	86.2415	91.7619	39.3471	65.8204	38.0313	38.0313	67.9904	62.6989	57.1295	66.4039	88.6704	88.6704	76.0759	54.7286	72.3212	71.2476	75.7698	75.7698	63.2705	61.2878	67.0113	82.2086	67.4242	67.4242	64.9852	64.8634	55.343	69.7624	51.0061	75.6122	56.4728	78.4335	98.664	89.4894	62.4338	57.8849	50.5901	78.0148	91.1436	60.9603	47.8906	60.9451	66.6194	77.3231	64.4269	47.1517	49.728	74.2371
Csa1G044320	422.583	422.583	329.177	487.091	271.226	451.812	451.812	359.88	399.482	300.363	365.222	496.554	496.554	450.116	480.199	237.627	545.152	406.851	406.851	373.296	379.513	282.8	332.628	292.74	292.74	334.735	275.927	226.291	503.84	448.622	270.944	275.848	454.374	325.777	354.15	432.324	281.035	638.055	744.998	375.297	326.267	311.289	485.868	294.583	415.142	358.213	328.436	283.371	294.388
Csa1G045470	344.966	344.966	388.896	394.828	124.832	383.356	383.356	158.254	124.502	127.243	106.596	516.505	516.505	334.945	233.921	158.418	211.584	269.312	269.312	143.715	111.575	123.571	102.445	244.946	244.946	275.881	115.313	153.731	156.319	177.362	118.144	122.72	143.344	124.726	326.541	233.243	152.682	277.729	157.744	194.35	82.4252	73.6097	137.126	128.034	264.25	227.642	126.822	126.293	109.222
Csa1G045490	68.9932	68.9932	94.6749	82.7647	62.4159	53.2439	53.2439	73.8517	85.9871	71.8447	129.313	64.286	64.286	102.491	106.809	64.5725	101.474	66.7104	66.7104	87.6749	55.7876	71.3148	92.3265	97.2957	97.2957	68.6636	77.2184	63.9519	76.2219	111.286	55.1339	70.591	81.1381	109.834	88.5374	98.9516	84.7301	125.959	117.451	77.7401	93.587	69.1754	93.1105	73.9059	85.5809	81.6074	68.2887	57.6213	81.9168
Csa1G045570	2.46404	2.46404	1.45654	10.8544	1.13483	3.04251	3.04251	1.17225	0	0	3.49494	4.43352	4.43352	8.45288	6.17903	2.5829	0	2.47075	2.47075	4.51932	0.785741	0	0	4.26735	4.26735	4.90455	3.08874	6.14922	1.2919	1.15923	1.57526	2.17203	2.7046	1.86159	6.66411	3.53399	1.67782	6.19471	6.00114	0	2.57579	0	0	3.12278	8.2578	2.57707	4.0648	1.57867	0.8533
Csa1G045600	550.713	550.713	597.18	592.921	186.113	394.005	394.005	187.56	138.833	152.345	71.6463	701.605	701.605	580.079	355.736	224.712	204.027	364.024	364.024	154.561	158.72	142.015	70.8258	416.494	416.494	785.954	324.317	190.626	245.46	150.7	220.536	194.397	112.692	115.418	653.083	637.296	298.653	294.249	222.899	239.922	148.537	130.369	116.811	115.543	724.434	429.512	237.384	176.811	180.046
Csa1G045610	28.3365	28.3365	27.6742	20.352	17.0225	31.9463	31.9463	12.8947	19.7054	12.984	13.9798	22.1676	22.1676	16.9058	9.70991	15.4974	34.5443	35.4141	35.4141	17.1734	14.1433	20.2878	18.9712	23.0437	23.0437	31.8796	24.7099	18.4477	32.2974	23.1846	18.9031	19.5483	17.1292	14.8927	37.1286	20.0259	11.7448	38.2007	22.2899	24.1262	25.7579	13.303	27.0867	24.9823	39.0369	26.6298	16.2592	15.7867	20.4792
Csa1G045630	183.571	183.571	222.85	217.088	172.495	188.635	188.635	220.383	207.802	186.969	173	168.474	168.474	228.228	244.513	139.477	227.776	192.719	192.719	206.985	198.007	210.871	222.595	174.108	174.108	207.217	158.555	185.707	189.909	204.024	162.251	173.762	212.762	169.404	197.067	208.505	197.144	245.723	176.605	172.905	176.871	176.486	196.379	166.548	199.689	209.602	195.111	159.445	198.819
Csa1G045640	94.8656	94.8656	49.5223	33.92	30.6405	21.2975	21.2975	25.7895	24.1839	26.8336	8.73736	29.9263	29.9263	38.038	38.8396	28.4119	17.2721	33.767	33.767	20.7889	18.072	25.8209	24.0302	110.098	110.098	42.9148	27.7986	22.1372	19.3784	20.8661	6.30102	26.0644	22.5384	40.9549	64.737	24.7379	23.4895	22.7139	21.4326	21.4455	19.7477	23.0585	15.2363	15.6139	30.0284	36.079	30.0795	9.472	18.7726
Csa1G045730	342.502	342.502	279.655	321.561	131.641	432.036	432.036	194.593	290.207	221.593	218.434	513.18	513.18	337.059	233.038	153.252	295.785	316.256	316.256	253.082	212.15	236.691	299.745	247.506	247.506	289.368	186.354	145.122	223.498	242.279	244.165	212.859	418.312	260.622	218.964	236.777	134.226	406.786	349.781	294.876	181.164	193.336	374.135	266.478	287.522	241.386	137.39	224.96	250.017
Csa1G045740	40.6567	40.6567	52.4354	73.2671	51.0676	53.2439	53.2439	52.7512	54.6376	49.3391	38.4444	56.5274	56.5274	66.5664	60.0249	73.1822	45.3394	29.649	29.649	24.4044	30.6439	43.6496	29.0892	51.2082	51.2082	77.2466	44.2719	54.1132	64.5948	35.9361	26.7793	46.6987	35.1599	26.0622	56.1689	65.9678	51.1736	61.9471	59.1541	38.8701	16.3133	39.9089	25.3938	36.4325	69.0652	51.5415	48.7776	56.832	46.9315
Csa1G045830	11.0882	11.0882	4.36961	9.49759	1.13483	1.52125	1.52125	8.20574	6.26989	0	1.74747	3.32514	3.32514	11.6227	7.06175	5.1658	5.39754	3.29434	3.29434	9.94251	7.07167	0.614783	1.26475	9.38818	9.38818	14.7136	5.14789	9.83876	3.87569	2.31846	4.72577	5.43008	4.50767	14.8927	1.90403	8.24597	12.5837	4.1298	2.57192	2.68069	1.71719	5.32118	1.69292	0	4.50426	9.44927	11.3814	2.368	0.8533
Csa1G045890	92.4016	92.4016	58.2615	44.7743	12.4832	97.3602	97.3602	18.756	18.8097	21.64	8.73736	79.8034	79.8034	42.2644	23.8334	20.6632	6.47705	78.2405	78.2405	45.1932	33.7869	20.9026	11.3827	78.5193	78.5193	55.1761	12.3549	9.83876	10.3352	49.8469	23.6288	13.0322	22.5384	9.30793	23.8004	40.0518	20.1339	17.5517	19.718	41.5507	29.1923	16.8504	20.315	7.28649	89.3344	24.0527	24.3888	7.104	26.4523
Csa1G045930	11.0882	11.0882	5.82615	6.78399	3.4045	10.6488	10.6488	0	0.895699	0	1.74747	15.5173	15.5173	2.11322	5.29631	3.44387	1.07951	10.7066	10.7066	5.42319	0.785741	0	2.52949	7.68124	7.68124	8.58296	0	2.45969	1.2919	0	0	0	5.40921	0	3.80806	7.06797	4.19456	10.3245	5.14383	0	0.858596	0.886864	3.38584	1.04093	6.00567	3.4361	0.81296	2.368	1.7066
Csa1G045990	16.0163	16.0163	13.1088	1.3568	2.26967	10.6488	10.6488	0	2.6871	0	0	6.65028	6.65028	4.22644	2.64816	0.860967	0	0.823585	0.823585	0.903865	0	0.614783	0	7.68124	7.68124	3.67841	3.08874	4.91938	0	0	0	3.25805	2.7046	3.72317	3.80806	8.24597	3.35565	3.09735	9.43036	4.02104	0	5.32118	5.07876	2.08186	5.25496	3.4361	0	0.789333	1.7066
Csa1G046000	134.29	134.29	138.371	214.374	110.079	139.955	139.955	60.9569	104.797	93.4847	82.1312	197.292	197.292	170.114	189.785	131.728	124.143	130.95	130.95	77.7324	88.7887	100.21	92.3265	139.116	139.116	155.719	135.904	103.307	138.233	102.012	78.7628	59.7308	107.283	78.1866	162.795	168.453	143.454	164.16	155.172	68.3577	85.001	65.6279	99.8822	87.4379	187.677	140.88	109.75	95.5093	108.369
Csa1G046040	20.9444	20.9444	21.8481	21.7088	18.1574	21.2975	21.2975	8.20574	18.8097	6.92479	6.98989	15.5173	15.5173	40.1512	18.5371	21.5242	15.1131	18.9424	18.9424	12.6541	14.1433	11.0661	7.58848	15.3625	15.3625	17.1659	21.6211	12.2984	7.75138	10.4331	11.0268	10.8602	7.21228	0	12.3762	8.24597	19.295	17.5517	6.00114	10.7228	6.01017	8.86864	10.1575	7.28649	25.5241	18.8985	10.5685	14.208	9.3863
Csa1G046080	6.16011	6.16011	10.1958	4.07039	1.13483	16.7338	16.7338	3.51675	5.37419	2.5968	0	9.97542	9.97542	8.45288	6.17903	0.860967	3.23853	4.94151	4.94151	5.42319	2.35722	0.614783	1.26475	3.41388	3.41388	7.35682	3.08874	1.22984	6.45948	2.31846	1.57526	3.25805	3.60614	0	1.90403	4.71198	5.87238	8.25961	7.71575	2.68069	1.71719	3.54745	3.38584	0	16.5156	2.57707	4.0648	2.368	0.8533
Csa1G046180	54.2089	54.2089	64.0877	103.117	66.9552	42.5951	42.5951	43.3732	42.9936	38.9519	50.6767	66.5028	66.5028	76.0759	61.7903	46.4922	51.8164	42.8264	42.8264	48.8087	43.2158	62.0931	55.6489	52.9152	52.9152	87.0557	63.8339	55.343	49.0921	42.8915	45.6824	42.3546	58.5998	50.2628	76.1612	78.9257	51.1736	75.3689	62.5833	44.2314	49.7986	36.3614	37.2442	44.7599	86.3316	62.7088	65.8498	37.0987	48.6381
Csa1G046190	83.7774	83.7774	85.9357	233.369	15.8877	80.6264	80.6264	121.914	89.5699	49.3391	19.2222	125.247	125.247	147.925	143	30.9948	57.2139	42.8264	42.8264	121.118	54.2161	27.0504	27.8244	70.8381	70.8381	134.875	61.7747	34.4357	33.5893	42.8915	66.1607	42.3546	58.5998	33.5085	94.2495	140.181	67.9518	68.1418	45.4372	52.2735	68.6877	69.1754	54.1734	16.6548	108.102	70.44	51.2165	19.7333	83.6234
Csa1G046200	11.0882	11.0882	17.4785	12.2112	12.4832	4.56376	4.56376	16.4115	22.3925	23.3712	10.4848	12.1922	12.1922	26.4152	36.1915	15.4974	26.9877	4.11792	4.11792	23.5005	11.7861	4.30348	11.3827	11.9486	11.9486	8.58296	19.562	11.0686	19.3784	6.95538	6.30102	14.1182	10.8184	18.6159	24.7524	32.9839	13.4226	23.7464	26.5765	6.70173	6.86877	16.8504	8.46459	6.24557	22.5213	12.0263	21.137	12.6293	8.533
Csa1G046210	3.69606	3.69606	11.6523	1.3568	5.67417	16.7338	16.7338	4.68899	8.06129	1.7312	1.74747	11.0838	11.0838	12.6793	9.70991	2.5829	7.55656	11.5302	11.5302	8.13478	2.35722	1.84435	3.79424	3.41388	3.41388	19.6182	7.20705	0	6.45948	3.47769	14.1773	4.34406	0.901535	7.44634	6.66411	9.42396	1.67782	9.29206	5.14383	9.38243	8.58596	1.77373	5.07876	2.08186	19.5184	16.3215	4.0648	1.57867	3.4132
Csa1G046310	18.4803	18.4803	7.28269	13.568	10.2135	3.04251	3.04251	8.20574	10.7484	12.984	12.2323	3.32514	3.32514	22.1888	6.17903	7.7487	6.47705	9.05943	9.05943	11.7502	16.5006	11.0661	6.32373	6.82777	6.82777	12.2614	4.11831	9.83876	5.16759	6.95538	6.30102	16.2902	3.60614	13.0311	7.61612	10.602	3.35565	5.16226	1.71461	2.68069	8.58596	8.86864	6.77167	12.4911	12.7621	12.8854	4.0648	4.736	11.0929
Csa1G046820	78.8493	78.8493	48.0657	16.2816	17.0225	47.1589	47.1589	57.4402	22.3925	23.3712	5.24241	64.286	64.286	27.4719	16.7717	19.8022	26.9877	96.3594	96.3594	24.4044	25.1437	30.1244	12.6475	89.6144	89.6144	40.4625	25.7395	20.9074	25.8379	46.3692	22.0536	24.9784	15.3261	9.30793	36.1766	31.8059	27.6841	12.3894	6.85844	91.1436	48.94	19.511	6.77167	16.6548	57.8046	24.0527	19.5111	18.1547	89.5965
Csa1G046850	56.673	56.673	53.8919	92.2623	43.1237	31.9463	31.9463	55.0957	49.2635	60.5919	38.4444	83.1285	83.1285	81.359	78.562	66.2945	68.009	65.0632	65.0632	73.2131	44.7872	45.4939	46.7956	109.244	109.244	87.0557	55.5972	38.1252	65.8867	47.5284	42.5319	44.5266	64.9105	44.678	59.977	81.2817	48.6569	58.8497	75.4429	53.6139	38.6368	40.7957	40.63	55.1692	79.5752	48.9644	57.7202	39.4667	52.0513
Csa1G046860	227.924	227.924	84.4792	81.4079	19.2922	66.9352	66.9352	39.8564	52.8462	45.0111	20.9697	85.3453	85.3453	67.623	60.9076	23.2461	42.1008	113.655	113.655	52.4242	33.7869	27.6652	36.6777	301.275	301.275	51.4977	44.2719	24.5969	38.7569	46.3692	44.1071	27.1504	46.8798	33.5085	98.0576	78.9257	32.7176	60.9146	52.2956	33.5087	30.0509	19.511	30.4725	26.0232	45.0426	42.9512	32.5184	23.68	44.3716
Csa1G046900	72.6892	72.6892	62.6311	17.6384	23.8315	21.2975	21.2975	35.1675	16.1226	27.6992	10.4848	85.3453	85.3453	56.0003	44.136	17.2193	20.5107	43.65	43.65	22.5966	7.85741	22.1322	8.85323	49.5013	49.5013	34.3318	35.0057	31.976	12.919	26.6623	17.3278	7.60211	12.6215	27.9238	58.0729	31.8059	34.3954	24.7788	30.863	52.2735	33.4853	31.0402	16.9292	13.5321	55.5525	52.4005	37.3962	16.576	56.3178
Csa1G049460	370.838	370.838	662.725	483.02	180.439	641.969	641.969	376.292	231.09	159.27	697.241	425.618	425.618	234.567	370.742	201.466	964.001	389.556	389.556	572.146	108.432	52.2565	986.503	418.201	418.201	231.74	148.259	122.984	856.527	488.036	190.606	110.774	513.875	858.191	384.614	813.995	306.203	856.934	1234.52	434.272	375.207	107.311	538.348	233.168	397.876	158.061	365.832	220.224	447.129
Csa1G050000	52.9769	52.9769	64.0877	92.2623	51.0676	39.5526	39.5526	59.7847	52.8462	44.1455	52.4241	72.0447	72.0447	76.0759	55.6113	33.5777	75.5656	46.9443	46.9443	57.8474	31.4296	53.4861	55.6489	40.1131	40.1131	62.533	47.3606	22.1372	80.0976	45.2099	36.2309	51.0427	63.1074	70.7402	66.6411	76.5697	42.7845	93.953	84.0159	58.9753	40.354	37.2483	74.4884	56.2101	76.5723	73.0171	47.9647	45.7813	58.8777
Csa1G050090	9.85617	9.85617	29.1308	31.2064	21.5619	13.6913	13.6913	18.756	16.1226	19.0432	8.73736	47.6603	47.6603	28.5285	17.6544	20.6632	22.6697	18.9424	18.9424	18.9812	7.85741	20.2878	3.79424	19.6298	19.6298	34.3318	31.9169	29.5163	29.7136	4.63692	15.7526	11.9462	24.3414	13.0311	28.5605	40.0518	15.9393	30.9735	26.5765	13.4035	5.15158	16.8504	30.4725	6.24557	36.7848	20.6166	19.5111	20.5227	14.5061
Csa1G050130	35.7286	35.7286	34.9569	29.8496	29.5057	42.5951	42.5951	30.4785	29.5581	39.8175	27.9595	46.552	46.552	47.5474	17.6544	32.7167	29.1467	32.1198	32.1198	27.1159	33.7869	35.0426	32.8834	36.6992	36.6992	53.95	33.9761	31.976	31.0055	28.9807	34.6556	43.4406	26.1445	33.5085	45.6967	40.0518	21.8117	24.7788	43.7226	33.5087	24.0407	27.4928	32.1655	40.5962	52.5496	30.0659	27.6407	47.36	38.3985
Csa1G050200	67.7612	67.7612	55.3484	69.1967	23.8315	63.8926	63.8926	22.2727	11.6441	19.9088	6.98989	52.0939	52.0939	62.34	45.0187	20.6632	14.0336	31.2962	31.2962	11.7502	19.6435	19.6731	8.85323	71.6915	71.6915	87.0557	29.8578	29.5163	21.9622	28.9807	31.5051	13.0322	23.4399	20.4774	60.929	56.5438	36.9121	27.8762	19.718	37.5297	14.5961	20.3979	10.1575	17.6958	75.0709	45.5283	23.5759	22.1013	23.0391
Csa1G050240	2666.09	2666.09	2393.09	1698.71	2088.1	1635.35	1635.35	1671.63	1382.96	2131.97	1501.08	2598.04	2598.04	2515.79	1770.73	2599.26	1851.36	2460.05	2460.05	1832.13	1701.13	1726.93	1585.99	3265.38	3265.38	3191.63	2026.21	2486.75	1935.26	2248.91	1969.07	1895.1	1410.9	1610.27	2395.27	3162.92	2180.33	1625.08	1878.36	2145.9	1847.7	1683.27	1362.8	1950.7	3344.41	2371.77	2012.89	2263.81	2079.49
Csa1G050250	126.898	126.898	113.61	181.811	95.3261	190.157	190.157	38.6842	21.4968	36.3551	15.7272	180.666	180.666	226.115	116.519	74.9041	116.587	87.3	87.3	83.1556	34.5726	25.8209	18.9712	161.306	161.306	179.016	114.283	87.319	99.476	42.8915	37.8061	38.0105	30.6522	13.0311	196.115	142.537	107.381	154.868	107.163	48.2525	35.2024	31.0402	25.3938	40.5962	187.677	167.51	83.7349	98.6666	50.3447
Csa1G050370	9.85617	9.85617	23.3046	20.352	11.3483	3.04251	3.04251	2.3445	8.06129	7.79039	5.24241	16.6257	16.6257	11.6227	24.7161	18.9413	10.7951	8.23585	8.23585	4.51932	4.71445	7.37739	7.58848	11.0951	11.0951	24.5227	15.4437	2.45969	6.45948	4.63692	6.30102	8.68812	7.21228	9.30793	23.8004	23.5599	12.5837	7.22716	2.57192	5.36139	7.72737	4.43432	8.46459	0	15.7649	12.8854	13.8203	13.4187	4.2665
Csa1G050410	215.604	215.604	160.219	146.534	82.8429	179.508	179.508	101.986	85.0914	89.1567	78.6362	230.543	230.543	221.888	140.352	81.7919	107.951	116.125	116.125	118.406	69.1452	81.1513	73.3553	244.946	244.946	138.553	161.644	84.8593	87.849	114.764	114.994	89.0533	95.5627	65.1555	155.179	169.631	93.9581	130.089	92.589	134.035	109.9	58.533	88.0318	86.397	138.881	136.585	106.498	93.1413	124.582
Csa1G050460	43.1207	43.1207	29.1308	32.5632	27.236	27.3826	27.3826	15.2392	17.0183	19.9088	12.2323	37.6849	37.6849	51.7739	39.7224	20.6632	18.3516	24.7075	24.7075	18.9812	18.8578	31.9687	7.58848	31.5784	31.5784	31.8796	27.7986	15.988	23.2541	28.9807	11.0268	13.0322	18.9322	24.2006	26.6564	28.2719	15.1004	23.7464	27.4338	10.7228	12.0203	20.3979	18.6221	37.4734	31.5298	20.6166	21.9499	21.312	22.1858
Csa1G050480	66.5291	66.5291	46.6092	67.8399	28.3709	82.1477	82.1477	112.536	52.8462	38.0863	110.091	65.3944	65.3944	66.5664	49.4323	20.6632	68.009	57.6509	57.6509	121.118	32.2154	35.6574	140.387	51.2082	51.2082	45.3671	26.769	12.2984	80.0976	158.814	146.499	49.9567	53.1906	85.6329	71.4012	103.664	26.8452	62.9795	73.7283	108.568	96.1628	31.9271	55.8663	61.4147	52.5496	42.9512	30.8925	41.0453	157.007
Csa1G050570	24.6404	24.6404	17.4785	46.1311	13.618	6.08501	6.08501	10.5502	8.06129	10.3872	6.98989	26.6011	26.6011	19.019	20.3025	14.6364	12.9541	5.76509	5.76509	12.6541	7.85741	8.60696	8.85323	13.6555	13.6555	22.0705	10.2958	14.7581	29.7136	5.79615	7.87628	14.1182	10.8184	5.58476	11.4242	17.6699	16.7782	14.4543	26.5765	13.4035	9.44456	11.5292	10.1575	4.16371	18.7677	12.0263	12.1944	14.9973	5.9731
Csa1G051620	570.426	570.426	356.852	519.654	102.135	345.325	345.325	391.531	377.089	276.126	97.8584	840.152	840.152	455.399	490.792	127.423	167.324	297.314	297.314	339.853	293.081	134.637	172.006	300.422	300.422	649.852	229.596	132.823	156.319	233.005	218.96	205.257	420.115	206.636	359.862	776.299	263.418	378.91	110.592	343.129	306.519	211.074	370.749	58.292	498.471	305.813	266.651	76.5653	333.64
Csa1G051740	133.058	133.058	29.1308	54.2719	22.6967	25.8613	25.8613	41.0287	22.3925	11.2528	1.74747	119.705	119.705	94.0383	85.6238	33.5777	32.3853	63.416	63.416	11.7502	14.1433	11.6809	7.58848	195.445	195.445	106.674	46.331	17.2178	55.5516	19.7069	17.3278	13.0322	13.523	3.72317	110.434	73.0357	18.4561	23.7464	26.5765	12.0631	19.7477	10.6424	10.1575	4.16371	82.578	53.2595	43.0869	14.9973	13.6528
Csa1G051760	234.084	234.084	305.873	337.843	56.7417	255.571	255.571	130.12	89.5699	54.5327	78.6362	474.387	474.387	553.664	287.766	77.487	222.379	199.307	199.307	141.003	75.4311	64.5522	94.856	163.013	163.013	400.947	156.496	84.8593	139.525	118.241	99.2411	69.505	99.1688	83.7713	482.672	411.12	121.642	188.939	161.173	156.821	121.921	87.7995	101.575	60.3738	357.338	242.245	130.074	67.8826	118.609
Csa1G051820	14.7843	14.7843	1.45654	4.07039	0	4.56376	4.56376	0	0	0	0	3.32514	3.32514	9.50949	0.882719	0.860967	2.15902	4.94151	4.94151	0	1.57148	0	0	15.3625	15.3625	2.45227	0	0	1.2919	2.31846	0	2.17203	0	0	6.66411	3.53399	0.838912	5.16226	11.145	0	1.71719	0	1.69292	1.04093	11.2606	8.59025	1.62592	0	0.8533
Csa1G051910	20.9444	20.9444	14.5654	32.5632	13.618	10.6488	10.6488	15.2392	15.2269	10.3872	3.49494	23.276	23.276	28.5285	23.8334	6.02677	14.0336	7.41226	7.41226	16.2696	11.7861	12.2957	6.32373	17.9229	17.9229	31.8796	19.562	12.2984	11.6271	9.27384	18.9031	11.9462	16.2276	3.72317	17.1363	11.78	11.7448	15.4868	13.7169	4.02104	10.3032	15.9635	11.8504	6.24557	21.0199	14.6034	8.1296	11.84	11.9462
Csa1G057000	78.8493	78.8493	53.8919	127.539	71.4946	54.7651	54.7651	55.0957	54.6376	64.0543	59.414	79.8034	79.8034	88.7552	85.6238	76.6261	82.0426	68.3575	68.3575	53.328	84.0743	67.0113	68.2963	71.6915	71.6915	96.8648	70.0113	75.0205	126.606	76.5091	64.5855	66.2469	83.8428	68.8787	71.4012	85.9937	83.0522	155.9	151.743	71.0384	52.3744	70.0622	79.5672	78.0696	75.8216	70.44	73.1664	89.984	53.7579
Csa1G057020	7.39213	7.39213	7.28269	5.42719	7.94384	10.6488	10.6488	2.3445	5.37419	4.32799	1.74747	8.86704	8.86704	16.9058	5.29631	7.7487	4.31803	2.47075	2.47075	3.61546	6.28593	9.83653	3.79424	1.70694	1.70694	12.2614	7.20705	11.0686	5.16759	4.63692	4.72577	2.17203	2.7046	1.86159	14.2802	7.06797	6.71129	14.4543	5.14383	8.04208	6.01017	2.66059	3.38584	4.16371	6.00567	19.7576	8.1296	5.52533	5.1198
Csa1G057050	39.4247	39.4247	32.0438	39.3471	17.0225	34.9888	34.9888	32.823	36.7237	25.968	52.4241	38.7933	38.7933	46.4908	39.7224	16.3584	48.5779	72.4754	72.4754	33.443	23.5722	25.2061	59.4431	28.1645	28.1645	47.8193	22.6507	12.2984	34.8812	42.8915	34.6556	28.2364	44.1752	48.4012	40.9367	37.6959	27.6841	40.2656	44.5799	37.5297	35.2024	24.8322	47.4017	37.4734	43.5411	34.361	19.5111	26.048	43.5183
Csa1G058060	186.035	186.035	151.48	126.182	132.776	164.295	164.295	146.531	92.257	111.662	125.818	202.834	202.834	161.661	151.828	165.306	163.006	191.072	191.072	177.158	164.22	159.844	137.857	138.262	138.262	242.775	153.407	150.041	160.195	143.744	170.128	137.924	135.23	145.204	240.86	195.547	189.594	193.068	185.178	148.778	146.82	118.84	174.371	119.707	300.284	202.73	177.225	156.288	137.381
Csa1G058070	29.5685	29.5685	43.6961	138.393	48.7979	47.1589	47.1589	73.8517	74.343	59.7263	29.707	75.3698	75.3698	81.359	109.457	38.7435	75.5656	38.7085	38.7085	43.3855	44.7872	31.9687	40.4719	34.9923	34.9923	89.508	63.8339	49.1938	69.7624	27.8215	58.2844	49.9567	80.2366	52.1244	59.977	94.2396	52.0125	166.225	90.8744	53.6139	30.0509	24.8322	71.1026	38.5143	50.2975	57.5547	56.0943	38.6773	47.7848
Csa1G058100	48.0488	48.0488	40.7831	27.136	23.8315	54.7651	54.7651	43.3732	23.2882	16.4464	52.4241	45.4436	45.4436	26.4152	23.8334	32.7167	26.9877	20.5896	20.5896	30.7314	31.4296	31.3539	46.7956	29.8715	29.8715	18.392	22.6507	34.4357	49.0921	40.573	36.2309	19.5483	26.1445	33.5085	31.4165	12.958	46.1401	45.4278	25.7192	22.7859	41.2126	24.8322	35.5513	43.719	16.5156	57.5547	36.5832	26.048	37.5452
Csa1G062310	203.283	203.283	193.72	286.284	81.7081	212.975	212.975	79.7129	99.4226	90.0223	48.9292	293.721	293.721	184.907	165.951	86.0967	94.9967	98.8302	98.8302	87.6749	84.0743	71.9296	39.2072	248.36	248.36	224.383	107.076	84.8593	96.8922	51.0061	94.5153	71.677	98.2673	37.2317	193.259	183.767	104.025	150.738	116.594	64.3366	84.1424	70.0622	42.323	54.1282	180.17	123.7	97.5553	86.8266	61.4376
Csa1G062340	11.0882	11.0882	5.82615	2.7136	0	3.04251	3.04251	0	0.895699	0	0	7.75866	7.75866	2.11322	2.64816	2.5829	0	4.94151	4.94151	0.903865	2.35722	0	1.26475	4.26735	4.26735	9.80909	7.20705	3.68953	2.58379	0	1.57526	3.25805	0	0	10.4722	2.35599	5.87238	5.16226	4.28653	0	0.858596	0	0	0	7.50709	8.59025	8.94257	0.789333	1.7066
Csa1G062370	35.7286	35.7286	37.87	32.5632	19.2922	22.8188	22.8188	21.1005	9.85269	15.5808	17.4747	55.419	55.419	35.9247	27.3643	20.6632	30.2262	27.1783	27.1783	12.6541	15.7148	12.2957	8.85323	40.9666	40.9666	45.3671	41.1831	17.2178	32.2974	15.07	17.3278	20.6343	18.0307	22.339	44.7447	40.0518	18.4561	23.7464	40.2934	8.04208	15.4547	21.2847	42.323	23.9413	61.5582	39.5151	17.8851	22.8907	20.4792
Csa1G062920	490.344	490.344	474.831	499.302	308.675	614.586	614.586	426.698	432.623	299.497	276.1	606.284	606.284	624.457	391.927	331.472	322.773	375.555	375.555	384.143	305.653	336.901	284.568	348.216	348.216	587.319	376.826	301.312	333.309	453.259	324.503	314.944	302.014	305.3	527.417	510.072	333.048	357.228	273.48	407.465	325.408	280.249	316.576	284.173	494.717	438.962	280.471	350.464	376.305
Csa1G062930	476.792	476.792	336.46	480.307	179.304	400.09	400.09	423.182	403.96	308.153	134.555	516.505	516.505	566.343	621.434	192.857	455.553	283.313	283.313	567.627	350.441	255.135	299.745	439.537	439.537	517.43	385.062	196.775	356.563	268.941	417.443	243.267	435.441	288.546	329.397	601.956	226.506	444.986	275.195	400.764	334.853	313.95	357.206	212.349	487.21	265.439	201.614	242.325	406.171
Csa1G062960	2491.15	2491.15	2423.68	2701.39	1190.44	3386.31	3386.31	1094.88	1168.89	1150.38	1074.69	2731.05	2731.05	2020.24	1919.03	1390.46	2084.53	1873.65	1873.65	1538.38	1312.19	722.985	1271.07	1550.76	1550.76	1796.29	1534.07	1041.68	2520.49	959.842	1989.55	1314.08	1875.19	1154.18	2083.96	2842.5	1668.6	3244.99	2326.73	1663.37	1960.18	1144.05	1704.77	1074.24	2330.95	1787.63	1732.42	1480	1815.82
Csa1G063480	9.85617	9.85617	1.45654	8.14079	1.13483	22.8188	22.8188	3.51675	0	1.7312	1.74747	9.97542	9.97542	3.16983	4.4136	1.72193	2.15902	3.29434	3.29434	2.71159	1.57148	0.614783	0	5.97429	5.97429	2.45227	1.02958	3.68953	1.2919	1.15923	0	0	1.80307	0	6.66411	2.35599	0.838912	10.3245	5.14383	1.34035	0.858596	0	1.69292	3.12278	4.50426	2.57707	1.62592	2.368	5.9731
Csa1G063490	72.6892	72.6892	49.5223	44.7743	28.3709	30.4251	30.4251	48.0622	73.4473	67.5167	76.8887	33.2514	33.2514	43.321	39.7224	22.3851	64.7705	23.884	23.884	48.8087	47.9302	44.8792	88.5323	71.6915	71.6915	73.5682	32.9465	43.0446	37.465	55.643	64.5855	43.4406	66.7136	87.4945	26.6564	57.7218	60.4016	42.3305	28.2911	42.8911	42.0712	44.3432	72.7955	79.1105	42.0397	36.9381	43.0869	43.4133	63.9975
Csa1G063500	33.2646	33.2646	34.9569	77.3375	28.3709	33.4676	33.4676	22.2727	30.4538	37.2207	15.7272	57.6358	57.6358	45.4342	52.0804	19.8022	46.4189	26.3547	26.3547	33.443	33.0011	32.5835	10.118	26.4576	26.4576	66.2114	28.8282	15.988	15.5028	33.6177	20.4783	34.7525	31.5537	33.5085	35.2246	41.2298	22.6506	35.1033	18.8607	14.7438	27.4751	37.2483	28.7796	17.6958	51.0482	30.9249	17.0722	38.6773	29.0122
Csa1G063520	108.418	108.418	123.806	123.469	94.1913	228.188	228.188	145.359	131.668	134.168	204.454	116.38	116.38	129.963	126.229	100.733	151.131	149.069	149.069	161.792	101.361	153.696	222.595	101.563	101.563	118.935	73.1001	100.847	113.687	185.477	189.031	145.526	229.891	148.927	127.57	103.664	86.4079	177.582	169.746	158.161	133.941	126.822	253.938	194.654	132.876	116.827	86.9868	133.397	139.941
Csa1G063560	181.107	181.107	85.9357	27.136	2.26967	155.168	155.168	42.2009	7.16559	7.79039	12.2323	223.893	223.893	29.5851	22.9507	12.0535	43.1803	109.537	109.537	90.3865	4.71445	1.84435	31.6187	146.797	146.797	22.0705	12.3549	8.60891	38.7569	82.3053	61.4349	8.68812	8.11381	31.6469	76.1612	40.0518	15.1004	12.3894	11.145	75.0594	29.1923	11.5292	1.69292	10.4093	84.0794	18.8985	8.1296	7.104	92.1564
Csa1G063630	40.6567	40.6567	58.2615	75.9807	18.1574	56.2864	56.2864	44.5454	48.3678	38.9519	34.9494	47.6603	47.6603	68.6796	48.5496	50.797	49.6574	42.8264	42.8264	47.001	42.43	37.5018	63.2373	34.1388	34.1388	53.95	35.0057	35.6655	62.011	52.1653	47.2577	24.9784	67.6151	50.2628	50.4568	53.0098	40.2678	70.2067	67.7271	34.849	34.3439	28.3796	52.4805	38.5143	45.0426	37.7971	45.5258	32.3627	34.132
Csa1G064140	18.4803	18.4803	14.5654	55.6287	9.07868	31.9463	31.9463	21.1005	17.0183	18.1776	26.2121	32.143	32.143	26.4152	18.5371	21.5242	23.7492	16.4717	16.4717	16.2696	11.0004	11.0661	20.236	31.5784	31.5784	29.4273	9.26621	6.14922	21.9622	12.7515	14.1773	15.2042	25.243	22.339	30.4645	16.4919	20.9728	23.7464	19.718	10.7228	12.8789	10.6424	25.3938	18.7367	15.7649	16.3215	17.8851	14.9973	15.3594
Csa1G064170	306.773	306.773	217.024	214.374	86.2474	101.924	101.924	22.2727	40.3065	52.8015	3.49494	260.469	260.469	106.718	203.025	40.4654	33.4648	51.0622	51.0622	4.51932	72.2882	29.5096	3.79424	109.244	109.244	188.825	157.526	41.8147	45.2164	3.47769	0	34.7525	40.5691	14.8927	228.484	151.961	137.581	40.2656	48.8664	26.8069	43.7884	92.2338	28.7796	7.28649	56.3032	82.4664	67.4757	36.3093	37.5452
Csa1G064670	70.2252	70.2252	46.6092	93.6191	26.1012	0	0	0	0	2.5968	1.74747	53.2022	53.2022	65.5098	36.1915	31.8558	8.63607	0	0	0	0	0.614783	0	35.8458	35.8458	49.0455	46.331	20.9074	19.3784	0	0	0	0.901535	0	95.2015	51.8318	15.9393	27.8762	5.14383	0	0	0	0	0	39.7876	32.6429	22.7629	8.68266	0.8533
Csa1G064680	29.5685	29.5685	21.8481	13.568	11.3483	6.08501	6.08501	7.03349	4.4785	9.52159	5.24241	37.6849	37.6849	27.4719	10.5926	13.7755	18.3516	10.7066	10.7066	5.42319	3.92871	6.76261	5.05899	14.509	14.509	42.9148	9.26621	12.2984	3.87569	4.63692	1.57526	9.77414	14.4246	9.30793	47.6008	25.9159	5.87238	17.5517	12.0023	14.7438	6.86877	5.32118	8.46459	11.4502	26.2748	9.44927	11.3814	18.944	5.1198
Csa1G064690	8.62415	8.62415	5.82615	8.14079	5.67417	3.04251	3.04251	1.17225	8.95699	8.65599	8.73736	13.3006	13.3006	4.22644	13.2408	15.4974	3.23853	4.11792	4.11792	7.23092	10.2146	9.83653	22.7654	7.68124	7.68124	18.392	7.20705	8.60891	11.6271	5.79615	9.45153	4.34406	18.9322	27.9238	2.85605	11.78	12.5837	18.5841	10.2877	2.68069	4.29298	6.20805	16.9292	4.16371	20.2691	6.8722	14.6333	2.368	0.8533
Csa1G064710	133.058	133.058	84.4792	24.4224	70.3598	69.9777	69.9777	94.9521	85.9871	87.4255	80.3837	98.6458	98.6458	63.3966	51.1977	81.7919	48.5779	154.01	154.01	77.7324	83.2886	103.898	67.0316	195.445	195.445	41.6886	65.893	91.0085	42.6326	110.127	53.5587	84.7092	77.532	74.4634	99.9616	57.7218	78.8577	28.9086	27.4338	80.4208	76.4151	78.044	72.7955	93.6835	66.8131	77.3122	70.7276	81.3013	97.2762
Csa1G064730	288.293	288.293	67.0007	28.4928	21.5619	24.3401	24.3401	25.7895	11.6441	13.8496	3.49494	124.139	124.139	97.2081	30.0125	15.4974	12.9541	89.7707	89.7707	4.51932	9.42889	6.14783	8.85323	465.995	465.995	24.5227	25.7395	15.988	5.16759	107.808	1.57526	19.5483	3.60614	7.44634	130.426	61.2558	20.1339	11.357	10.2877	13.4035	18.8891	5.32118	13.5433	6.24557	50.2975	106.519	47.1517	11.0507	22.1858
Csa1G065960	49.2808	49.2808	34.9569	24.4224	7.94384	57.8076	57.8076	15.2392	8.95699	10.3872	19.2222	86.4536	86.4536	19.019	7.94447	6.88774	6.47705	62.5924	62.5924	29.8275	14.1433	19.6731	26.5597	66.5707	66.5707	24.5227	4.11831	13.5283	10.3352	18.5477	22.0536	10.8602	26.1445	37.2317	27.6084	25.9159	6.71129	15.4868	7.71575	30.828	16.3133	11.5292	18.6221	11.4502	30.0284	19.7576	12.1944	7.89333	17.9193
Csa1G065970	1317.03	1317.03	1660.45	2325.55	760.339	880.806	880.806	1573.16	1507.46	1209.24	2159.87	1520.7	1520.7	2232.62	2469.85	949.647	3485.73	726.402	726.402	2192.78	1058.39	651.67	2992.39	901.265	901.265	2534.42	2104.46	665.346	4321.39	1378.32	1947.02	1314.08	2734.36	2850.09	1647.94	5252.68	1662.72	4153.55	4992.95	1829.57	1732.65	970.229	2710.36	1193.94	2598.96	1594.35	1355.21	1322.13	1326.03
Csa1G066480	1368.78	1368.78	1329.82	1367.65	371.091	826.041	826.041	1013.99	871.515	688.151	426.383	1699.15	1699.15	1519.41	1426.47	511.414	1551.25	497.445	497.445	965.328	522.518	285.874	671.581	1630.13	1630.13	1459.1	1049.14	328.369	1216.97	409.208	593.871	426.804	1250.43	601.292	1234.76	2083.87	645.123	1380.39	1141.93	853.801	847.435	503.739	560.356	367.448	1999.14	827.241	431.682	626.73	944.603
Csa1G066510	43.1207	43.1207	21.8481	35.2768	32.9102	16.7338	16.7338	17.5837	21.4968	31.1616	6.98989	36.5765	36.5765	26.4152	36.1915	34.4387	34.5443	44.4736	44.4736	20.7889	18.072	27.6652	21.5007	35.8458	35.8458	51.4977	37.0648	13.5283	49.0921	16.2292	14.1773	32.5805	61.3044	22.339	41.8887	68.3237	31.8786	52.655	66.0125	25.4666	24.8993	22.1716	57.5592	30.1869	56.3032	25.7707	34.9573	48.1493	26.4523
Csa1G066560	1.23202	1.23202	1.45654	8.14079	0	0	0	1.17225	3.5828	6.05919	0	0	0	7.39627	1.76544	0	1.07951	0.823585	0.823585	0	3.14296	3.6887	0	0	0	2.45227	2.05916	1.22984	0	0	1.57526	7.60211	1.80307	16.7543	5.71209	3.53399	0	0	0.857305	0	2.57579	2.66059	1.69292	0	2.25213	0.859025	2.43888	0	0
Csa1G071860	25.8724	25.8724	26.2177	17.6384	9.07868	9.12752	9.12752	19.9282	5.37419	6.92479	36.6969	82.0201	82.0201	30.6417	11.4753	1.72193	41.0213	4.94151	4.94151	43.3855	3.92871	4.30348	32.8834	20.4833	20.4833	7.35682	4.11831	7.37907	36.1731	67.2353	18.9031	6.51609	9.01535	16.7543	9.52015	22.3819	0.838912	40.2656	42.8653	20.1052	12.8789	4.43432	11.8504	31.2278	29.2777	12.0263	4.87776	2.368	32.4254
Csa1G071870	640.651	640.651	254.894	93.6191	72.6294	164.295	164.295	97.2966	70.7602	71.8447	146.788	162.932	162.932	116.227	74.1484	45.6312	71.2476	155.657	155.657	89.4826	49.5017	37.5018	69.5611	968.689	968.689	104.222	86.4846	83.6294	74.93	270.1	86.639	59.7308	31.5537	61.4323	319.877	93.0616	93.1192	44.3954	59.1541	151.459	96.1628	29.2665	30.4725	78.0696	129.873	363.368	70.7276	78.144	184.313
Csa1G071880	68.9932	68.9932	48.0657	134.323	37.4495	68.4564	68.4564	32.823	42.0979	39.8175	29.707	95.3207	95.3207	103.548	90.0374	37.8825	97.1558	45.2972	45.2972	26.2121	22.7865	31.3539	25.2949	46.0874	46.0874	91.9602	46.331	23.367	40.0488	34.7769	28.3546	27.1504	40.5691	27.9238	87.5854	71.8577	31.0397	62.9795	36.8641	29.4876	20.6063	20.3979	22.0079	34.3506	67.5638	43.8103	34.9573	56.832	32.4254
Csa1G071900	22.1764	22.1764	27.6742	21.7088	20.427	21.2975	21.2975	17.5837	22.3925	16.4464	31.4545	18.8425	18.8425	24.302	32.6606	17.2193	25.9082	18.1189	18.1189	20.7889	12.5719	17.8287	13.9122	31.5784	31.5784	18.392	27.7986	11.0686	46.5083	20.8661	28.3546	17.3762	18.9322	24.2006	21.8964	25.9159	15.1004	48.5252	60.0114	24.1262	22.3235	11.5292	22.0079	8.32742	24.0227	20.6166	30.8925	4.736	18.7726
Csa1G071910	38.1927	38.1927	37.87	66.4831	46.5282	41.0738	41.0738	42.2009	29.5581	31.1616	31.4545	42.1184	42.1184	34.8681	41.4878	37.8825	41.0213	28.8255	28.8255	30.7314	24.358	41.8052	31.6187	44.3805	44.3805	41.6886	40.1536	41.8147	33.5893	33.6177	18.9031	40.1826	29.7507	50.2628	36.1766	34.1619	43.6234	56.7848	64.2979	25.4666	35.2024	32.814	45.7088	36.4325	36.034	24.9117	48.7776	38.6773	29.0122
Csa1G072460	18.4803	18.4803	21.8481	16.2816	18.1574	19.7763	19.7763	21.1005	16.1226	18.1776	13.9798	24.3844	24.3844	33.8115	32.6606	22.3851	22.6697	18.1189	18.1189	35.2507	16.5006	15.9844	11.3827	11.9486	11.9486	26.975	21.6211	8.60891	20.6703	13.9108	48.8329	18.4623	18.0307	20.4774	29.5125	28.2719	20.9728	14.4543	15.4315	14.7438	24.8993	11.5292	16.9292	23.9413	24.0227	14.6034	15.4462	29.2053	17.9193
Csa1G072470	94.8656	94.8656	71.3703	67.8399	48.7979	51.7226	51.7226	50.4067	64.4903	66.6511	38.4444	74.2615	74.2615	94.0383	72.383	62.8506	44.2598	57.6509	57.6509	44.2894	61.2878	71.9296	39.2072	66.5707	66.5707	66.2114	90.6029	62.7221	32.2974	70.713	40.9566	65.1609	41.4706	24.2006	83.7774	47.1198	68.7907	43.3629	46.2945	71.0384	48.94	59.4199	38.9371	37.4734	68.3145	85.0435	75.6053	61.568	46.9315
Csa1G072490	67.7612	67.7612	101.958	93.6191	81.7081	114.094	114.094	62.1292	94.9441	56.2639	73.3938	101.971	101.971	90.8685	75.9138	61.9896	77.7246	78.2405	78.2405	67.7899	69.1452	76.8479	86.0028	55.4756	55.4756	63.7591	56.6268	76.2504	71.0543	88.1014	94.5153	73.849	92.8581	57.7091	87.5854	55.3658	62.9184	99.1153	64.2979	80.4208	66.1119	65.6279	110.04	87.4379	75.8216	73.8761	49.5906	86.8266	73.3838
Csa1G072990	7.39213	7.39213	13.1088	16.2816	6.80901	15.2125	15.2125	26.9617	13.4355	6.92479	5.24241	7.75866	7.75866	23.2454	15.0062	8.60967	10.7951	14.8245	14.8245	14.4618	11.0004	6.76261	2.52949	3.41388	3.41388	22.0705	12.3549	6.14922	7.75138	4.63692	26.7793	9.77414	10.8184	3.72317	14.2802	20.0259	5.03347	3.09735	3.42922	13.4035	8.58596	7.09491	10.1575	7.28649	13.5128	18.8985	7.31664	8.68266	11.9462
Csa1G073000	18.4803	18.4803	11.6523	43.4175	24.9664	44.1164	44.1164	29.3062	34.0366	28.5648	29.707	58.7441	58.7441	41.2078	39.7224	24.968	36.7033	23.884	23.884	31.6353	28.2867	38.7313	24.0302	17.0694	17.0694	41.6886	36.0352	22.1372	10.3352	19.7069	40.9566	26.0644	28.8491	40.9549	27.6084	32.9839	20.9728	21.6815	17.1461	29.4876	29.1923	23.9453	23.7009	27.0641	23.272	37.7971	19.5111	35.52	26.4523
Csa1G073020	176.179	176.179	160.219	214.374	136.18	275.347	275.347	120.742	136.146	163.598	136.303	207.267	207.267	272.605	161.538	139.477	132.78	158.128	158.128	156.369	135.933	145.089	102.445	168.987	168.987	212.122	165.762	170.948	152.444	198.228	127.596	139.01	148.753	124.726	159.939	175.521	177.849	154.868	142.313	148.778	140.81	140.124	177.756	141.566	180.17	207.025	175.599	137.344	176.633
Csa1G073040	41.8887	41.8887	75.74	56.9855	51.0676	91.2752	91.2752	42.2009	53.7419	41.5487	48.9292	60.9609	60.9609	65.5098	30.8952	37.8825	52.8959	57.6509	57.6509	59.6551	49.5017	49.1826	60.7079	25.6041	25.6041	89.508	42.2127	49.1938	33.5893	61.4392	47.2577	33.6665	43.2737	37.2317	56.1689	74.2137	45.3012	44.3954	24.0046	67.0173	61.8189	26.6059	44.0159	58.292	66.0624	96.2108	39.0221	44.2027	43.5183
Csa1G073730	32.0325	32.0325	42.2396	52.9151	29.5057	42.5951	42.5951	32.823	41.2022	33.7584	59.414	43.2268	43.2268	38.038	33.5433	31.8558	38.8623	56.8273	56.8273	24.4044	35.3583	38.7313	40.4719	40.9666	40.9666	31.8796	52.5085	39.355	29.7136	34.7769	28.3546	43.4406	36.0614	22.339	51.4088	41.2298	41.1067	41.298	26.5765	36.1894	32.6267	25.719	18.6221	33.3097	37.5355	46.3873	30.0795	32.3627	35.8386
Csa1G073740	125.666	125.666	74.2834	25.7792	39.7192	86.7114	86.7114	50.4067	15.2269	17.312	38.4444	86.4536	86.4536	35.9247	32.6606	30.9948	7.55656	60.9453	60.9453	52.4242	62.0735	25.2061	11.3827	111.805	111.805	29.4273	53.5381	88.5488	9.04328	40.573	75.6122	39.0966	9.91688	20.4774	55.2169	38.8739	41.9456	4.1298	5.14383	53.6139	82.4252	54.0987	18.6221	46.8418	34.5326	55.8366	40.648	28.416	58.0244
Csa1G073750	6.16011	6.16011	13.1088	1.3568	0	0	0	0	0	2.5968	0	6.65028	6.65028	5.28305	1.76544	2.5829	1.07951	5.76509	5.76509	0.903865	0	1.22957	0	5.12082	5.12082	4.90455	2.05916	3.68953	2.58379	4.63692	0	0	0	0	6.66411	8.24597	0	3.09735	0	0	2.57579	1.77373	0	3.12278	10.5099	2.57707	0.81296	1.57867	3.4132
Csa1G073770	16.0163	16.0163	33.5004	69.1967	19.2922	25.8613	25.8613	48.0622	66.2817	37.2207	38.4444	28.8179	28.8179	43.321	45.0187	18.0803	49.6574	10.7066	10.7066	28.9237	36.9298	25.2061	36.6777	13.6555	13.6555	31.8796	38.0944	20.9074	37.465	23.1846	33.0804	32.5805	45.9783	48.4012	28.5605	48.2978	33.5565	44.3954	33.4349	32.1683	31.7681	34.5877	28.7796	15.6139	21.0199	27.4888	25.2018	39.4667	17.9193
Csa1G073780	38.1927	38.1927	39.3265	18.9952	30.6405	21.2975	21.2975	28.134	25.0796	32.0272	17.4747	23.276	23.276	31.6983	18.5371	37.0216	30.2262	21.4132	21.4132	17.1734	16.5006	20.9026	17.7065	18.7764	18.7764	50.2716	29.8578	24.5969	14.2109	28.9807	15.7526	29.3224	27.046	20.4774	59.025	32.9839	20.9728	19.6166	37.7214	24.1262	27.4751	23.9453	33.8584	15.6139	50.2975	34.361	20.324	30.784	29.0122
Csa1G073810	18.4803	18.4803	7.28269	2.7136	4.53934	10.6488	10.6488	5.86124	4.4785	5.19359	8.73736	4.43352	4.43352	5.28305	5.29631	5.1658	12.9541	10.7066	10.7066	3.61546	9.42889	5.53305	6.32373	32.4319	32.4319	7.35682	12.3549	8.60891	12.919	9.27384	12.602	5.43008	2.7046	16.7543	10.4722	4.71198	2.51673	8.25961	9.43036	10.7228	4.29298	4.43432	6.77167	5.20464	7.50709	6.01317	5.69072	1.57867	5.9731
Csa1G073830	32.0325	32.0325	29.1308	27.136	20.427	15.2125	15.2125	7.03349	14.3312	5.19359	6.98989	24.3844	24.3844	16.9058	21.1853	9.47064	7.55656	17.2953	17.2953	15.3657	13.3576	6.76261	7.58848	16.2159	16.2159	14.7136	13.3845	9.83876	1.2919	8.11461	7.87628	5.43008	7.21228	13.0311	14.2802	22.3819	9.22803	11.357	9.43036	8.04208	9.44456	14.1898	5.07876	5.20464	13.5128	18.0395	13.0074	8.68266	11.0929
Csa1G073840	49.2808	49.2808	84.4792	43.4175	10.2135	56.2864	56.2864	55.0957	25.9753	19.9088	17.4747	56.5274	56.5274	67.623	18.5371	12.0535	55.0549	36.2377	36.2377	59.6551	21.215	23.3617	32.8834	42.6735	42.6735	39.2364	13.3845	6.14922	12.919	59.1207	50.4082	14.1182	13.523	26.0622	53.3129	74.2137	15.9393	28.9086	28.2911	87.1225	47.2228	23.0585	18.6221	9.36835	52.5496	38.6561	13.8203	7.89333	68.264
Csa1G073890	161.395	161.395	198.089	46.1311	69.2249	95.839	95.839	125.431	52.8462	86.5599	66.4039	109.73	109.73	73.9627	62.6731	99.8722	39.9418	56.8273	56.8273	52.4242	99.0034	57.7896	37.9424	180.936	180.936	46.5932	90.6029	108.226	43.9245	150.7	45.6824	92.3113	45.0767	44.678	79.9693	43.5858	128.353	30.9735	23.1472	101.866	140.81	72.7228	47.4017	63.4966	51.0482	184.69	120.318	42.624	111.782
Csa1G074940	48.0488	48.0488	33.5004	46.1311	26.1012	33.4676	33.4676	26.9617	40.3065	33.7584	38.4444	33.2514	33.2514	40.1512	42.3705	38.7435	34.5443	33.767	33.767	47.001	43.2158	35.6574	29.0892	35.8458	35.8458	36.7841	36.0352	36.8953	33.5893	38.2546	53.5587	40.1826	38.766	48.4012	40.9367	42.4078	38.5899	56.7848	42.8653	36.1894	30.0509	39.022	27.0867	38.5143	36.034	40.3742	43.0869	45.7813	27.3056
Csa1G074960	1.23202	1.23202	8.73923	8.14079	1.13483	1.52125	1.52125	10.5502	5.37419	6.92479	17.4747	7.75866	7.75866	4.22644	3.53088	1.72193	0	14.8245	14.8245	11.7502	18.8578	23.3617	16.4417	6.82777	6.82777	6.13068	2.05916	3.68953	5.16759	11.5923	22.0536	6.51609	14.4246	5.58476	2.85605	9.42396	5.03347	11.357	7.71575	6.70173	12.8789	9.7555	23.7009	9.36835	6.75638	2.57707	0.81296	0.789333	5.1198
Csa1G074970	205.748	205.748	166.045	151.961	140.72	252.528	252.528	269.617	292.894	180.045	316.292	187.316	187.316	197.586	189.785	103.316	226.697	352.494	352.494	423.913	244.365	236.691	448.985	198.859	198.859	169.207	165.762	168.489	271.298	282.852	471.001	203.085	309.226	470.981	169.459	269.761	161.91	178.614	266.622	343.129	381.217	213.734	545.12	249.823	177.918	188.126	192.672	195.755	325.107
Csa1G074980	262.42	262.42	120.893	122.112	112.349	188.635	188.635	79.7129	58.2204	72.7103	40.1918	257.144	257.144	174.341	111.223	116.231	102.553	205.073	205.073	58.7512	50.2874	73.1592	60.7079	232.997	232.997	169.207	106.047	92.2384	99.476	104.331	36.2309	57.5588	91.9566	35.3701	198.019	148.427	134.226	118.732	86.5878	76.3998	44.647	51.4381	82.953	90.5607	183.173	190.704	125.196	149.184	52.0513
Csa1G074990	7.39213	7.39213	4.36961	0	5.67417	1.52125	1.52125	3.51675	3.5828	4.32799	1.74747	6.65028	6.65028	1.05661	5.29631	3.44387	7.55656	6.58868	6.58868	3.61546	3.14296	5.53305	3.79424	10.2416	10.2416	1.22614	6.17747	7.37907	2.58379	4.63692	1.57526	2.17203	0.901535	0	4.76008	2.35599	3.35565	0	0.857305	4.02104	2.57579	5.32118	3.38584	3.12278	2.25213	7.73122	2.43888	4.736	4.2665
Csa1G075600	149.075	149.075	117.98	134.323	72.6294	244.922	244.922	168.804	158.539	121.184	89.121	182.883	182.883	142.642	92.6855	98.1502	114.428	222.368	222.368	150.042	119.433	126.03	131.534	130.581	130.581	196.182	87.5142	84.8593	99.476	134.471	203.208	123.806	121.707	163.819	154.226	137.825	82.2133	86.7259	77.1575	205.073	133.082	123.274	116.811	97.8472	135.878	95.3518	76.4183	78.144	209.058
Csa1G076620	8.62415	8.62415	5.82615	20.352	10.2135	4.56376	4.56376	3.51675	2.6871	6.92479	1.74747	5.5419	5.5419	11.6227	7.06175	6.88774	10.7951	3.29434	3.29434	0	1.57148	7.37739	3.79424	10.2416	10.2416	11.0352	4.11831	2.45969	16.7947	5.79615	3.15051	2.17203	3.60614	7.44634	8.56814	12.958	15.9393	7.22716	16.2888	0	8.58596	0.886864	5.07876	5.20464	11.2606	10.3083	8.94257	6.31466	1.7066
Csa1G077210	14.7843	14.7843	1.45654	9.49759	17.0225	0	0	8.20574	8.95699	13.8496	5.24241	2.21676	2.21676	6.33966	5.29631	8.60967	15.1131	3.29434	3.29434	5.42319	5.50019	7.37739	8.85323	6.82777	6.82777	11.0352	11.3254	7.37907	9.04328	9.27384	11.0268	10.8602	4.50767	13.0311	8.56814	14.1359	11.7448	12.3894	12.8596	9.38243	6.86877	9.7555	8.46459	7.28649	6.00567	8.59025	6.50368	2.368	6.8264
Csa1G077230	3.69606	3.69606	8.73923	1.3568	3.4045	0	0	4.68899	10.7484	6.05919	3.49494	11.0838	11.0838	3.16983	1.76544	7.7487	1.07951	4.11792	4.11792	3.61546	3.14296	4.30348	3.79424	3.41388	3.41388	4.90455	8.23663	2.45969	1.2919	4.63692	3.15051	13.0322	0	0	4.76008	8.24597	0.838912	1.03245	2.57192	5.36139	3.43439	3.54745	5.07876	3.12278	9.00851	6.01317	4.87776	3.94667	5.9731
Csa1G084300	390.551	390.551	413.657	538.649	376.765	532.439	532.439	405.598	387.838	332.39	283.09	469.953	469.953	415.248	422.822	341.804	442.598	291.549	291.549	353.411	285.224	287.718	350.335	376.381	376.381	361.71	358.293	301.312	439.245	396.456	335.529	293.224	399.38	327.639	420.791	412.298	340.598	443.954	404.648	390.041	297.933	329.026	314.883	311.237	358.839	399.447	387.782	354.411	381.425
Csa1G084320	394.247	394.247	442.787	227.942	367.686	185.593	185.593	188.732	176.453	251.024	164.262	509.855	509.855	449.059	296.594	312.531	276.354	272.607	272.607	162.696	222.365	240.995	193.506	355.897	355.897	805.572	301.667	268.106	335.893	214.457	217.385	335.579	188.421	210.359	684.499	623.16	317.947	271.535	324.919	268.069	200.053	155.201	209.922	245.659	1123.81	403.742	302.421	480.704	196.259
Csa1G085380	38.1927	38.1927	13.1088	4.07039	7.94384	10.6488	10.6488	8.20574	3.5828	0.865599	3.49494	50.9855	50.9855	24.302	10.5926	9.47064	8.63607	4.94151	4.94151	18.0773	11.7861	3.07391	3.79424	17.9229	17.9229	22.0705	14.4141	14.7581	10.3352	8.11461	14.1773	6.51609	3.60614	3.72317	9.52015	31.8059	4.19456	16.5192	7.71575	5.36139	7.72737	3.54745	6.77167	5.20464	16.5156	12.0263	9.75553	15.7867	5.1198
Csa1G086900	17.2483	17.2483	11.6523	9.49759	6.80901	15.2125	15.2125	7.03349	9.85269	6.05919	17.4747	13.3006	13.3006	3.16983	10.5926	8.60967	6.47705	10.7066	10.7066	10.8464	11.7861	18.4435	7.58848	10.2416	10.2416	8.58296	1.02958	8.60891	2.58379	10.4331	14.1773	8.68812	8.11381	18.6159	16.1843	4.71198	7.5502	1.03245	2.57192	6.70173	12.0203	12.4161	11.8504	8.32742	3.75355	12.0263	5.69072	4.736	14.5061
Csa1G086910	27.1045	27.1045	13.1088	25.7792	22.6967	30.4251	30.4251	12.8947	22.3925	24.2368	15.7272	32.143	32.143	21.1322	24.7161	12.9145	16.1926	23.0604	23.0604	17.1734	21.215	19.6731	18.9712	21.3368	21.3368	17.1659	19.562	19.6775	10.3352	25.503	15.7526	13.0322	13.523	13.0311	17.1363	18.8479	18.4561	25.8113	15.4315	26.8069	13.7375	18.6241	20.315	15.6139	21.0199	23.1937	26.0147	16.576	17.9193
Csa1G086930	14.7843	14.7843	26.2177	9.49759	4.53934	9.12752	9.12752	5.86124	8.06129	2.5968	3.49494	21.0592	21.0592	13.7359	11.4753	7.7487	7.55656	2.47075	2.47075	1.80773	7.85741	4.30348	1.26475	24.7506	24.7506	13.4875	12.3549	3.68953	3.87569	5.79615	3.15051	5.43008	4.50767	1.86159	9.52015	10.602	14.2615	11.357	12.0023	4.02104	9.44456	2.66059	6.77167	0	9.75922	12.0263	12.1944	5.52533	4.2665
Csa1G087940	66.5291	66.5291	52.4354	89.5487	52.2024	59.3289	59.3289	77.3684	67.1774	46.7423	47.1817	53.2022	53.2022	52.8305	85.6238	57.6848	77.7246	74.9462	74.9462	68.6937	56.5734	62.7079	48.0604	49.5013	49.5013	50.2716	55.5972	43.0446	46.5083	62.5984	53.5587	62.9889	77.532	76.325	63.785	57.7218	50.3347	58.8497	66.8698	57.6349	55.8088	62.9673	67.7167	59.3329	33.7819	56.6956	68.2887	53.6747	60.5843
Csa1G088460	4.92808	4.92808	18.935	8.14079	17.0225	7.60627	7.60627	7.03349	2.6871	0.865599	1.74747	8.86704	8.86704	15.8491	8.82719	2.5829	6.47705	6.58868	6.58868	5.42319	3.14296	2.45913	3.79424	5.97429	5.97429	18.392	8.23663	6.14922	11.6271	2.31846	4.72577	2.17203	5.40921	3.72317	8.56814	11.78	3.35565	15.4868	8.57305	1.34035	5.15158	0.886864	5.07876	4.16371	16.5156	12.0263	5.69072	3.15733	0.8533
Csa1G088470	57.905	57.905	46.6092	73.2671	27.236	21.2975	21.2975	52.7512	41.2022	34.624	17.4747	57.6358	57.6358	67.623	59.1422	24.968	71.2476	16.4717	16.4717	58.7512	29.0724	19.6731	49.3251	48.6478	48.6478	56.4023	43.2423	20.9074	58.1353	38.2546	39.3814	24.9784	46.8798	20.4774	49.5048	89.5277	38.5899	65.0444	66.8698	40.2104	42.0712	38.1351	37.2442	31.2278	62.3089	55.8366	23.5759	31.5733	41.8117
Csa1G089480	2.46404	2.46404	8.73923	9.49759	7.94384	3.04251	3.04251	3.51675	3.5828	3.4624	5.24241	8.86704	8.86704	6.33966	5.29631	3.44387	7.55656	2.47075	2.47075	1.80773	6.28593	3.6887	2.52949	0.853471	0.853471	3.67841	2.05916	12.2984	7.75138	2.31846	0	3.25805	6.31074	5.58476	3.80806	7.06797	3.35565	8.25961	1.71461	5.36139	4.29298	3.54745	3.38584	5.20464	2.25213	6.01317	4.87776	1.57867	0.8533
Csa1G095030	247.636	247.636	219.937	321.561	76.0339	88.2327	88.2327	96.1244	73.4473	51.0703	45.4343	260.469	260.469	299.021	196.846	74.0432	117.666	51.8858	51.8858	81.3478	67.5737	40.5757	45.5309	206.54	206.54	315.117	137.964	72.5608	82.6814	76.5091	48.8329	35.8385	75.7289	46.5396	192.307	256.803	128.353	137.316	73.7283	76.3998	52.3744	50.5512	40.63	42.678	243.98	200.153	88.6127	66.304	59.731
Csa1G096640	33.2646	33.2646	45.1527	31.2064	24.9664	63.8926	63.8926	18.756	24.1839	24.2368	19.2222	76.4782	76.4782	44.3776	32.6606	35.2996	24.8287	58.4745	58.4745	33.443	11.0004	40.5757	18.9712	46.0874	46.0874	33.1057	27.7986	27.0566	28.4217	23.1846	33.0804	26.0644	25.243	11.1695	30.4645	35.3399	34.3954	28.9086	8.57305	25.4666	12.0203	13.303	22.0079	27.0641	42.7904	24.9117	27.6407	37.888	22.1858
Csa1G097650	49.2808	49.2808	48.0657	17.6384	18.1574	42.5951	42.5951	48.0622	63.5946	33.7584	24.4646	50.9855	50.9855	36.9813	37.9569	12.9145	21.5902	121.891	121.891	36.1546	27.5009	42.42	39.2072	85.3471	85.3471	66.2114	30.8874	30.7461	12.919	60.2799	66.1607	74.9351	45.0767	35.3701	88.5374	64.7898	10.9059	6.19471	6.85844	48.2525	39.4954	47.0038	37.2442	53.0873	93.8387	30.9249	14.6333	9.472	36.6919
Csa1G097730	32.0325	32.0325	11.6523	37.9903	10.2135	34.9888	34.9888	12.8947	15.2269	8.65599	5.24241	36.5765	36.5765	23.2454	27.3643	10.3316	20.5107	22.2368	22.2368	18.9812	8.64315	6.14783	7.58848	33.2854	33.2854	17.1659	8.23663	9.83876	7.75138	18.5477	6.30102	3.25805	14.4246	3.72317	16.1843	20.0259	13.4226	13.4219	12.8596	17.4245	10.3032	17.7373	5.07876	10.4093	23.272	12.8854	9.75553	11.0507	26.4523
Csa1G097750	0	0	7.28269	0	1.13483	6.08501	6.08501	2.3445	8.95699	0.865599	26.2121	1.10838	1.10838	3.16983	3.53088	0	0	9.05943	9.05943	16.2696	14.1433	13.5252	7.58848	0	0	1.22614	1.02958	0	1.2919	3.47769	22.0536	6.51609	8.11381	5.58476	0	0	0	1.03245	0.857305	10.7228	3.43439	14.1898	28.7796	8.32742	3.00284	3.4361	0	3.15733	4.2665
Csa1G103260	9.85617	9.85617	7.28269	8.14079	6.80901	6.08501	6.08501	8.20574	9.85269	9.52159	3.49494	4.43352	4.43352	6.33966	7.94447	6.02677	5.39754	5.76509	5.76509	10.8464	3.92871	11.0661	3.79424	11.9486	11.9486	3.67841	7.20705	6.14922	3.87569	3.47769	14.1773	5.43008	7.21228	7.44634	8.56814	4.71198	8.38912	4.1298	7.71575	0	3.43439	7.98177	1.69292	2.08186	13.5128	13.7444	7.31664	5.52533	5.9731
Csa1G108810	433.671	433.671	286.938	264.576	215.619	202.327	202.327	314.163	252.587	283.051	345.999	432.268	432.268	347.625	277.174	174.776	318.455	285.784	285.784	363.354	295.439	208.411	295.951	370.406	370.406	349.449	275.927	202.924	315.223	352.406	521.409	283.45	275.87	262.484	259.9	348.687	247.479	220.945	317.203	325.704	358.035	277.588	328.426	255.027	485.709	288.632	226.816	305.472	443.716
Csa1G118890	55.4409	55.4409	58.2615	37.9903	22.6967	36.5101	36.5101	21.1005	10.7484	15.5808	13.9798	111.946	111.946	63.3966	25.5989	32.7167	19.4312	45.2972	45.2972	38.8662	22.7865	19.6731	13.9122	30.7249	30.7249	82.1512	42.2127	27.0566	46.5083	34.7769	14.1773	22.8063	17.1292	20.4774	44.7447	58.8998	46.979	36.1358	34.2922	24.1262	15.4547	15.9635	13.5433	11.4502	87.0823	56.6956	41.461	18.1547	12.7995
Csa1G123490	186.035	186.035	164.589	251.008	144.124	208.412	208.412	160.598	139.729	151.48	125.818	268.228	268.228	225.058	176.544	181.664	153.29	157.305	157.305	130.157	123.361	143.859	115.092	173.255	173.255	204.765	175.028	163.569	124.022	143.744	116.569	127.064	141.541	147.065	198.019	161.385	169.46	153.835	146.599	139.396	122.779	114.405	113.426	110.338	167.408	202.73	178.038	145.237	116.049
Csa1G123500	105.954	105.954	94.6749	101.76	73.7643	95.839	95.839	114.88	74.343	78.7695	69.8989	139.656	139.656	103.548	98.8645	97.2893	94.9967	89.7707	89.7707	73.2131	80.1456	77.4626	65.7668	107.537	107.537	104.222	96.7804	97.1577	62.011	93.8976	111.843	79.2791	68.5167	61.4323	124.714	101.308	105.703	84.661	80.5867	89.8032	68.6877	72.7228	55.8663	74.9468	94.5894	91.0566	118.692	90.7733	90.4498
Csa1G132170	9.85617	9.85617	21.8481	35.2768	6.80901	22.8188	22.8188	23.445	14.3312	20.7744	12.2323	22.1676	22.1676	12.6793	14.1235	12.9145	9.71558	5.76509	5.76509	13.558	17.2863	11.6809	11.3827	17.9229	17.9229	22.0705	8.23663	9.83876	10.3352	6.95538	23.6288	9.77414	16.2276	3.72317	17.1363	15.3139	10.0669	25.8113	16.2888	13.4035	10.3032	8.86864	11.8504	11.4502	10.5099	13.7444	14.6333	7.89333	14.5061
Csa1G134270	2.46404	2.46404	1.45654	1.3568	1.13483	1.52125	1.52125	1.17225	1.7914	1.7312	0	7.75866	7.75866	2.11322	6.17903	2.5829	1.07951	2.47075	2.47075	2.71159	3.92871	0.614783	0	1.70694	1.70694	7.35682	3.08874	6.14922	5.16759	0	0	0	1.80307	0	0.952015	4.71198	7.5502	4.1298	9.43036	2.68069	1.71719	0.886864	0	0	19.5184	4.29512	2.43888	0.789333	0
Csa1G144300	6.16011	6.16011	36.4134	25.7792	2.26967	7.60627	7.60627	16.4115	12.5398	7.79039	10.4848	21.0592	21.0592	17.9624	15.0062	5.1658	14.0336	6.58868	6.58868	7.23092	7.07167	1.84435	5.05899	9.38818	9.38818	9.80909	4.11831	6.14922	10.3352	4.63692	6.30102	11.9462	0.901535	9.30793	12.3762	11.78	6.71129	4.1298	4.28653	0	3.43439	5.32118	3.38584	4.16371	9.75922	10.3083	7.31664	3.94667	7.6797
Csa1G144320	6.16011	6.16011	8.73923	4.07039	3.4045	1.52125	1.52125	7.03349	7.16559	8.65599	3.49494	17.7341	17.7341	9.50949	2.64816	6.02677	4.31803	0.823585	0.823585	5.42319	3.92871	6.14783	3.79424	11.9486	11.9486	8.58296	5.14789	3.68953	5.16759	3.47769	4.72577	8.68812	7.21228	5.58476	3.80806	8.24597	3.35565	5.16226	5.14383	9.38243	2.57579	1.77373	3.38584	7.28649	12.7621	11.1673	7.31664	3.15733	14.5061
Csa1G145840	2.46404	2.46404	4.36961	2.7136	2.26967	1.52125	1.52125	0	8.06129	3.4624	17.4747	9.97542	9.97542	5.28305	3.53088	0	0	3.29434	3.29434	5.42319	3.92871	14.7548	17.7065	1.70694	1.70694	4.90455	2.05916	0	1.2919	2.31846	11.0268	4.34406	21.6368	20.4774	1.90403	1.178	1.67782	3.09735	0.857305	6.70173	2.57579	2.66059	35.5513	9.36835	4.50426	0.859025	3.25184	0	3.4132
Csa1G145850	13.5522	13.5522	34.9569	52.9151	1.13483	4.56376	4.56376	11.7225	50.1592	6.05919	94.3635	29.9263	29.9263	43.321	13.2408	6.02677	0	5.76509	5.76509	46.0971	24.358	36.887	110.033	6.82777	6.82777	28.2011	7.20705	7.37907	29.7136	9.27384	31.5051	38.0105	51.3875	74.4634	49.5048	18.8479	13.4226	22.7139	41.1507	8.04208	0	23.9453	89.7247	55.1692	30.7791	15.4624	4.0648	2.368	11.9462
Csa1G145860	19.7123	19.7123	21.8481	66.4831	1.13483	7.60627	7.60627	5.86124	62.6989	18.1776	152.03	46.552	46.552	46.4908	10.5926	12.9145	3.23853	19.766	19.766	31.6353	35.3583	67.6261	160.623	19.6298	19.6298	26.975	12.3549	1.22984	24.546	16.2292	29.9298	29.3224	88.3504	189.882	59.977	25.9159	11.7448	11.357	14.5742	10.7228	6.01017	23.9453	128.662	94.7244	24.7734	18.8985	13.8203	3.94667	16.2127
Csa1G145920	62.8331	62.8331	75.74	20.352	38.5844	44.1164	44.1164	79.7129	42.0979	44.1455	38.4444	48.7687	48.7687	58.1135	30.8952	83.5138	42.1008	50.2387	50.2387	79.5401	40.8585	49.7974	18.9712	54.6221	54.6221	71.1159	81.3367	81.1698	38.7569	86.9422	108.693	48.8707	16.2276	33.5085	74.2572	65.9678	60.4016	19.6166	31.7203	75.0594	87.5768	56.7593	20.315	60.3738	85.5809	89.3386	68.2887	45.7813	101.543
Csa1G145960	103.49	103.49	184.98	88.1919	57.8766	76.0627	76.0627	51.5789	44.785	44.1455	45.4343	115.272	115.272	65.5098	87.3892	64.5725	57.2139	60.1217	60.1217	84.0594	58.9306	31.3539	51.8546	86.2005	86.2005	115.257	79.2775	61.4922	69.7624	42.8915	143.348	31.4944	77.532	46.5396	100.914	140.181	79.6966	115.635	151.743	29.4876	43.7884	54.9855	74.4884	43.719	131.374	60.9908	84.5479	67.0933	58.0244
Csa1G150980	8.62415	8.62415	16.0219	6.78399	4.53934	6.08501	6.08501	2.3445	0.895699	5.19359	6.98989	8.86704	8.86704	10.5661	7.06175	10.3316	3.23853	7.41226	7.41226	5.42319	4.71445	7.99218	5.05899	11.9486	11.9486	40.4625	7.20705	7.37907	3.87569	2.31846	6.30102	0	7.21228	1.86159	18.0883	34.1619	10.0669	14.4543	4.28653	6.70173	3.43439	7.98177	6.77167	2.08186	42.0397	9.44927	7.31664	6.31466	3.4132
Csa1G160590	65.2971	65.2971	58.2615	24.4224	15.8877	80.6264	80.6264	70.3349	49.2635	59.7263	54.1716	78.695	78.695	51.7739	25.5989	25.829	20.5107	45.2972	45.2972	70.5015	65.2165	57.1748	98.6503	56.3291	56.3291	47.8193	32.9465	40.5849	73.6381	86.9422	92.94	42.3546	40.5691	98.664	35.2246	50.6538	24.3284	28.9086	32.5776	41.5507	68.6877	29.2665	45.7088	55.1692	63.0596	63.5678	31.7055	33.9413	65.7041
Csa1G161600	184.803	184.803	206.828	233.369	150.933	182.55	182.55	160.598	198.845	142.824	199.212	168.474	168.474	165.888	182.723	173.915	178.119	187.777	187.777	166.311	130.433	146.318	196.036	165.573	165.573	150.815	163.703	150.041	161.487	146.063	184.305	168.332	170.39	197.328	170.411	171.987	180.366	152.803	163.745	193.01	165.709	161.409	152.363	156.139	151.643	170.087	178.038	147.605	152.741
Csa1G164660	220.532	220.532	71.3703	25.7792	53.3372	33.4676	33.4676	59.7847	56.429	50.2047	48.9292	57.6358	57.6358	26.4152	40.6051	80.9309	30.2262	155.657	155.657	94.002	126.504	84.84	50.5899	330.293	330.293	35.558	109.135	84.8593	33.5893	102.012	66.1607	81.4512	56.7967	63.2939	60.929	38.8739	109.897	22.7139	23.1472	81.7611	102.173	117.066	35.5513	72.8649	46.544	75.5942	113.814	31.5733	57.1711
Csa1G165210	235.316	235.316	265.09	179.097	214.484	149.083	149.083	219.21	181.827	189.566	136.303	250.494	250.494	265.209	210.97	248.819	169.483	210.014	210.014	202.466	209.793	198.575	106.239	221.902	221.902	354.353	235.773	207.844	148.568	202.865	178.004	196.569	137.033	161.958	275.132	259.159	226.506	151.77	136.312	210.434	174.295	178.26	120.197	159.262	314.547	250.835	234.133	235.221	171.513
Csa1G165230	70.2252	70.2252	2.91308	1.3568	4.53934	9.12752	9.12752	1.17225	4.4785	3.4624	0	7.75866	7.75866	3.16983	4.4136	0	2.15902	9.05943	9.05943	8.13478	1.57148	1.22957	3.79424	53.7687	53.7687	2.45227	2.05916	2.45969	1.2919	10.4331	4.72577	1.08602	4.50767	1.86159	8.56814	3.53399	1.67782	2.0649	1.71461	5.36139	3.43439	2.66059	1.69292	2.08186	6.00567	6.8722	1.62592	2.368	6.8264
Csa1G166810	94.8656	94.8656	113.61	96.3327	38.5844	63.8926	63.8926	92.6076	60.0118	51.9359	57.6666	124.139	124.139	122.567	85.6238	43.0483	103.633	42.0028	42.0028	91.2904	66.0022	54.7157	65.7668	111.805	111.805	143.458	89.5733	56.5729	96.8922	59.1207	91.3648	64.0749	42.3721	55.8476	108.53	144.893	78.8577	65.0444	102.019	72.3787	78.9909	56.7593	50.7876	56.2101	134.377	109.955	84.5479	60.7786	68.264
Csa1G168360	36.9606	36.9606	21.8481	42.0607	22.6967	31.9463	31.9463	14.067	12.5398	20.7744	29.707	27.7095	27.7095	27.4719	28.247	13.7755	24.8287	12.3538	12.3538	29.8275	18.8578	20.9026	26.5597	46.9409	46.9409	19.6182	22.6507	14.7581	18.0866	40.573	39.3814	18.4623	54.0921	31.6469	13.3282	23.5599	17.6171	29.9411	24.8619	8.04208	16.3133	16.8504	33.8584	12.4911	26.2748	18.0395	21.137	22.1013	28.1589
Csa1G169950	4.92808	4.92808	10.1958	14.9248	9.07868	4.56376	4.56376	11.7225	8.95699	8.65599	5.24241	8.86704	8.86704	8.45288	5.29631	7.7487	3.23853	8.23585	8.23585	12.6541	7.07167	10.4513	6.32373	1.70694	1.70694	14.7136	5.14789	2.45969	5.16759	5.79615	11.0268	15.2042	2.7046	9.30793	4.76008	9.42396	7.5502	3.09735	5.14383	14.7438	9.44456	13.303	6.77167	12.4911	8.2578	15.4624	8.94257	12.6293	11.9462
Csa1G172570	113.346	113.346	96.1315	65.1263	82.8429	130.828	130.828	164.115	150.477	118.587	136.303	119.705	119.705	89.8118	109.457	119.674	112.269	153.187	153.187	172.638	137.505	118.653	141.652	111.805	111.805	104.222	99.8691	94.698	96.8922	118.241	207.934	135.752	143.344	163.819	101.866	95.4176	94.797	73.304	77.1575	151.459	133.082	139.238	125.276	103.052	96.0908	95.3518	103.246	97.8773	158.714
Csa1G173140	59.137	59.137	75.74	86.8351	53.3372	42.5951	42.5951	65.6459	60.9075	33.7584	55.9191	77.5866	77.5866	101.435	71.5002	37.8825	75.5656	23.0604	23.0604	80.444	46.3587	36.2722	41.7366	63.1568	63.1568	101.769	58.686	33.2058	52.9678	51.0061	56.7092	34.7525	29.7507	31.6469	80.9213	91.8837	40.2678	35.1033	57.4395	57.6349	46.3642	39.022	25.3938	30.1869	80.3259	54.9776	39.0221	53.6747	52.0513
Csa1G173200	64.0651	64.0651	67.0007	61.0559	60.1462	45.6376	45.6376	52.7512	63.5946	43.2799	64.6564	43.2268	43.2268	63.3966	53.8459	46.4922	83.1221	60.9453	60.9453	73.2131	60.5021	66.3966	64.5021	45.2339	45.2339	51.4977	47.3606	47.9639	38.7569	74.1907	53.5587	44.5266	73.9259	87.4945	58.0729	49.4758	48.6569	80.5312	45.4372	60.3156	57.526	63.8542	59.2521	60.3738	57.0539	49.8234	68.2887	43.4133	53.7579
Csa1G173210	94.8656	94.8656	62.6311	70.5535	61.2811	91.2752	91.2752	75.0239	68.0731	74.4415	80.3837	103.079	103.079	95.0949	52.9631	66.2945	77.7246	79.0641	79.0641	71.4053	90.3602	88.5287	73.3553	99.0026	99.0026	80.925	66.9226	108.226	69.7624	81.1461	58.2844	70.591	53.1906	65.1555	75.2092	69.5017	73.8242	62.9795	55.7249	81.7611	78.9909	62.0805	62.638	81.1924	70.5667	79.0303	73.1664	63.936	45.2249
Csa1G175730	278.437	278.437	361.221	487.091	271.226	372.707	372.707	418.493	360.071	284.782	318.04	299.263	299.263	412.078	412.23	253.985	377.828	235.545	235.545	386.854	229.436	241.61	356.659	269.697	269.697	311.439	255.335	259.497	239.001	402.253	263.068	279.106	310.128	320.193	334.157	432.324	279.358	408.851	288.912	469.121	318.539	246.548	296.261	189.449	267.252	295.505	230.881	282.581	354.973
Csa1G181310	25.8724	25.8724	32.0438	55.6287	6.80901	18.255	18.255	26.9617	24.1839	15.5808	6.98989	37.6849	37.6849	36.9813	39.7224	18.9413	33.4648	9.88302	9.88302	25.3082	14.1433	6.76261	10.118	33.2854	33.2854	45.3671	30.8874	11.0686	45.2164	26.6623	25.2041	14.1182	18.9322	7.44634	40.9367	43.5858	18.4561	26.8437	25.7192	17.4245	18.8891	23.0585	16.9292	12.4911	57.8046	15.4624	26.8277	14.208	12.7995
Csa1G181330	68.9932	68.9932	40.7831	16.2816	5.67417	1.52125	1.52125	2.3445	0.895699	6.05919	0	6.65028	6.65028	19.019	13.2408	12.0535	0	20.5896	20.5896	1.80773	3.92871	1.84435	0	52.0617	52.0617	45.3671	28.8282	8.60891	9.04328	8.11461	0	1.08602	2.7046	0	29.5125	36.5179	34.3954	5.16226	13.7169	2.68069	1.71719	3.54745	0	2.08186	81.0766	41.2332	28.4536	10.2613	3.4132
Csa1G181370	36.9606	36.9606	42.2396	43.4175	40.8541	39.5526	39.5526	37.512	34.9323	45.0111	20.9697	55.419	55.419	57.0569	31.7779	43.9093	31.3057	31.2962	31.2962	44.2894	36.1441	31.9687	43.0014	36.6992	36.6992	29.4273	32.9465	44.2744	42.6326	34.7769	31.5051	43.4406	28.8491	31.6469	31.4165	47.1198	48.6569	27.8762	21.4326	46.9121	32.6267	42.5695	40.63	40.5962	39.7876	36.079	43.0869	33.9413	52.9046
Csa1G181390	52.9769	52.9769	37.87	47.4879	31.7754	28.9038	28.9038	37.512	34.9323	32.8928	34.9494	49.8771	49.8771	32.7549	37.0742	42.1874	39.9418	26.3547	26.3547	31.6353	28.2867	28.28	32.8834	36.6992	36.6992	68.6636	41.1831	30.7461	31.0055	24.3438	28.3546	29.3224	50.486	31.6469	41.8887	47.1198	31.0397	30.9735	42.8653	28.1473	24.8993	38.1351	22.0079	31.2278	45.0426	31.7839	42.2739	36.3093	34.132
Csa1G181430	88.7055	88.7055	45.1527	94.9759	36.3147	73.0202	73.0202	33.9952	21.4968	17.312	40.1918	125.247	125.247	112.001	68.8521	25.829	24.8287	30.4726	30.4726	26.2121	24.358	28.8948	15.177	74.2519	74.2519	100.543	41.1831	44.2744	33.5893	30.14	47.2577	38.0105	21.6368	18.6159	65.6891	69.5017	39.4288	76.4014	40.2934	21.4455	17.1719	21.2847	27.0867	31.2278	83.3287	51.5415	34.1443	22.1013	22.1858
Csa1G181480	29.5685	29.5685	20.3915	4.07039	22.6967	36.5101	36.5101	23.445	18.8097	26.8336	12.2323	27.7095	27.7095	30.6417	15.0062	37.8825	11.8746	21.4132	21.4132	16.2696	15.7148	19.0583	15.177	21.3368	21.3368	34.3318	20.5916	31.976	19.3784	46.3692	25.2041	18.4623	7.21228	7.44634	22.8484	17.6699	21.8117	7.22716	14.5742	24.1262	18.0305	27.4928	18.6221	17.6958	33.0312	24.9117	24.3888	31.5733	18.7726
Csa1G181500	202.051	202.051	224.307	123.469	171.36	206.89	206.89	146.531	120.919	124.646	173	177.341	177.341	135.246	124.463	142.921	123.064	172.953	172.953	150.042	150.862	127.875	141.652	215.928	215.928	139.78	166.792	185.707	158.903	187.795	170.128	129.236	110.889	134.034	161.843	143.715	165.266	84.661	121.737	156.821	184.598	134.803	152.363	129.075	149.391	187.267	159.34	144.448	137.381
Csa1G183590	43.1207	43.1207	53.8919	84.1215	46.5282	60.8501	60.8501	31.6507	55.5333	30.296	47.1817	64.286	64.286	62.34	84.741	42.1874	42.1008	42.8264	42.8264	51.5203	40.8585	42.42	37.9424	59.7429	59.7429	57.6284	53.5381	35.6655	27.1298	28.9807	28.3546	45.6126	43.2737	31.6469	76.1612	68.3237	42.7845	49.5577	45.4372	40.2104	25.7579	31.0402	40.63	41.6371	53.3004	54.1186	43.8999	37.888	43.5183
Csa1G185090	88.7055	88.7055	101.958	97.6895	47.6631	82.1477	82.1477	33.9952	37.6194	56.2639	33.202	73.1531	73.1531	76.0759	64.4385	51.658	63.691	40.3556	40.3556	47.001	32.2154	44.8792	30.3539	86.2005	86.2005	106.674	61.7747	63.9519	72.3462	33.6177	47.2577	32.5805	31.5537	37.2317	92.3455	97.7736	74.6631	65.0444	68.5844	57.6349	48.94	40.7957	40.63	60.3738	108.102	87.6205	88.6127	71.8293	57.1711
Csa1G186640	136.754	136.754	184.98	154.675	81.7081	330.112	330.112	65.6459	46.5764	34.624	27.9595	200.617	200.617	160.605	134.173	60.2677	132.78	186.954	186.954	64.1744	37.7156	29.5096	46.7956	111.805	111.805	131.197	111.194	62.7221	126.606	48.6876	74.037	21.7203	73.0243	29.7854	170.411	134.291	82.2133	328.319	294.913	111.249	67.8291	33.7008	77.8743	43.719	183.924	102.224	78.0442	112.875	87.8899
Csa1G187170	5577.36	5577.36	4962.42	1860.17	448.26	5161.61	5161.61	3995.02	1530.75	1221.36	475.312	5247.07	5247.07	4441.99	1875.78	618.174	750.258	5383.77	5383.77	2868.87	1397.83	1206.82	490.722	4403.91	4403.91	4840.79	1227.26	965.428	581.353	2987.33	3044.97	1580.15	1199.94	698.094	8250.17	3278.36	2126.64	623.6	391.789	7028.78	3971.01	1567.97	1396.66	576.674	7880.19	4210.08	1471.46	385.195	4249.43
Csa1G194700	22.1764	22.1764	16.0219	9.49759	13.618	12.17	12.17	19.9282	13.4355	12.984	19.2222	13.3006	13.3006	17.9624	13.2408	15.4974	10.7951	25.5311	25.5311	26.2121	19.6435	22.747	15.177	20.4833	20.4833	18.392	13.3845	18.4477	15.5028	15.07	12.602	20.6343	14.4246	20.4774	15.2322	21.2039	12.5837	17.5517	8.57305	12.0631	11.1618	23.0585	11.8504	22.9004	21.0199	17.1805	17.8851	13.4187	18.7726
Csa1G195230	17.2483	17.2483	13.1088	16.2816	5.67417	4.56376	4.56376	10.5502	13.4355	14.7152	6.98989	14.4089	14.4089	8.45288	4.4136	12.9145	5.39754	12.3538	12.3538	8.13478	14.1433	6.76261	12.6475	17.9229	17.9229	6.13068	10.2958	12.2984	7.75138	6.95538	1.57526	14.1182	8.11381	11.1695	2.85605	9.42396	10.0669	8.25961	3.42922	12.0631	6.86877	11.5292	8.46459	8.32742	6.75638	12.0263	4.0648	9.472	7.6797
Csa1G196260	6.16011	6.16011	10.1958	10.8544	3.4045	15.2125	15.2125	10.5502	14.3312	12.984	6.98989	7.75866	7.75866	11.6227	10.5926	2.5829	12.9541	7.41226	7.41226	20.7889	10.2146	12.9104	13.9122	4.26735	4.26735	9.80909	5.14789	9.83876	15.5028	8.11461	22.0536	11.9462	11.72	7.44634	4.76008	8.24597	6.71129	13.4219	6.00114	14.7438	8.58596	5.32118	13.5433	21.8595	9.00851	12.8854	6.50368	11.0507	11.9462
Csa1G202290	18.4803	18.4803	18.935	20.352	15.8877	16.7338	16.7338	16.4115	22.3925	19.9088	19.2222	22.1676	22.1676	25.3586	18.5371	18.9413	21.5902	16.4717	16.4717	18.0773	18.072	27.0504	17.7065	12.8021	12.8021	24.5227	15.4437	20.9074	14.2109	13.9108	14.1773	23.8923	17.1292	20.4774	13.3282	23.5599	17.6171	10.3245	23.1472	17.4245	11.1618	7.09491	16.9292	15.6139	21.0199	12.0263	21.137	16.576	17.9193
Csa1G207310	867.343	867.343	831.683	1873.74	726.294	1233.74	1233.74	872.153	1048.86	811.066	676.271	1119.46	1119.46	1282.72	1278.18	792.951	1284.61	492.504	492.504	856.864	820.314	715.607	889.117	679.363	679.363	1072.87	933.828	696.092	1244.1	614.392	748.246	748.265	1216.17	914.038	802.549	1075.51	857.368	1849.12	1414.55	739.871	581.27	746.739	1008.98	670.358	864.817	830.677	790.198	794.858	608.403
Csa1G212840	868.575	868.575	632.137	636.338	354.068	439.642	439.642	364.569	312.599	420.681	368.716	823.526	823.526	696.306	475.786	360.745	400.498	724.754	724.754	396.797	394.442	515.803	321.246	1005.39	1005.39	663.34	407.713	352.965	307.471	659.602	393.814	387.708	373.235	310.885	674.979	621.982	369.96	454.278	402.076	424.89	347.731	371.596	382.6	376.816	648.613	439.821	364.206	458.603	408.731
Csa1G212850	3.69606	3.69606	5.82615	8.14079	2.26967	12.17	12.17	1.17225	0.895699	0	0	7.75866	7.75866	4.22644	2.64816	4.30483	3.23853	6.58868	6.58868	4.51932	3.92871	1.22957	2.52949	2.56041	2.56041	1.22614	0	2.45969	1.2919	4.63692	3.15051	0	1.80307	1.86159	6.66411	2.35599	1.67782	3.09735	1.71461	1.34035	2.57579	0.886864	5.07876	2.08186	4.50426	1.71805	1.62592	0.789333	2.5599
Csa1G217850	16.0163	16.0163	16.0219	35.2768	19.2922	7.60627	7.60627	15.2392	17.914	19.0432	17.4747	18.8425	18.8425	19.019	15.0062	18.9413	24.8287	12.3538	12.3538	19.885	14.9291	25.2061	22.7654	18.7764	18.7764	18.392	15.4437	9.83876	11.6271	5.79615	23.6288	8.68812	18.0307	16.7543	17.1363	12.958	14.2615	16.5192	19.718	14.7438	12.0203	9.7555	11.8504	12.4911	18.7677	21.4756	19.5111	19.7333	21.3325
Csa1G228960	6718.21	6718.21	5794.11	4025.62	305.271	3187.03	3187.03	528.684	160.33	264.008	134.555	8125.53	8125.53	5865.24	2024.07	704.271	643.387	1898.36	1898.36	745.689	584.591	159.229	107.503	5562.07	5562.07	4615.18	1260.2	443.974	541.305	554.112	453.673	318.203	198.338	122.865	5815.86	4601.25	1874.97	2081.42	758.715	1040.11	795.919	305.081	262.402	44.7599	7067.18	4393.91	1247.08	182.336	704.825
Csa1G229500	1037.36	1037.36	1405.56	731.314	704.732	1347.83	1347.83	1532.13	968.251	831.84	1123.62	1322.3	1322.3	1485.59	925.972	362.467	854.971	1369.62	1369.62	1131.64	916.96	1055.58	428.749	844.936	844.936	1335.26	657.901	623.531	622.694	1504.68	976.658	1206.56	714.016	443.057	2073.49	867.005	727.336	558.556	606.115	1761.22	1668.25	1029.65	751.656	805.678	1619.28	1342.66	882.062	807.488	1811.56
Csa1G231010	23.4084	23.4084	21.8481	43.4175	6.80901	27.3826	27.3826	14.067	26.871	17.312	17.4747	42.1184	42.1184	53.8871	22.9507	12.0535	25.9082	25.5311	25.5311	31.6353	28.2867	13.5252	12.6475	19.6298	19.6298	30.6534	19.562	8.60891	16.7947	30.14	31.5051	21.7203	35.1599	16.7543	24.7524	35.3399	16.7782	20.649	19.718	33.5087	19.7477	16.8504	23.7009	13.5321	29.2777	22.3346	14.6333	18.1547	31.5721
Csa1G240070	45.5848	45.5848	46.6092	47.4879	26.1012	36.5101	36.5101	64.4737	61.8032	53.6671	52.4241	65.3944	65.3944	47.5474	44.136	38.7435	58.2935	37.0613	37.0613	58.7512	46.3587	44.8792	65.7668	41.8201	41.8201	45.3671	29.8578	24.5969	56.8434	54.4838	40.9566	55.3868	68.5167	78.1866	52.3608	37.6959	23.4895	51.6226	45.4372	50.9332	51.5158	40.7957	57.5592	45.8008	44.2918	21.4756	29.2666	46.5707	49.4914
Csa1G240080	44.3528	44.3528	36.4134	16.2816	9.07868	45.6376	45.6376	11.7225	10.7484	6.92479	6.98989	54.3106	54.3106	60.2268	13.2408	14.6364	12.9541	42.8264	42.8264	26.2121	13.3576	10.4513	21.5007	25.6041	25.6041	111.578	13.3845	12.2984	12.919	9.27384	20.4783	7.60211	23.4399	9.30793	67.5931	22.3819	13.4226	22.7139	22.2899	17.4245	10.3032	6.20805	27.0867	15.6139	86.3316	37.7971	20.324	6.31466	22.1858
Csa1G240590	17.2483	17.2483	30.5873	18.9952	2.26967	7.60627	7.60627	24.6172	16.1226	9.52159	13.9798	12.1922	12.1922	16.9058	12.3581	5.1658	21.5902	20.5896	20.5896	33.443	14.9291	5.53305	20.236	13.6555	13.6555	25.7489	8.23663	3.68953	27.1298	8.11461	20.4783	24.9784	14.4246	29.7854	23.8004	18.8479	8.38912	10.3245	18.8607	18.7649	30.9095	21.2847	20.315	15.6139	18.017	6.01317	9.75553	8.68266	23.8924
Csa1G248110	7.39213	7.39213	0	0	2.26967	4.56376	4.56376	1.17225	0.895699	0.865599	1.74747	9.97542	9.97542	0	0.882719	0.860967	1.07951	0	0	0.903865	0	0	0	3.41388	3.41388	6.13068	3.08874	0	0	0	0	2.17203	0	0	2.85605	9.42396	0	0	0	4.02104	0	0	0	1.04093	3.00284	5.15415	0.81296	0	6.8264
Csa1G248120	76.3853	76.3853	72.8269	94.9759	52.2024	59.3289	59.3289	75.0239	109.275	82.2319	82.1312	99.7542	99.7542	80.3024	101.513	67.1554	101.474	69.1811	69.1811	98.5213	83.2886	68.8557	78.4143	62.3034	62.3034	96.8648	62.8043	61.4922	73.6381	64.9168	102.392	65.1609	119.003	119.141	66.6411	73.0357	36.0732	106.342	80.5867	58.9753	84.1424	88.6864	110.04	70.7831	56.3032	57.5547	47.9647	66.304	73.3838
Csa1G255170	220.532	220.532	240.329	293.068	160.012	258.613	258.613	228.588	263.336	243.233	234.161	291.504	291.504	222.945	296.594	144.642	367.033	155.657	155.657	319.064	212.936	205.952	332.628	234.704	234.704	126.292	189.442	158.65	232.541	274.737	217.385	167.246	321.848	251.314	172.315	164.919	149.326	281.859	234.902	246.624	213.79	185.355	201.457	234.209	163.655	196.717	187.794	188.651	291.828
Csa1G256170	4.92808	4.92808	11.6523	20.352	4.53934	9.12752	9.12752	10.5502	3.5828	2.5968	1.74747	9.97542	9.97542	8.45288	11.4753	3.44387	3.23853	5.76509	5.76509	0.903865	1.57148	4.30348	5.05899	9.38818	9.38818	8.58296	5.14789	2.45969	7.75138	10.4331	1.57526	0	1.80307	3.72317	16.1843	5.88998	7.5502	10.3245	10.2877	14.7438	3.43439	0.886864	5.07876	4.16371	7.50709	6.01317	1.62592	8.68266	5.1198
Csa1G256180	93.6336	93.6336	59.718	55.6287	52.2024	56.2864	56.2864	177.01	191.68	73.5759	218.434	53.2022	53.2022	67.623	129.76	38.7435	145.734	151.54	151.54	196.139	101.361	71.3148	279.509	93.8818	93.8818	68.6636	67.9522	66.4116	99.476	154.178	185.88	134.666	154.162	214.082	98.0576	156.673	50.3347	110.472	112.307	138.056	127.931	83.3652	152.363	113.461	80.3259	39.5151	47.1517	67.8826	155.301
Csa1G256190	182.339	182.339	196.633	218.444	103.27	251.007	251.007	250.861	226.612	144.555	241.151	197.292	197.292	159.548	149.18	59.4067	215.902	228.957	228.957	305.506	110.789	89.1435	370.571	227.023	227.023	117.709	90.6029	104.537	166.655	332.699	286.696	158.558	242.513	389.071	185.643	192.013	62.0795	138.348	148.314	278.792	167.426	106.424	284.41	187.367	114.859	144.316	89.4257	109.717	219.298
Csa1G256710	55.4409	55.4409	39.3265	73.2671	28.3709	48.6801	48.6801	60.9569	60.9075	47.6079	54.1716	55.419	55.419	51.7739	61.7903	35.2996	80.9631	73.299	73.299	86.771	51.0732	52.8713	64.5021	58.8895	58.8895	49.0455	37.0648	29.5163	40.0488	28.9807	74.037	47.7847	69.4182	68.8787	48.5528	54.1878	25.1673	62.9795	29.1484	50.9332	33.4853	36.3614	62.638	52.0464	39.0369	43.8103	23.5759	35.52	69.1173
Csa1G256740	36.9606	36.9606	30.5873	47.4879	21.5619	31.9463	31.9463	25.7895	26.871	19.0432	19.2222	60.9609	60.9609	42.2644	37.9569	23.2461	46.4189	18.1189	18.1189	18.9812	19.6435	21.5174	15.177	46.0874	46.0874	50.2716	31.9169	18.4477	37.465	15.07	33.0804	23.8923	30.6522	14.8927	58.0729	44.7638	26.8452	35.1033	31.7203	22.7859	16.3133	10.6424	30.4725	24.9823	49.5468	51.5415	20.324	25.2587	27.3056
Csa1G256750	13.5522	13.5522	7.28269	8.14079	3.4045	7.60627	7.60627	17.5837	23.2882	9.52159	6.98989	14.4089	14.4089	3.16983	10.5926	6.88774	19.4312	9.05943	9.05943	11.7502	11.0004	20.2878	25.2949	8.53471	8.53471	3.67841	5.14789	2.45969	11.6271	5.79615	3.15051	28.2364	25.243	18.6159	5.71209	9.42396	0	12.3894	1.71461	8.04208	8.58596	17.7373	37.2442	13.5321	3.00284	1.71805	2.43888	4.736	12.7995
Csa1G256760	395.479	395.479	387.439	561.714	240.585	407.696	407.696	345.813	366.341	319.406	269.111	404.559	404.559	439.55	381.335	285.841	401.577	264.371	264.371	366.065	338.654	312.31	412.308	415.64	415.64	361.71	372.707	263.187	333.309	372.113	357.583	284.536	439.048	366.732	321.781	358.111	396.805	403.688	336.064	420.869	320.256	347.651	397.836	286.255	336.318	401.165	347.134	284.949	372.039
Csa1G257300	401.639	401.639	351.026	177.741	188.383	279.911	279.911	174.665	161.226	294.304	124.07	462.194	462.194	387.776	357.501	243.654	234.253	269.312	269.312	176.254	242.794	293.866	141.652	448.926	448.926	264.846	291.371	213.993	127.898	303.718	198.482	238.923	141.541	171.266	297.029	275.651	283.552	145.576	117.451	296.217	222.376	303.307	137.126	200.899	298.032	292.927	270.716	273.109	303.775
Csa1G257360	30.8005	30.8005	18.935	23.0656	11.3483	51.7226	51.7226	44.5454	83.3	39.8175	92.616	28.8179	28.8179	28.5285	35.3088	18.0803	39.9418	27.1783	27.1783	82.2517	44.0015	59.6339	104.974	27.3111	27.3111	19.6182	14.4141	27.0566	41.3407	27.8215	75.6122	44.5266	109.987	126.588	15.2322	16.4919	10.0669	38.2007	40.2934	42.8911	39.4954	42.5695	123.583	49.9645	26.2748	23.1937	20.324	35.52	34.9853
Csa1G257880	8.62415	8.62415	11.6523	13.568	18.1574	3.04251	3.04251	16.4115	17.0183	19.0432	8.73736	19.9508	19.9508	11.6227	14.1235	12.9145	16.1926	4.11792	4.11792	26.2121	17.2863	7.37739	2.52949	19.6298	19.6298	17.1659	16.4733	13.5283	20.6703	10.4331	12.602	18.4623	10.8184	0	12.3762	14.1359	13.4226	14.4543	5.14383	2.68069	18.8891	11.5292	11.8504	11.4502	17.2663	10.3083	10.5685	8.68266	11.9462
Csa1G257890	68.9932	68.9932	75.74	147.891	34.045	83.6689	83.6689	52.7512	59.1161	37.2207	31.4545	107.513	107.513	98.2647	73.2657	40.4654	57.2139	24.7075	24.7075	39.7701	34.5726	39.3461	36.6777	46.9409	46.9409	68.6636	49.4198	40.5849	46.5083	42.8915	55.1339	31.4944	56.7967	42.8165	68.5451	100.13	45.3012	73.304	47.1518	42.8911	27.4751	29.2665	47.4017	30.1869	69.816	73.0171	39.0221	43.4133	40.1051
Csa1G257900	23.4084	23.4084	20.3915	27.136	21.5619	10.6488	10.6488	25.7895	18.8097	21.64	29.707	23.276	23.276	17.9624	23.8334	31.8558	20.5107	20.5896	20.5896	25.3082	19.6435	28.8948	40.4719	31.5784	31.5784	29.4273	24.7099	23.367	32.2974	28.9807	22.0536	27.1504	28.8491	13.0311	33.3205	22.3819	42.7845	27.8762	27.4338	20.1052	22.3235	47.0038	11.8504	27.0641	38.2862	33.502	34.1443	45.7813	48.6381
Csa1G257920	226.692	226.692	265.09	382.617	97.5958	94.3177	94.3177	130.12	132.563	160.136	34.9494	272.662	272.662	327.549	317.779	164.445	153.29	75.7698	75.7698	167.215	116.29	89.7583	68.2963	338.828	338.828	441.409	230.626	121.755	162.779	70.713	119.719	78.1931	137.935	76.325	301.789	382.849	209.728	231.269	180.034	104.547	103.032	101.989	76.1813	75.9877	399.377	229.36	171.535	134.976	145.061
Csa1G257930	18.4803	18.4803	11.6523	2.7136	3.4045	1.52125	1.52125	3.51675	0.895699	1.7312	3.49494	14.4089	14.4089	7.39627	1.76544	1.72193	6.47705	5.76509	5.76509	2.71159	4.71445	1.22957	0	17.0694	17.0694	7.35682	3.08874	7.37907	1.2919	1.15923	4.72577	4.34406	0.901535	0	11.4242	2.35599	4.19456	3.09735	0	2.68069	3.43439	3.54745	0	1.04093	9.00851	3.4361	2.43888	4.736	3.4132
Csa1G257940	279.669	279.669	217.024	549.503	116.888	317.942	317.942	243.828	282.145	221.593	115.333	494.338	494.338	359.247	388.396	129.145	314.137	94.7122	94.7122	244.044	193.292	108.202	168.211	319.198	319.198	289.368	178.117	109.456	237.709	95.0568	165.402	106.43	339.879	91.2177	169.459	395.807	153.521	319.027	165.46	107.228	139.951	160.522	176.064	100.97	241.728	183.831	117.879	155.499	157.007
Csa1G264540	4.92808	4.92808	1.45654	0	0	445.727	445.727	86.7464	83.3	11.2528	111.838	0	0	1.05661	0.882719	0	10.7951	434.029	434.029	579.377	81.7171	57.1748	333.893	0.853471	0.853471	6.13068	0	2.45969	3.87569	248.075	688.386	52.1287	383.152	299.715	0	0	0.838912	0	4.28653	337.767	171.719	47.0038	450.316	87.4379	0.750709	0	0	2.368	319.134
Csa1G267190	22.1764	22.1764	16.0219	14.9248	9.07868	6.08501	6.08501	7.03349	9.85269	19.9088	6.98989	23.276	23.276	25.3586	15.8889	15.4974	20.5107	4.94151	4.94151	10.8464	7.07167	9.22174	11.3827	17.9229	17.9229	22.0705	10.2958	2.45969	11.6271	11.5923	7.87628	11.9462	6.31074	9.30793	16.1843	29.4499	12.5837	14.4543	14.5742	9.38243	10.3032	7.98177	11.8504	8.32742	13.5128	14.6034	10.5685	11.84	15.3594
Csa1G268280	173.715	173.715	96.1315	86.8351	73.7643	184.072	184.072	29.3062	96.7355	60.5919	146.788	242.735	242.735	43.321	71.5002	72.3212	102.553	101.301	101.301	36.1546	28.2867	41.8052	77.1496	130.581	130.581	42.9148	27.7986	89.7787	78.8057	53.3246	53.5587	18.4623	203.747	94.9408	50.4568	51.8318	58.7238	202.36	144.027	44.2314	24.8993	33.7008	176.064	90.5607	97.5922	34.361	33.3314	68.672	41.8117
Csa1G269350	83.7774	83.7774	74.2834	20.352	59.0114	141.477	141.477	87.9186	64.4903	37.2207	108.343	39.9017	39.9017	62.34	33.5433	42.1874	46.4189	110.36	110.36	130.157	51.8589	63.3226	75.8848	86.2005	86.2005	46.5932	41.1831	59.0325	63.3029	134.471	174.853	97.7414	59.5013	85.6329	62.833	30.6279	51.1736	26.8437	49.7237	119.291	114.193	70.9491	89.7247	75.9877	32.2805	80.7483	62.598	46.5707	82.7701
Csa1G269860	8.62415	8.62415	16.0219	23.0656	3.4045	16.7338	16.7338	17.5837	8.06129	25.1024	0	16.6257	16.6257	9.50949	7.94447	10.3316	4.31803	30.4726	30.4726	28.9237	14.9291	1.22957	24.0302	11.0951	11.0951	17.1659	3.08874	3.68953	6.45948	33.6177	14.1773	9.77414	11.72	29.7854	10.4722	14.1359	3.35565	12.3894	1.71461	75.0594	9.44456	11.5292	22.0079	7.28649	11.2606	10.3083	2.43888	5.52533	26.4523
Csa1G269900	465.704	465.704	313.156	317.491	86.2474	208.412	208.412	29.3062	25.0796	56.2639	10.4848	629.56	629.56	333.889	225.093	158.418	104.712	160.599	160.599	32.5391	21.215	15.3696	6.32373	263.722	263.722	457.349	163.703	62.7221	81.3895	45.2099	26.7793	30.4084	34.2583	18.6159	277.988	308.635	151.004	103.245	64.2979	58.9753	38.6368	23.0585	18.6221	7.28649	439.165	201.012	166.657	91.5626	63.9975
Csa1G276450	11.0882	11.0882	10.1958	21.7088	17.0225	4.56376	4.56376	14.067	17.0183	14.7152	13.9798	34.3598	34.3598	17.9624	14.1235	26.69	12.9541	28.0019	28.0019	29.8275	17.2863	20.9026	21.5007	16.2159	16.2159	19.6182	19.562	11.0686	15.5028	12.7515	22.0536	18.4623	23.4399	18.6159	17.1363	32.9839	20.9728	17.5517	36.8641	13.4035	12.0203	26.6059	20.315	12.4911	33.7819	14.6034	13.0074	22.1013	12.7995
Csa1G277460	64.0651	64.0651	311.699	128.896	44.2586	146.04	146.04	87.9186	41.2022	31.1616	253.383	110.838	110.838	73.9627	53.8459	37.0216	74.4861	67.5339	67.5339	130.157	27.5009	55.9452	80.9438	41.8201	41.8201	91.9602	53.5381	56.5729	211.871	213.298	137.047	36.9245	27.046	35.3701	126.618	83.6377	103.186	138.348	375.5	184.968	77.2737	28.3796	72.7955	161.344	280.765	57.5547	91.0516	27.6267	139.941
Csa1G288020	17.2483	17.2483	4.36961	2.7136	2.26967	0	0	3.51675	1.7914	0	3.49494	4.43352	4.43352	5.28305	3.53088	2.5829	1.07951	4.94151	4.94151	2.71159	2.35722	2.45913	0	16.2159	16.2159	9.80909	4.11831	1.22984	7.75138	2.31846	7.87628	0	1.80307	0	17.1363	1.178	2.51673	2.0649	4.28653	1.34035	3.43439	0	3.38584	2.08186	5.25496	9.44927	0.81296	2.368	2.5599
Csa1G293020	72.6892	72.6892	96.1315	66.4831	69.2249	95.839	95.839	55.0957	46.5764	52.8015	52.4241	93.1039	93.1039	96.1515	60.0249	69.7383	43.1803	71.6519	71.6519	49.7126	51.8589	71.9296	39.2072	80.2262	80.2262	74.7943	58.686	66.4116	45.2164	88.1014	23.6288	52.1287	38.766	53.986	81.8733	83.6377	83.0522	58.8497	50.581	87.1225	40.354	62.9673	37.2442	59.3329	68.3145	65.2859	77.2312	83.6693	44.3716
Csa1G294080	68.9932	68.9932	16.0219	25.7792	10.2135	51.7226	51.7226	33.9952	19.7054	19.0432	5.24241	76.4782	76.4782	40.1512	21.1853	7.7487	6.47705	33.767	33.767	22.5966	10.2146	7.37739	8.85323	39.2596	39.2596	38.0102	17.5028	6.14922	3.87569	18.5477	15.7526	20.6343	8.11381	16.7543	37.1286	42.4078	4.19456	6.19471	3.42922	41.5507	19.7477	15.0767	3.38584	3.12278	25.5241	24.0527	9.75553	14.9973	36.6919
Csa1G294620	61.6011	61.6011	46.6092	94.9759	35.1799	31.9463	31.9463	42.2009	35.828	36.3551	45.4343	94.2123	94.2123	67.623	80.3274	37.0216	70.168	38.7085	38.7085	49.7126	45.573	41.1905	35.4129	66.5707	66.5707	67.4375	48.3902	30.7461	52.9678	40.573	47.2577	32.5805	49.5844	35.3701	57.1209	65.9678	25.1673	70.2067	40.2934	41.5507	34.3439	24.8322	45.7088	24.9823	50.2975	48.9644	30.0795	40.256	29.0122
Csa1G295140	23.4084	23.4084	24.7611	24.4224	27.236	28.9038	28.9038	25.7895	20.6011	17.312	13.9798	31.0346	31.0346	28.5285	24.7161	29.2729	37.7828	15.6481	15.6481	33.443	29.0724	28.8948	31.6187	24.7506	24.7506	23.2966	15.4437	28.2864	32.2974	32.4584	26.7793	17.3762	25.243	24.2006	20.9443	29.4499	19.295	25.8113	36.0068	17.4245	35.2024	22.1716	25.3938	21.8595	21.7706	22.3346	30.0795	17.3653	22.1858
Csa1G305720	50.5129	50.5129	26.2177	40.7039	15.8877	22.8188	22.8188	15.2392	18.8097	15.5808	19.2222	39.9017	39.9017	24.302	38.8396	9.47064	37.7828	11.5302	11.5302	9.94251	15.7148	4.91826	15.177	31.5784	31.5784	22.0705	13.3845	11.0686	27.1298	15.07	6.30102	10.8602	14.4246	5.58476	34.2726	37.6959	24.3284	33.0384	24.0046	9.38243	6.01017	5.32118	15.2363	15.6139	29.2777	20.6166	10.5685	23.68	21.3325
Csa1G306800	1.23202	1.23202	4.36961	2.7136	1.13483	6.08501	6.08501	2.3445	2.6871	4.32799	0	3.32514	3.32514	7.39627	5.29631	0.860967	1.07951	0.823585	0.823585	4.51932	4.71445	0.614783	2.52949	0.853471	0.853471	3.67841	3.08874	2.45969	3.87569	2.31846	11.0268	6.51609	2.7046	1.86159	2.85605	3.53399	1.67782	3.09735	0	0	2.57579	2.66059	1.69292	3.12278	2.25213	4.29512	3.25184	1.57867	3.4132
Csa1G319810	3.69606	3.69606	2.91308	5.42719	1.13483	6.08501	6.08501	4.68899	11.6441	6.05919	3.49494	3.32514	3.32514	3.16983	0	2.5829	7.55656	4.94151	4.94151	15.3657	3.92871	8.60696	5.05899	5.97429	5.97429	3.67841	4.11831	1.22984	3.87569	8.11461	6.30102	4.34406	7.21228	3.72317	1.90403	9.42396	14.2615	6.19471	7.71575	12.0631	6.01017	5.32118	6.77167	6.24557	8.2578	5.15415	0.81296	3.94667	7.6797
Csa1G320350	124.434	124.434	126.719	111.257	97.5958	132.349	132.349	85.5741	152.269	115.99	136.303	126.355	126.355	71.8495	127.112	116.231	113.348	160.599	160.599	145.522	121.004	121.112	131.534	180.082	180.082	91.9602	103.987	102.077	111.103	112.445	143.348	123.806	150.556	130.311	124.714	107.198	125.837	94.9855	84.0159	130.014	152.83	138.351	132.048	116.584	84.0794	97.9288	102.433	92.352	128.848
Csa1G320370	2.46404	2.46404	2.91308	1.3568	4.53934	1.52125	1.52125	9.37799	7.16559	3.4624	1.74747	5.5419	5.5419	12.6793	1.76544	0	3.23853	4.94151	4.94151	11.7502	7.07167	10.4513	1.26475	6.82777	6.82777	12.2614	4.11831	3.68953	3.87569	12.7515	0	5.43008	2.7046	5.58476	5.71209	5.88998	10.9059	1.03245	0	2.68069	3.43439	4.43432	5.07876	5.20464	2.25213	6.8722	3.25184	4.736	0.8533
Csa1G328400	27.1045	27.1045	33.5004	18.9952	30.6405	25.8613	25.8613	45.7177	47.4721	25.968	31.4545	24.3844	24.3844	23.2454	32.6606	31.8558	22.6697	31.2962	31.2962	37.0585	20.4293	23.3617	25.2949	28.1645	28.1645	34.3318	24.7099	30.7461	29.7136	23.1846	42.5319	19.5483	49.5844	26.0622	37.1286	28.2719	21.8117	34.0709	32.5776	30.828	36.9196	30.1534	23.7009	36.4325	40.5383	28.3478	18.6981	26.048	35.8386
Csa1G329900	1.23202	1.23202	1.45654	1.3568	3.4045	3.04251	3.04251	3.51675	2.6871	12.1184	12.2323	1.10838	1.10838	1.05661	0	0.860967	5.39754	6.58868	6.58868	5.42319	2.35722	4.91826	10.118	5.12082	5.12082	1.22614	1.02958	0	5.16759	3.47769	12.602	8.68812	7.21228	9.30793	0.952015	0	1.67782	3.09735	11.145	0	3.43439	2.66059	8.46459	3.12278	2.25213	4.29512	1.62592	0.789333	5.1198
Csa1G338930	14.7843	14.7843	18.935	17.6384	10.2135	10.6488	10.6488	10.5502	18.8097	7.79039	10.4848	18.8425	18.8425	23.2454	29.1297	10.3316	10.7951	3.29434	3.29434	12.6541	11.7861	10.4513	7.58848	24.7506	24.7506	23.2966	19.562	14.7581	9.04328	4.63692	6.30102	11.9462	3.60614	5.58476	26.6564	37.6959	15.9393	17.5517	13.7169	16.0842	9.44456	9.7555	13.5433	11.4502	27.7762	18.8985	13.8203	8.68266	15.3594
Csa1G369510	12.3202	12.3202	17.4785	5.42719	3.4045	3.04251	3.04251	10.5502	5.37419	4.32799	5.24241	16.6257	16.6257	15.8491	4.4136	2.5829	9.71558	7.41226	7.41226	2.71159	6.28593	4.30348	3.79424	9.38818	9.38818	24.5227	5.14789	12.2984	10.3352	8.11461	4.72577	4.34406	4.50767	5.58476	25.7044	12.958	8.38912	26.8437	9.43036	10.7228	7.72737	3.54745	5.07876	0	35.2833	15.4624	8.94257	9.472	13.6528
Csa1G372010	513.753	513.753	503.962	350.054	421.024	912.752	912.752	596.674	525.775	399.041	473.565	513.18	513.18	409.965	819.163	399.489	688.726	536.154	536.154	594.743	425.872	379.321	602.02	914.067	914.067	604.485	471.547	446.434	467.667	598.162	493.055	297.568	515.678	336.947	586.441	683.237	515.092	721.683	534.959	707.703	465.359	361.84	419.844	497.564	741.701	413.191	421.926	363.883	840.5
Csa1G383520	29.5685	29.5685	10.1958	4.07039	0	1.52125	1.52125	0	0.895699	0	0	15.5173	15.5173	1.05661	4.4136	4.30483	5.39754	16.4717	16.4717	1.80773	1.57148	0.614783	0	29.8715	29.8715	7.35682	3.08874	2.45969	0	1.15923	1.57526	0	0	0	15.2322	1.178	6.71129	1.03245	2.57192	0	1.71719	0	0	0	28.527	1.71805	0.81296	2.368	0.8533
Csa1G386590	171.251	171.251	20.3915	4.07039	10.2135	146.04	146.04	42.2009	34.0366	39.8175	92.616	43.2268	43.2268	12.6793	4.4136	10.3316	5.39754	123.538	123.538	31.6353	25.9295	25.8209	31.6187	111.805	111.805	6.13068	0	23.367	5.16759	79.9868	17.3278	22.8063	28.8491	26.0622	73.3052	9.42396	8.38912	14.4543	6.85844	79.0805	37.7782	44.3432	42.323	34.3506	12.7621	20.6166	16.2592	11.0507	34.9853
Csa1G391590	36.9606	36.9606	62.6311	109.901	26.1012	47.1589	47.1589	24.6172	40.3065	25.1024	12.2323	69.8279	69.8279	57.0569	50.315	21.5242	34.5443	12.3538	12.3538	27.1159	15.7148	17.8287	17.7065	63.1568	63.1568	41.6886	35.0057	12.2984	24.546	11.5923	17.3278	9.77414	42.3721	9.30793	38.0806	38.8739	18.4561	50.5901	18.8607	16.0842	10.3032	13.303	23.7009	16.6548	39.0369	17.1805	17.0722	21.312	11.0929
Csa1G397130	567.962	567.962	452.983	393.471	164.551	74.5414	74.5414	89.0909	95.8398	135.899	57.6666	417.859	417.859	222.945	267.464	220.408	112.269	59.2981	59.2981	44.2894	107.647	103.898	58.1784	510.375	510.375	209.669	371.678	178.327	197.66	86.9422	45.6824	131.408	52.289	63.2939	357.006	134.291	464.757	139.381	411.507	108.568	112.476	145.446	88.0318	68.7012	400.879	231.937	419.488	116.821	95.5696
Csa1G399650	8.62415	8.62415	13.1088	5.42719	3.4045	15.2125	15.2125	1.17225	5.37419	6.92479	5.24241	7.75866	7.75866	5.28305	6.17903	4.30483	4.31803	4.11792	4.11792	9.94251	4.71445	4.30348	5.05899	4.26735	4.26735	11.0352	3.08874	0	5.16759	6.95538	17.3278	6.51609	6.31074	0	1.90403	8.24597	3.35565	9.29206	6.85844	2.68069	9.44456	6.20805	10.1575	6.24557	6.00567	4.29512	5.69072	10.2613	5.9731
Csa1G403660	11.0882	11.0882	4.36961	10.8544	6.80901	12.17	12.17	10.5502	8.95699	5.19359	8.73736	9.97542	9.97542	4.22644	12.3581	6.88774	8.63607	8.23585	8.23585	7.23092	4.71445	4.30348	11.3827	7.68124	7.68124	11.0352	15.4437	3.68953	23.2541	9.27384	11.0268	6.51609	10.8184	5.58476	4.76008	11.78	10.9059	5.16226	15.4315	12.0631	10.3032	5.32118	10.1575	5.20464	6.75638	15.4624	14.6333	7.104	5.1198
Csa1G404660	312.933	312.933	310.243	411.11	170.225	348.367	348.367	236.794	188.993	199.088	171.252	402.342	402.342	415.248	312.483	142.921	262.321	144.127	144.127	176.254	128.862	155.54	212.477	358.458	358.458	403.399	293.43	138.972	259.671	201.706	138.622	187.881	194.732	227.113	336.061	358.111	227.345	260.178	215.184	159.501	182.022	133.916	143.898	166.548	401.629	296.364	222.751	184.704	224.418
Csa1G407160	41.8887	41.8887	29.1308	6.78399	39.7192	30.4251	30.4251	17.5837	9.85269	14.7152	17.4747	32.143	32.143	20.0756	20.3025	25.829	16.1926	28.8255	28.8255	10.8464	20.4293	6.76261	0	22.1902	22.1902	45.3671	31.9169	31.976	12.919	19.7069	7.87628	18.4623	1.80307	5.58476	24.7524	14.1359	36.9121	7.22716	13.7169	14.7438	15.4547	13.303	8.46459	22.9004	24.7734	29.2068	31.7055	25.2587	15.3594
Csa1G407170	4.92808	4.92808	16.0219	9.49759	4.53934	10.6488	10.6488	5.86124	5.37419	0.865599	5.24241	7.75866	7.75866	13.7359	7.06175	1.72193	5.39754	4.11792	4.11792	2.71159	1.57148	1.84435	2.52949	8.53471	8.53471	7.35682	4.11831	8.60891	5.16759	5.79615	4.72577	2.17203	0.901535	1.86159	4.76008	7.06797	6.71129	5.16226	3.42922	6.70173	2.57579	0.886864	0	4.16371	4.50426	4.29512	6.50368	1.57867	3.4132
Csa1G408720	18.4803	18.4803	7.28269	24.4224	15.8877	18.255	18.255	28.134	30.4538	22.5056	31.4545	17.7341	17.7341	10.5661	41.4878	7.7487	20.5107	52.7094	52.7094	37.9623	25.9295	35.6574	45.5309	14.509	14.509	19.6182	6.17747	4.91938	18.0866	13.9108	51.9834	34.7525	70.3197	37.2317	19.9923	18.8479	4.19456	19.6166	12.8596	16.0842	18.8891	28.3796	84.6459	29.146	22.5213	6.01317	7.31664	12.6293	51.198
Csa1G418790	91.1696	91.1696	75.74	67.8399	91.9216	59.3289	59.3289	31.6507	38.5151	49.3391	31.4545	110.838	110.838	110.944	50.315	118.813	56.1344	40.3556	40.3556	28.9237	45.573	35.6574	20.236	84.4936	84.4936	77.2466	89.5733	103.307	32.2974	46.3692	23.6288	45.6126	26.1445	27.9238	79.0173	73.0357	81.3744	38.2007	48.0091	44.2314	37.7782	53.2118	15.2363	47.8827	92.3372	83.3254	75.6053	82.88	40.9584
Csa1G422990	66.5291	66.5291	78.653	8.14079	15.8877	50.2014	50.2014	24.6172	25.9753	46.7423	33.202	63.1777	63.1777	6.33966	15.0062	37.8825	18.3516	46.9443	46.9443	61.4628	81.7171	41.8052	44.2661	104.977	104.977	9.80909	32.9465	59.0325	29.7136	112.445	63.0102	39.0966	34.2583	67.0171	8.56814	15.3139	102.347	39.2331	66.8698	53.6139	114.193	38.1351	28.7796	56.2101	10.5099	41.2332	59.3461	11.0507	111.782
Csa1G423000	46.8168	46.8168	27.6742	56.9855	10.2135	41.0738	41.0738	14.067	6.26989	10.3872	0	83.1285	83.1285	36.9813	35.3088	12.9145	11.8746	14.0009	14.0009	14.4618	6.28593	1.84435	0	82.7867	82.7867	41.6886	16.4733	9.83876	11.6271	5.79615	18.9031	4.34406	13.523	0	19.0403	61.2558	23.4895	23.7464	5.14383	5.36139	7.72737	7.09491	0	0	57.0539	30.0659	7.31664	3.94667	15.3594
Csa1G423100	80.0814	80.0814	69.9138	28.4928	12.4832	41.0738	41.0738	109.019	40.3065	77.9039	19.2222	128.572	128.572	78.1891	41.4878	15.4974	21.5902	115.302	115.302	70.5015	76.2169	82.3809	15.177	57.1825	57.1825	68.6636	40.1536	29.5163	15.5028	147.222	83.4885	72.763	36.0614	29.7854	75.2092	73.0357	31.8786	17.5517	6.85844	121.972	86.7182	68.2885	37.2442	41.6371	110.354	67.0039	42.2739	16.576	134.821
Csa1G423120	277.205	277.205	246.155	161.459	189.517	205.369	205.369	120.742	105.692	144.555	159.02	268.228	268.228	212.379	187.136	179.081	193.232	195.19	195.19	154.561	146.148	138.941	123.945	223.609	223.609	229.288	206.945	220.142	187.325	193.591	127.596	152.042	119.003	130.311	223.724	207.327	207.211	157.965	203.181	170.224	135.658	145.446	110.04	153.016	249.986	244.822	227.629	203.648	156.154
Csa1G423210	199.587	199.587	217.024	255.078	153.203	162.774	162.774	228.588	240.047	167.061	337.262	168.474	168.474	202.869	240.1	185.108	315.216	170.482	170.482	294.66	142.219	151.851	414.837	231.291	231.291	182.694	188.413	175.868	350.104	322.266	215.81	127.064	289.393	335.085	166.603	242.667	217.278	409.883	465.517	246.624	199.194	139.238	226.851	246.7	151.643	188.985	215.435	143.659	244.044
Csa1G423220	6.16011	6.16011	5.82615	5.42719	10.2135	6.08501	6.08501	7.03349	6.26989	11.2528	5.24241	15.5173	15.5173	9.50949	3.53088	6.88774	4.31803	5.76509	5.76509	3.61546	7.85741	9.22174	3.79424	12.8021	12.8021	7.35682	4.11831	3.68953	7.75138	4.63692	7.87628	17.3762	5.40921	7.44634	6.66411	11.78	13.4226	9.29206	9.43036	1.34035	12.0203	6.20805	10.1575	8.32742	6.75638	3.4361	6.50368	6.31466	13.6528
Csa1G423240	20.9444	20.9444	52.4354	52.9151	28.3709	27.3826	27.3826	32.823	20.6011	28.5648	1.74747	29.9263	29.9263	48.6041	87.3892	29.2729	98.2353	34.5906	34.5906	24.4044	30.6439	19.6731	3.79424	16.2159	16.2159	36.7841	18.5324	25.8267	41.3407	18.5477	9.45153	20.6343	16.2276	7.44634	31.4165	58.8998	19.295	67.1093	46.2945	28.1473	18.8891	17.7373	15.2363	12.4911	53.3004	28.3478	21.9499	33.9413	24.7457
Csa1G423260	57.905	57.905	37.87	33.92	23.8315	50.2014	50.2014	38.6842	33.1409	34.624	17.4747	56.5274	56.5274	51.7739	23.8334	43.9093	42.1008	67.5339	67.5339	50.6164	44.0015	33.1983	22.7654	59.7429	59.7429	49.0455	45.3015	31.976	23.2541	49.8469	59.8597	38.0105	27.046	20.4774	38.0806	37.6959	36.0732	25.8113	25.7192	73.7191	46.3642	36.3614	18.6221	38.5143	45.0426	61.8498	37.3962	36.3093	55.4645
Csa1G423270	6.16011	6.16011	2.91308	6.78399	4.53934	0	0	0	8.95699	6.92479	61.1615	1.10838	1.10838	4.22644	3.53088	0	3.23853	0.823585	0.823585	3.61546	3.14296	0.614783	40.4719	5.97429	5.97429	9.80909	0	0	6.45948	2.31846	7.87628	5.43008	9.91688	7.44634	5.71209	3.53399	1.67782	4.1298	20.5753	0	3.43439	2.66059	18.6221	6.24557	7.50709	2.57707	2.43888	2.368	0
Csa1G423320	38.1927	38.1927	52.4354	37.9903	36.3147	60.8501	60.8501	65.6459	49.2635	47.6079	50.6767	46.552	46.552	44.3776	32.6606	34.4387	33.4648	42.8264	42.8264	59.6551	49.5017	42.42	75.8848	47.7944	47.7944	42.9148	42.2127	52.8833	42.6326	66.0761	40.9566	41.2686	49.5844	53.986	39.0326	24.7379	43.6234	64.012	49.7237	61.6559	41.2126	54.0987	40.63	38.5143	38.2862	52.4005	51.2165	48.1493	38.3985
Csa1G424340	6.16011	6.16011	1.45654	10.8544	4.53934	3.04251	3.04251	9.37799	8.06129	2.5968	3.49494	11.0838	11.0838	5.28305	4.4136	1.72193	4.31803	4.94151	4.94151	5.42319	3.14296	5.53305	6.32373	7.68124	7.68124	2.45227	4.11831	1.22984	2.58379	8.11461	14.1773	10.8602	1.80307	1.86159	4.76008	4.71198	2.51673	3.09735	1.71461	0	5.15158	1.77373	8.46459	3.12278	8.2578	3.4361	3.25184	7.89333	4.2665
Csa1G424360	17.2483	17.2483	11.6523	5.42719	7.94384	6.08501	6.08501	9.37799	6.26989	6.92479	10.4848	11.0838	11.0838	10.5661	11.4753	5.1658	8.63607	14.0009	14.0009	12.6541	11.0004	6.14783	8.85323	32.4319	32.4319	12.2614	7.20705	17.2178	12.919	19.7069	25.2041	4.34406	3.60614	0	12.3762	14.1359	5.03347	8.25961	8.57305	5.36139	11.1618	2.66059	10.1575	12.4911	18.017	22.3346	6.50368	7.89333	9.3863
Csa1G424870	92.4016	92.4016	104.871	112.614	93.0564	100.403	100.403	147.703	111.067	90.8879	82.1312	97.5374	97.5374	109.887	114.753	86.0967	124.143	96.3594	96.3594	108.464	105.289	116.809	104.974	130.581	130.581	109.126	103.987	67.6415	93.0165	96.216	92.94	112.946	119.904	89.3561	86.6334	120.156	83.0522	98.0829	96.8755	120.631	111.618	116.179	115.118	96.8063	94.5894	106.519	91.8645	88.4053	101.543
Csa1G424890	12.3202	12.3202	8.73923	10.8544	13.618	13.6913	13.6913	14.067	9.85269	10.3872	12.2323	8.86704	8.86704	11.6227	9.70991	6.88774	5.39754	9.88302	9.88302	9.94251	9.42889	7.99218	17.7065	8.53471	8.53471	12.2614	14.4141	7.37907	11.6271	15.07	12.602	4.34406	6.31074	7.44634	11.4242	15.3139	5.03347	11.357	4.28653	8.04208	6.86877	15.0767	13.5433	8.32742	9.00851	11.1673	8.1296	11.84	12.7995
Csa1G425910	30.8005	30.8005	30.5873	54.2719	15.8877	9.12752	9.12752	9.37799	27.7667	25.968	8.73736	44.3352	44.3352	27.4719	39.7224	15.4974	20.5107	7.41226	7.41226	27.1159	23.5722	17.2139	7.58848	63.1568	63.1568	71.1159	24.7099	12.2984	10.3352	11.5923	22.0536	33.6665	20.7353	5.58476	19.9923	37.6959	20.1339	18.5841	10.2877	8.04208	14.5961	23.9453	6.77167	15.6139	46.544	24.9117	23.5759	14.208	15.3594
Csa1G427520	60.369	60.369	67.0007	37.9903	41.9889	48.6801	48.6801	38.6842	52.8462	55.3983	34.9494	60.9609	60.9609	54.9437	39.7224	49.9361	44.2598	60.1217	60.1217	49.7126	49.5017	54.1009	30.3539	84.4936	84.4936	41.6886	32.9465	60.2624	40.0488	66.0761	58.2844	80.3651	55.8952	52.1244	55.2169	61.2558	45.3012	17.5517	33.4349	26.8069	67.8291	44.3432	38.9371	69.7422	72.8188	46.3873	42.2739	52.8853	81.0635
Csa1G433090	2.46404	2.46404	7.28269	16.2816	5.67417	4.56376	4.56376	5.86124	1.7914	1.7312	0	9.97542	9.97542	11.6227	6.17903	6.88774	6.47705	7.41226	7.41226	0	5.50019	2.45913	2.52949	4.26735	4.26735	8.58296	9.26621	7.37907	5.16759	1.15923	1.57526	1.08602	7.21228	0	7.61612	9.42396	7.5502	9.29206	12.0023	2.68069	1.71719	1.77373	5.07876	6.24557	4.50426	5.15415	4.87776	2.368	5.9731
Csa1G433100	12.3202	12.3202	5.82615	8.14079	7.94384	24.3401	24.3401	10.5502	9.85269	10.3872	15.7272	28.8179	28.8179	10.5661	11.4753	8.60967	22.6697	9.05943	9.05943	8.13478	4.71445	12.9104	13.9122	10.2416	10.2416	13.4875	5.14789	8.60891	19.3784	16.2292	6.30102	7.60211	10.8184	14.8927	13.3282	8.24597	11.7448	10.3245	11.145	6.70173	4.29298	5.32118	23.7009	20.8186	16.5156	10.3083	6.50368	7.104	18.7726
Csa1G433610	246.404	246.404	110.697	13.568	32.9102	220.582	220.582	49.2344	19.7054	17.312	6.98989	331.406	331.406	61.2834	22.068	51.658	30.2262	372.26	372.26	50.6164	33.0011	16.5991	13.9122	250.92	250.92	93.1864	14.4141	49.1938	34.8812	67.2353	72.4617	23.8923	17.1292	11.1695	194.211	56.5438	41.1067	21.6815	29.1484	84.4418	55.8088	24.8322	11.8504	19.7776	258.244	71.2991	21.9499	37.888	93.863
Csa1G434140	30.8005	30.8005	18.935	14.9248	17.0225	21.2975	21.2975	17.5837	14.3312	17.312	10.4848	26.6011	26.6011	31.6983	15.0062	19.8022	17.2721	20.5896	20.5896	10.8464	11.0004	12.9104	11.3827	34.1388	34.1388	24.5227	21.6211	22.1372	12.919	15.07	14.1773	9.77414	9.91688	5.58476	28.5605	20.0259	12.5837	4.1298	14.5742	8.04208	4.29298	6.20805	3.38584	21.8595	33.7819	24.0527	24.3888	16.576	12.7995
Csa1G434170	197.123	197.123	227.22	195.379	139.585	161.253	161.253	180.526	188.993	160.136	195.717	225.001	225.001	192.303	162.42	135.172	222.379	200.955	200.955	208.793	155.577	161.073	201.095	244.093	244.093	188.825	135.904	119.295	161.487	188.954	162.251	109.688	192.928	204.774	216.107	197.903	175.333	189.971	183.463	199.712	173.436	122.387	182.835	153.016	266.502	174.382	165.031	142.869	209.912
Csa1G435700	4.92808	4.92808	11.6523	1.3568	3.4045	6.08501	6.08501	2.3445	3.5828	8.65599	0	14.4089	14.4089	2.11322	0.882719	7.7487	10.7951	8.23585	8.23585	0	1.57148	0.614783	5.05899	2.56041	2.56041	6.13068	3.08874	1.22984	7.75138	3.47769	4.72577	4.34406	10.8184	0	5.71209	4.71198	6.71129	11.357	3.42922	2.68069	4.29298	2.66059	1.69292	1.04093	12.7621	0	5.69072	7.104	5.1198
Csa1G435710	6.16011	6.16011	7.28269	0	3.4045	1.52125	1.52125	4.68899	3.5828	1.7312	0	11.0838	11.0838	6.33966	2.64816	3.44387	2.15902	9.05943	9.05943	12.6541	4.71445	10.4513	3.79424	6.82777	6.82777	9.80909	4.11831	3.68953	7.75138	0	6.30102	3.25805	0.901535	3.72317	6.66411	10.602	0	2.0649	1.71461	4.02104	4.29298	10.6424	3.38584	3.12278	16.5156	2.57707	4.0648	7.89333	5.9731
Csa1G435790	140.45	140.45	13.1088	8.14079	7.94384	9.12752	9.12752	4.68899	3.5828	3.4624	1.74747	24.3844	24.3844	16.9058	34.426	18.9413	19.4312	36.2377	36.2377	3.61546	9.42889	3.6887	1.26475	203.979	203.979	15.9398	16.4733	18.4477	5.16759	9.27384	7.87628	5.43008	1.80307	7.44634	37.1286	11.78	21.8117	4.1298	1.71461	2.68069	6.86877	10.6424	0	6.24557	15.7649	20.6166	24.3888	5.52533	9.3863
Csa1G435820	173.715	173.715	144.197	230.656	162.281	181.029	181.029	235.622	202.428	218.131	213.192	181.774	181.774	194.416	215.383	173.054	221.299	202.602	202.602	244.947	221.579	203.493	237.772	169.841	169.841	202.313	187.383	162.34	169.238	176.203	215.81	193.311	215.467	191.743	188.499	195.547	176.171	213.717	192.894	227.859	209.497	198.657	223.465	188.408	192.932	176.959	168.283	184.704	194.552
Csa1G442340	19.7123	19.7123	30.5873	17.6384	23.8315	22.8188	22.8188	26.9617	18.8097	18.1776	15.7272	23.276	23.276	22.1888	14.1235	19.8022	14.0336	12.3538	12.3538	16.2696	27.5009	23.3617	17.7065	19.6298	19.6298	14.7136	13.3845	44.2744	19.3784	19.7069	20.4783	16.2902	11.72	16.7543	28.5605	15.3139	29.3619	20.649	12.0023	16.0842	20.6063	23.9453	15.2363	13.5321	26.2748	20.6166	21.137	10.2613	13.6528
Csa1G444350	8.62415	8.62415	4.36961	1.3568	3.4045	6.08501	6.08501	5.86124	9.85269	6.92479	1.74747	5.5419	5.5419	8.45288	2.64816	2.5829	8.63607	3.29434	3.29434	5.42319	6.28593	3.6887	10.118	3.41388	3.41388	11.0352	8.23663	4.91938	20.6703	2.31846	14.1773	8.68812	10.8184	5.58476	2.85605	14.1359	4.19456	15.4868	18.0034	1.34035	8.58596	3.54745	5.07876	9.36835	20.2691	3.4361	6.50368	6.31466	5.9731
Csa1G444360	8.62415	8.62415	21.8481	10.8544	14.7529	24.3401	24.3401	11.7225	17.914	15.5808	33.202	25.4927	25.4927	13.7359	8.82719	20.6632	20.5107	18.1189	18.1189	20.7889	25.9295	21.5174	30.3539	9.38818	9.38818	9.80909	18.5324	13.5283	15.5028	22.0254	37.8061	21.7203	24.3414	40.9549	3.80806	15.3139	17.6171	32.006	24.8619	10.7228	24.8993	15.0767	23.7009	18.7367	27.7762	24.0527	16.2592	7.104	9.3863
Csa1G445860	2996.28	2996.28	2052.26	1632.23	616.215	1172.89	1172.89	2010.41	854.497	1217.9	774.13	3577.85	3577.85	1896.61	1573.89	934.149	2600.54	989.949	989.949	1181.35	878.458	251.446	1696.03	4595.94	4595.94	1977.76	1783.23	544.821	1861.62	343.132	619.075	644.007	2358.42	951.27	1978.29	2562.14	1000.82	2225.96	1179.65	997.218	2270.13	918.791	990.357	628.72	2590.7	1322.9	606.469	1190.31	1583.72
Csa1G445870	110.882	110.882	103.414	93.6191	35.1799	97.3602	97.3602	72.6794	39.4108	46.7423	41.9393	101.971	101.971	69.7363	90.0374	24.968	127.382	38.7085	38.7085	31.6353	30.6439	18.4435	92.3265	81.0797	81.0797	58.8546	55.5972	35.6655	121.438	13.9108	22.0536	27.1504	107.283	50.2628	87.5854	84.8157	33.5565	165.192	161.173	40.2104	48.0814	19.511	59.2521	34.3506	90.8358	66.1449	28.4536	41.0453	42.665
Csa1G446400	35.7286	35.7286	26.2177	36.6335	24.9664	16.7338	16.7338	3.51675	12.5398	22.5056	1.74747	16.6257	16.6257	30.6417	31.7779	20.6632	23.7492	8.23585	8.23585	8.13478	4.71445	3.6887	6.32373	21.3368	21.3368	31.8796	31.9169	15.988	28.4217	2.31846	9.45153	17.3762	15.3261	11.1695	19.0403	45.9418	17.6171	44.3954	36.8641	10.7228	6.86877	13.303	5.07876	8.32742	29.2777	18.0395	13.0074	26.048	7.6797
Csa1G447400	333.878	333.878	193.72	137.037	165.686	112.573	112.573	86.7464	78.8215	163.598	48.9292	345.815	345.815	233.511	189.785	152.391	166.244	132.597	132.597	60.5589	123.361	148.163	48.0604	320.051	320.051	267.298	176.058	147.581	83.9733	119.401	94.5153	130.322	67.6151	50.2628	271.324	280.363	166.943	96.018	84.0159	87.1225	121.062	148.106	50.7876	115.543	304.037	185.549	173.161	218.645	88.7432
Csa1G448940	50.5129	50.5129	74.2834	70.5535	37.4495	66.9352	66.9352	49.2344	68.9688	57.9951	64.6564	77.5866	77.5866	62.34	61.7903	48.2141	56.1344	43.65	43.65	47.001	58.9306	67.0113	74.6201	54.6221	54.6221	52.7239	47.3606	45.5043	49.0921	68.3945	56.7092	42.3546	83.8428	63.2939	60.929	61.2558	67.9518	52.655	65.1552	48.2525	45.5056	47.8906	52.4805	47.8827	51.0482	66.1449	43.8999	56.0427	74.2371
Csa1G453990	32.0325	32.0325	43.6961	47.4879	26.1012	27.3826	27.3826	58.6124	51.9505	38.0863	76.8887	41.0101	41.0101	52.8305	55.6113	48.2141	56.1344	42.0028	42.0028	56.9435	33.7869	61.4783	65.7668	39.2596	39.2596	35.558	27.7986	39.355	56.8434	31.2992	39.3814	55.3868	55.8952	61.4323	28.5605	49.4758	39.4288	42.3305	51.4383	36.1894	42.9298	45.23	52.4805	51.0055	35.2833	38.6561	41.461	36.3093	40.1051
Csa1G461020	48.0488	48.0488	52.4354	43.4175	32.9102	30.4251	30.4251	44.5454	56.429	48.4735	38.4444	64.286	64.286	64.4532	44.136	49.0751	65.85	51.0622	51.0622	37.9623	36.9298	52.2565	39.2072	63.1568	63.1568	66.2114	41.1831	34.4357	42.6326	28.9807	48.8329	53.2148	40.5691	40.9549	42.8407	42.4078	32.7176	55.7524	46.2945	28.1473	35.2024	45.23	42.323	37.4734	54.0511	41.2332	37.3962	42.624	48.6381
Csa1G462040	56.673	56.673	59.718	55.6287	48.7979	115.615	115.615	32.823	33.1409	36.3551	50.6767	90.8872	90.8872	65.5098	44.136	30.1338	44.2598	54.3566	54.3566	40.6739	43.2158	47.3383	31.6187	51.2082	51.2082	62.533	41.1831	34.4357	45.2164	62.5984	40.9566	46.6987	61.3044	35.3701	54.2649	44.7638	34.3954	70.2067	48.8664	52.2735	25.7579	35.4745	38.9371	41.6371	60.0567	59.2727	41.461	50.5173	38.3985
Csa1G462540	50.5129	50.5129	78.653	62.4127	56.7417	68.4564	68.4564	37.512	48.3678	41.5487	48.9292	75.3698	75.3698	59.1702	40.6051	41.3264	41.0213	49.4151	49.4151	60.5589	36.9298	48.5678	48.0604	43.527	43.527	45.3671	30.8874	40.5849	68.4705	49.8469	55.1339	39.0966	39.6675	33.5085	60.929	41.2298	61.2405	72.2716	48.0091	52.2735	39.4954	47.8906	67.7167	49.9645	66.0624	82.4664	57.7202	44.992	59.731
Csa1G464550	78.8493	78.8493	58.2615	59.6991	11.3483	41.0738	41.0738	57.4402	34.9323	38.0863	20.9697	114.163	114.163	56.0003	77.6793	18.0803	100.394	11.5302	11.5302	35.2507	25.1437	7.99218	35.4129	75.1054	75.1054	51.4977	54.5677	22.1372	52.9678	12.7515	37.8061	22.8063	57.6982	26.0622	41.8887	82.4597	20.9728	55.7524	20.5753	24.1262	50.6572	15.0767	22.0079	15.6139	70.5667	31.7839	10.5685	54.464	44.3716
Csa1G467060	3.69606	3.69606	7.28269	5.42719	5.67417	13.6913	13.6913	4.68899	5.37419	4.32799	3.49494	17.7341	17.7341	5.28305	4.4136	2.5829	9.71558	6.58868	6.58868	4.51932	3.92871	1.84435	6.32373	5.97429	5.97429	7.35682	4.11831	3.68953	6.45948	5.79615	6.30102	3.25805	9.01535	1.86159	9.52015	8.24597	7.5502	22.7139	25.7192	6.70173	7.72737	2.66059	13.5433	1.04093	9.75922	7.73122	9.75553	2.368	4.2665
Csa1G467090	14.7843	14.7843	7.28269	5.42719	3.4045	12.17	12.17	3.51675	0.895699	2.5968	19.2222	8.86704	8.86704	4.22644	1.76544	5.1658	2.15902	10.7066	10.7066	0	1.57148	2.45913	6.32373	19.6298	19.6298	14.7136	9.26621	13.5283	0	0	1.57526	3.25805	0	5.58476	15.2322	8.24597	8.38912	4.1298	1.71461	1.34035	4.29298	5.32118	3.38584	2.08186	9.75922	9.44927	8.94257	6.31466	2.5599
Csa1G467120	57.905	57.905	34.9569	14.9248	19.2922	12.17	12.17	26.9617	14.3312	10.3872	13.9798	39.9017	39.9017	24.302	23.8334	9.47064	8.63607	28.0019	28.0019	22.5966	8.64315	14.14	11.3827	78.5193	78.5193	11.0352	16.4733	30.7461	5.16759	23.1846	14.1773	17.3762	3.60614	18.6159	19.9923	12.958	11.7448	8.25961	2.57192	25.4666	20.6063	15.9635	28.7796	21.8595	18.7677	27.4888	6.50368	5.52533	22.1858
Csa1G467190	33.2646	33.2646	36.4134	50.2015	38.5844	48.6801	48.6801	51.5789	42.0979	40.6831	38.4444	36.5765	36.5765	53.8871	54.7286	23.2461	49.6574	35.4141	35.4141	47.9048	31.4296	49.1826	55.6489	40.1131	40.1131	22.0705	21.6211	30.7461	52.9678	42.8915	29.9298	45.6126	51.3875	50.2628	28.5605	37.6959	31.0397	50.5901	42.8653	50.9332	38.6368	40.7957	55.8663	42.678	16.5156	30.9249	32.5184	30.784	34.9853
Csa1G470250	43.1207	43.1207	23.3046	4.07039	1.13483	10.6488	10.6488	24.6172	13.4355	7.79039	3.49494	14.4089	14.4089	14.7925	5.29631	8.60967	0	34.5906	34.5906	7.23092	15.7148	2.45913	2.52949	86.2005	86.2005	12.2614	9.26621	11.0686	5.16759	108.968	3.15051	5.43008	4.50767	3.72317	36.1766	8.24597	3.35565	7.22716	1.71461	13.4035	10.3032	10.6424	1.69292	2.08186	22.5213	36.079	13.0074	0.789333	13.6528
Csa1G470270	14.7843	14.7843	23.3046	13.568	2.26967	0	0	8.20574	3.5828	0	1.74747	45.4436	45.4436	10.5661	7.94447	10.3316	1.07951	1.64717	1.64717	1.80773	0.785741	0.614783	1.26475	10.2416	10.2416	17.1659	5.14789	7.37907	0	1.15923	0	1.08602	0	3.72317	10.4722	24.7379	12.5837	3.09735	2.57192	1.34035	4.29298	0	0	1.04093	20.2691	12.0263	8.94257	3.15733	3.4132
Csa1G470280	17.2483	17.2483	8.73923	2.7136	5.67417	9.12752	9.12752	4.68899	4.4785	6.05919	1.74747	17.7341	17.7341	4.22644	7.94447	12.0535	6.47705	9.88302	9.88302	2.71159	4.71445	3.6887	1.26475	9.38818	9.38818	7.35682	14.4141	9.83876	12.919	9.27384	3.15051	8.68812	2.7046	5.58476	11.4242	4.71198	10.0669	5.16226	6.00114	1.34035	3.43439	1.77373	1.69292	6.24557	9.75922	12.0263	13.8203	11.84	2.5599
Csa1G470290	4.92808	4.92808	18.935	9.49759	10.2135	19.7763	19.7763	5.86124	8.95699	6.05919	5.24241	12.1922	12.1922	6.33966	9.70991	9.47064	12.9541	5.76509	5.76509	2.71159	3.14296	11.6809	3.79424	11.0951	11.0951	15.9398	11.3254	0	7.75138	2.31846	1.57526	5.43008	7.21228	1.86159	15.2322	10.602	3.35565	7.22716	7.71575	5.36139	3.43439	4.43432	3.38584	6.24557	10.5099	7.73122	4.0648	5.52533	3.4132
Csa1G470300	7.39213	7.39213	8.73923	9.49759	6.80901	7.60627	7.60627	7.03349	1.7914	1.7312	5.24241	17.7341	17.7341	10.5661	10.5926	6.88774	9.71558	1.64717	1.64717	5.42319	1.57148	3.6887	7.58848	16.2159	16.2159	6.13068	4.11831	3.68953	11.6271	3.47769	0	4.34406	10.8184	1.86159	6.66411	5.88998	4.19456	19.6166	4.28653	5.36139	1.71719	7.09491	8.46459	7.28649	8.2578	1.71805	2.43888	2.368	5.1198
Csa1G470460	1.23202	1.23202	0	0	1.13483	0	0	2.3445	5.37419	1.7312	6.98989	2.21676	2.21676	4.22644	3.53088	0.860967	0	3.29434	3.29434	7.23092	0.785741	3.07391	8.85323	4.26735	4.26735	2.45227	5.14789	2.45969	3.87569	8.11461	17.3278	9.77414	0.901535	16.7543	0.952015	5.88998	2.51673	4.1298	6.85844	2.68069	3.43439	4.43432	3.38584	2.08186	12.7621	3.4361	7.31664	0.789333	1.7066
Csa1G471460	12.3202	12.3202	18.935	43.4175	23.8315	41.0738	41.0738	38.6842	23.2882	25.968	17.4747	19.9508	19.9508	28.5285	31.7779	10.3316	49.6574	38.7085	38.7085	56.9435	25.9295	27.6652	15.177	11.9486	11.9486	22.0705	7.20705	7.37907	14.2109	22.0254	48.8329	30.4084	31.5537	29.7854	5.71209	18.8479	15.1004	13.4219	29.1484	25.4666	18.8891	21.2847	25.3938	21.8595	12.0113	14.6034	13.0074	8.68266	25.599
Csa1G475980	278.437	278.437	291.308	548.146	264.416	324.027	324.027	239.139	253.483	231.115	164.262	487.687	487.687	495.55	309.834	244.515	251.525	158.952	158.952	188.004	161.077	186.279	179.594	245.8	245.8	436.505	287.252	293.933	399.196	202.865	154.375	183.537	192.027	134.034	379.854	380.493	270.968	461.506	430.367	199.712	145.103	131.256	170.985	171.753	400.128	400.306	258.521	251.008	165.54
Csa1G478040	9.85617	9.85617	11.6523	4.07039	4.53934	7.60627	7.60627	7.03349	4.4785	0.865599	8.73736	9.97542	9.97542	11.6227	3.53088	6.02677	15.1131	20.5896	20.5896	15.3657	2.35722	2.45913	6.32373	4.26735	4.26735	12.2614	1.02958	6.14922	25.8379	12.7515	23.6288	9.77414	1.80307	13.0311	23.8004	4.71198	1.67782	5.16226	44.5799	6.70173	9.44456	2.66059	3.38584	4.16371	14.2635	3.4361	4.0648	2.368	6.8264
Csa1G478050	38.1927	38.1927	21.8481	25.7792	12.4832	24.3401	24.3401	26.9617	11.6441	12.1184	43.6868	29.9263	29.9263	36.9813	41.4878	17.2193	31.3057	16.4717	16.4717	30.7314	16.5006	12.9104	39.2072	23.0437	23.0437	28.2011	17.5028	14.7581	27.1298	26.6623	34.6556	23.8923	39.6675	39.0933	15.2322	41.2298	13.4226	51.6226	30.0057	22.7859	15.4547	24.8322	42.323	16.6548	24.7734	27.4888	25.2018	20.5227	17.9193
Csa1G478060	34.4966	34.4966	14.5654	9.49759	9.07868	60.8501	60.8501	7.03349	4.4785	5.19359	8.73736	53.2022	53.2022	34.8681	6.17903	12.0535	28.0672	37.0613	37.0613	18.0773	9.42889	9.83653	11.3827	63.1568	63.1568	45.3671	11.3254	15.988	11.6271	17.3884	33.0804	19.5483	17.1292	5.58476	39.0326	20.0259	3.35565	17.5517	14.5742	12.0631	12.0203	4.43432	8.46459	11.4502	31.5298	20.6166	7.31664	17.3653	17.066
Csa1G478080	38.1927	38.1927	27.6742	32.5632	29.5057	24.3401	24.3401	42.2009	34.9323	32.8928	34.9494	35.4682	35.4682	42.2644	18.5371	37.0216	38.8623	28.8255	28.8255	57.8474	32.2154	51.027	32.8834	29.8715	29.8715	47.8193	36.0352	35.6655	41.3407	52.1653	18.9031	33.6665	31.5537	33.5085	49.5048	38.8739	26.0063	42.3305	48.0091	34.849	34.3439	38.1351	35.5513	34.3506	47.2947	41.2332	32.5184	33.9413	49.4914
Csa1G481210	454.616	454.616	696.225	449.1	323.428	311.857	311.857	267.273	258.857	284.782	248.141	640.644	640.644	750.193	438.711	357.301	359.476	270.959	270.959	288.333	215.293	248.987	283.303	546.221	546.221	739.36	363.441	266.876	324.266	377.909	250.466	320.375	291.196	262.484	749.236	654.966	302.008	335.547	309.487	278.792	324.549	203.979	204.843	334.138	945.894	561.802	335.753	499.648	261.963
Csa1G481740	252.564	252.564	61.1746	39.3471	27.236	42.5951	42.5951	11.7225	1.7914	26.8336	5.24241	83.1285	83.1285	48.6041	39.7224	72.3212	31.3057	50.2387	50.2387	10.8464	6.28593	6.14783	3.79424	215.928	215.928	73.5682	60.7451	59.0325	21.9622	17.3884	17.3278	9.77414	2.7046	1.86159	60.929	37.6959	46.1401	46.4603	42.008	22.7859	18.8891	3.54745	10.1575	3.12278	76.5723	81.6074	63.4109	22.1013	9.3863
Csa1G482740	33.2646	33.2646	49.5223	73.2671	32.9102	39.5526	39.5526	58.6124	59.1161	28.5648	183.484	62.0693	62.0693	51.7739	49.4323	32.7167	65.85	61.7688	61.7688	39.7701	52.6447	51.6418	130.269	32.4319	32.4319	49.0455	24.7099	39.355	76.2219	90.4199	18.9031	35.8385	84.7443	53.986	20.9443	95.4176	42.7845	235.399	102.877	44.2314	41.2126	24.8322	86.3388	56.2101	42.0397	37.7971	62.598	29.9947	31.5721
Csa1G495270	194.659	194.659	171.871	233.369	131.641	170.38	170.38	174.665	181.827	227.652	228.919	177.341	177.341	166.944	218.914	130.867	260.162	182.836	182.836	247.659	169.72	207.797	254.214	186.91	186.91	125.066	145.171	121.755	165.363	171.566	228.412	167.246	264.15	260.622	142.802	169.631	133.387	181.711	183.463	197.031	184.598	172.052	248.859	198.817	147.139	114.25	160.966	134.976	216.738
Csa1G495290	121.97	121.97	87.3923	42.0607	26.1012	112.573	112.573	26.9617	19.7054	22.5056	12.2323	201.725	201.725	110.944	38.8396	21.5242	17.2721	102.124	102.124	29.8275	12.5719	10.4513	13.9122	110.098	110.098	84.6034	24.7099	22.1372	15.5028	39.4138	31.5051	9.77414	10.8184	5.58476	104.722	69.5017	21.8117	28.9086	17.1461	30.828	16.3133	5.32118	13.5433	11.4502	118.612	69.581	18.6981	10.2613	21.3325
Csa1G497300	1.23202	1.23202	1.45654	1.3568	1.13483	1.52125	1.52125	1.17225	1.7914	2.5968	0	3.32514	3.32514	0	2.64816	4.30483	3.23853	2.47075	2.47075	0.903865	1.57148	1.84435	2.52949	0	0	1.22614	1.02958	2.45969	1.2919	1.15923	3.15051	2.17203	6.31074	5.58476	0	1.178	0.838912	1.03245	3.42922	1.34035	2.57579	5.32118	1.69292	0	0	0	0	3.15733	1.7066
Csa1G498810	160.163	160.163	67.0007	29.8496	49.9327	284.474	284.474	293.062	208.698	123.781	685.009	125.247	125.247	76.0759	79.4447	47.3532	119.825	359.906	359.906	450.125	231.008	218.863	609.608	163.013	163.013	63.7591	82.3663	73.7907	166.655	361.68	633.253	288.88	204.648	742.772	144.706	62.4338	64.5962	27.8762	58.2968	373.957	393.237	207.526	348.741	315.401	97.5922	74.7352	72.3535	58.4107	443.716
Csa1G499310	14.7843	14.7843	16.0219	9.49759	6.80901	62.3714	62.3714	51.5789	17.0183	7.79039	10.4848	25.4927	25.4927	21.1322	8.82719	7.7487	12.9541	93.0651	93.0651	68.6937	17.2863	14.14	21.5007	11.0951	11.0951	18.392	6.17747	19.6775	15.5028	38.2546	94.5153	23.8923	6.31074	27.9238	41.8887	16.4919	9.22803	7.22716	10.2877	46.9121	72.9807	28.3796	11.8504	9.36835	37.5355	15.4624	8.1296	9.472	77.6503
Csa1G499330	12.3202	12.3202	5.82615	4.07039	2.26967	30.4251	30.4251	16.4115	10.7484	3.4624	34.9494	18.8425	18.8425	19.019	1.76544	4.30483	2.15902	16.4717	16.4717	21.6928	9.42889	9.22174	6.32373	3.41388	3.41388	3.67841	4.11831	2.45969	10.3352	31.2992	17.3278	4.34406	3.60614	20.4774	15.2322	7.06797	2.51673	0	6.00114	20.1052	11.1618	5.32118	5.07876	8.32742	7.50709	6.8722	4.87776	5.52533	11.9462
Csa1G502360	1585.61	1585.61	1881.85	1884.59	845.452	1480.18	1480.18	1664.59	1395.5	998.035	1770.19	1520.7	1520.7	1736.01	1394.7	797.255	1214.45	1062.42	1062.42	1505.84	1011.25	990.415	1659.35	1539.66	1539.66	1319.32	1122.24	1001.09	1129.12	3000.09	1099.53	1025.2	1248.63	1740.58	1840.25	1490.16	1162.73	1540.42	1318.54	1585.63	1475.07	1204.36	1386.5	1087.77	1300.98	1945.69	1087.74	856.426	1212.54
Csa1G505910	158.931	158.931	138.371	208.947	81.7081	141.477	141.477	117.225	137.042	115.99	78.6362	162.932	162.932	171.171	139.47	88.6796	120.905	93.0651	93.0651	108.464	108.432	95.2913	111.298	167.28	167.28	194.956	124.579	71.331	126.606	78.8276	122.87	94.4833	114.495	59.5707	150.418	131.936	108.22	124.927	89.1598	120.631	107.325	117.953	103.268	90.5607	153.145	99.6469	99.9941	78.144	115.195
Csa1G505960	156.467	156.467	101.958	86.8351	71.4946	164.295	164.295	84.4019	82.4043	85.6943	97.8584	152.956	152.956	121.51	82.9756	106.76	97.1558	124.361	124.361	81.3478	131.219	117.424	73.3553	122.9	122.9	83.3773	107.076	116.835	91.7247	150.7	103.967	96.6554	87.4489	102.387	100.914	67.1457	108.22	62.9795	49.7237	136.715	103.032	94.0075	81.2601	98.8881	83.3287	109.096	127.635	89.984	111.782
Csa1G507470	20.9444	20.9444	30.5873	18.9952	12.4832	10.6488	10.6488	18.756	29.5581	23.3712	17.4747	34.3598	34.3598	23.2454	14.1235	18.0803	20.5107	24.7075	24.7075	18.0773	24.358	27.6652	18.9712	21.3368	21.3368	24.5227	19.562	20.9074	18.0866	12.7515	26.7793	19.5483	22.5384	14.8927	7.61612	21.2039	15.9393	20.649	13.7169	21.4455	21.4649	29.2665	30.4725	19.7776	28.527	15.4624	24.3888	15.7867	17.9193
Csa1G515470	34.4966	34.4966	34.9569	27.136	15.8877	47.1589	47.1589	12.8947	8.95699	13.8496	6.98989	58.7441	58.7441	40.1512	17.6544	15.4974	14.0336	26.3547	26.3547	18.0773	10.2146	14.7548	10.118	44.3805	44.3805	40.4625	18.5324	9.83876	15.5028	17.3884	14.1773	9.77414	2.7046	3.72317	14.2802	29.4499	25.1673	16.5192	28.2911	22.7859	16.3133	6.20805	13.5433	5.20464	69.816	31.7839	28.4536	7.104	11.9462
Csa1G522540	49.2808	49.2808	32.0438	74.6239	1.13483	18.255	18.255	3.51675	0.895699	0.865599	3.49494	94.2123	94.2123	80.3024	15.0062	0.860967	0	8.23585	8.23585	0	0.785741	0.614783	0	22.1902	22.1902	49.0455	2.05916	6.14922	3.87569	5.79615	1.57526	0	0	0	56.1689	36.5179	13.4226	10.3245	3.42922	4.02104	3.43439	0	0	3.12278	39.7876	32.6429	2.43888	0.789333	1.7066
Csa1G523040	39.4247	39.4247	33.5004	39.3471	21.5619	39.5526	39.5526	37.512	31.3495	40.6831	55.9191	39.9017	39.9017	35.9247	38.8396	24.1071	20.5107	48.5915	48.5915	64.1744	33.0011	41.1905	37.9424	29.8715	29.8715	39.2364	21.6211	35.6655	31.0055	22.0254	63.0102	44.5266	42.3721	24.2006	33.3205	31.8059	33.5565	29.9411	22.2899	44.2314	41.2126	42.5695	30.4725	29.146	37.5355	30.9249	18.6981	32.3627	29.0122
Csa1G523050	11.0882	11.0882	26.2177	16.2816	13.618	15.2125	15.2125	18.756	24.1839	21.64	15.7272	5.5419	5.5419	9.50949	14.1235	8.60967	7.55656	20.5896	20.5896	27.1159	25.1437	28.28	26.5597	18.7764	18.7764	15.9398	10.2958	11.0686	14.2109	17.3884	25.2041	16.2902	24.3414	35.3701	5.71209	12.958	7.5502	9.29206	11.145	29.4876	17.1719	17.7373	18.6221	12.4911	12.0113	6.8722	8.94257	19.7333	17.9193
Csa1G523100	1.23202	1.23202	10.1958	4.07039	4.53934	4.56376	4.56376	3.51675	14.3312	2.5968	8.73736	0	0	0	7.94447	2.5829	3.23853	4.94151	4.94151	5.42319	6.28593	6.76261	7.58848	2.56041	2.56041	6.13068	4.11831	0	7.75138	10.4331	4.72577	15.2042	5.40921	0	6.66411	0	7.5502	3.09735	0	1.34035	2.57579	5.32118	13.5433	4.16371	5.25496	0	4.87776	0	0
Csa1G523620	170.019	170.019	94.6749	97.6895	53.3372	88.2327	88.2327	62.1292	40.3065	38.0863	17.4747	148.523	148.523	87.6986	81.2102	55.1019	58.2935	148.245	148.245	34.3469	22.7865	26.4357	21.5007	251.774	251.774	87.0557	70.0113	28.2864	50.384	105.49	34.6556	19.5483	60.4028	11.1695	110.434	93.0616	53.6903	60.9146	52.2956	79.0805	42.0712	27.4928	52.4805	28.1051	107.351	72.1581	60.972	56.0427	103.249
Csa1G524670	206.98	206.98	219.937	333.772	238.315	197.763	197.763	158.254	119.128	199.953	167.757	211.701	211.701	247.247	235.686	169.61	326.012	136.715	136.715	152.753	183.078	187.509	175.8	192.031	192.031	323.7	229.596	223.832	353.98	151.859	152.8	186.795	144.246	137.757	207.539	333.373	212.245	296.313	352.353	138.056	162.275	242.114	243.78	168.63	268.754	236.232	201.614	204.437	120.315
Csa1G524690	54.2089	54.2089	26.2177	73.2671	30.6405	28.9038	28.9038	33.9952	39.4108	56.2639	19.2222	57.6358	57.6358	47.5474	47.6668	37.8825	42.1008	17.2953	17.2953	37.9623	38.5013	30.1244	22.7654	75.1054	75.1054	39.2364	44.2719	31.976	34.8812	22.0254	36.2309	39.0966	38.766	24.2006	30.4645	47.1198	31.8786	33.0384	31.7203	17.4245	56.6674	30.1534	40.63	37.4734	36.7848	35.22	35.7703	29.9947	38.3985
Csa1G524730	7.39213	7.39213	2.91308	1.3568	2.26967	1.52125	1.52125	4.68899	9.85269	4.32799	0	4.43352	4.43352	5.28305	8.82719	5.1658	9.71558	0	0	5.42319	2.35722	2.45913	10.118	6.82777	6.82777	0	5.14789	4.91938	6.45948	0	6.30102	6.51609	9.91688	7.44634	6.66411	3.53399	2.51673	3.09735	5.14383	5.36139	4.29298	6.20805	13.5433	4.16371	6.75638	1.71805	3.25184	0.789333	4.2665
Csa1G524740	27.1045	27.1045	36.4134	17.6384	23.8315	24.3401	24.3401	32.823	25.0796	25.1024	24.4646	32.143	32.143	42.2644	22.068	25.829	17.2721	26.3547	26.3547	42.4817	29.8582	35.0426	29.0892	15.3625	15.3625	26.975	33.9761	34.4357	18.0866	42.8915	44.1071	33.6665	15.3261	40.9549	26.6564	29.4499	26.0063	7.22716	21.4326	42.8911	30.0509	40.7957	16.9292	21.8595	27.0255	26.6298	23.5759	22.8907	31.5721
Csa1G524750	230.388	230.388	148.567	111.257	111.214	194.72	194.72	123.086	91.3613	122.915	97.8584	253.819	253.819	179.624	149.18	123.979	104.712	150.716	150.716	126.541	125.719	100.824	78.4143	203.979	203.979	175.338	133.845	98.3876	91.7247	141.426	166.977	108.602	86.5474	70.7402	156.131	156.673	114.931	85.6934	84.8732	127.333	139.093	95.7813	64.3309	98.8881	200.439	158.061	97.5553	121.557	122.022
Csa1G525270	8.62415	8.62415	4.36961	6.78399	4.53934	10.6488	10.6488	25.7895	18.8097	11.2528	5.24241	28.8179	28.8179	15.8491	5.29631	5.1658	8.63607	14.8245	14.8245	17.1734	19.6435	13.5252	8.85323	8.53471	8.53471	11.0352	16.4733	9.83876	3.87569	5.79615	26.7793	22.8063	16.2276	24.2006	18.0883	4.71198	10.0669	7.22716	6.00114	8.04208	18.0305	23.9453	10.1575	8.32742	11.2606	13.7444	5.69072	13.4187	12.7995
Csa1G525290	52.9769	52.9769	69.9138	48.8447	52.2024	47.1589	47.1589	53.9234	54.6376	53.6671	54.1716	57.6358	57.6358	64.4532	52.9631	47.3532	52.8959	56.8273	56.8273	64.1744	53.4304	55.3305	63.2373	66.5707	66.5707	64.9852	51.4789	51.6535	77.5138	62.5984	61.4349	65.1609	53.1906	72.6018	88.5374	84.8157	54.5293	49.5577	72.871	67.0173	51.5158	49.6644	30.4725	64.5375	72.0681	67.863	60.972	43.4133	67.4107
Csa1G527870	25.8724	25.8724	17.4785	14.9248	9.07868	4.56376	4.56376	1.17225	9.85269	17.312	12.2323	15.5173	15.5173	13.7359	16.7717	12.0535	10.7951	14.8245	14.8245	4.51932	9.42889	4.91826	8.85323	18.7764	18.7764	19.6182	9.26621	17.2178	6.45948	11.5923	3.15051	6.51609	20.7353	1.86159	6.66411	14.1359	10.0669	18.5841	15.4315	4.02104	2.57579	15.9635	16.9292	9.36835	9.75922	17.1805	17.0722	9.472	6.8264
Csa1G527880	4.92808	4.92808	1.45654	2.7136	1.13483	3.04251	3.04251	0	8.95699	6.05919	1.74747	6.65028	6.65028	3.16983	7.06175	6.88774	4.31803	0.823585	0.823585	3.61546	4.71445	4.30348	5.05899	5.97429	5.97429	3.67841	6.17747	4.91938	2.58379	0	3.15051	3.25805	9.91688	7.44634	1.90403	3.53399	2.51673	1.03245	5.14383	1.34035	5.15158	7.09491	3.38584	2.08186	2.25213	3.4361	0.81296	3.94667	3.4132
Csa1G527920	13.5522	13.5522	21.8481	36.6335	4.53934	9.12752	9.12752	4.68899	8.95699	5.19359	5.24241	32.143	32.143	30.6417	19.4198	5.1658	17.2721	16.4717	16.4717	3.61546	4.71445	4.30348	5.05899	16.2159	16.2159	30.6534	18.5324	4.91938	28.4217	11.5923	3.15051	7.60211	6.31074	9.30793	29.5125	29.4499	14.2615	27.8762	42.8653	10.7228	7.72737	1.77373	11.8504	4.16371	29.2777	13.7444	12.1944	11.0507	10.2396
Csa1G527930	98.5617	98.5617	62.6311	51.5583	27.236	28.9038	28.9038	30.4785	42.0979	19.9088	22.7171	49.8771	49.8771	54.9437	37.9569	35.2996	48.5779	92.2415	92.2415	13.558	7.85741	7.37739	13.9122	184.35	184.35	102.995	46.331	25.8267	37.465	37.0953	17.3278	27.1504	18.9322	22.339	83.7774	70.6797	36.0732	54.7199	41.1507	9.38243	5.15158	12.4161	25.3938	11.4502	93.0879	47.2464	36.5832	26.8373	32.4254
Csa1G528550	71.4572	71.4572	75.74	97.6895	57.8766	57.8076	57.8076	53.9234	46.5764	59.7263	43.6868	60.9609	60.9609	67.623	77.6793	49.9361	65.85	51.8858	51.8858	61.4628	38.5013	36.2722	55.6489	78.5193	78.5193	51.4977	46.331	61.4922	72.3462	38.2546	48.8329	51.0427	49.5844	53.986	64.737	56.5438	65.4351	68.1418	73.7283	71.0384	59.2431	42.5695	74.4884	62.4557	50.2975	64.4269	51.2165	58.4107	57.1711
Csa1G528560	64.0651	64.0651	48.0657	50.2015	44.2586	51.7226	51.7226	46.8899	31.3495	48.4735	31.4545	94.2123	94.2123	77.1325	52.9631	52.519	58.2935	36.2377	36.2377	46.0971	46.3587	54.7157	43.0014	80.2262	80.2262	91.9602	55.5972	44.2744	54.2597	47.5284	36.2309	41.2686	32.4553	33.5085	66.6411	51.8318	60.4016	37.1682	34.2922	30.828	36.9196	63.8542	27.0867	58.292	112.606	67.863	57.7202	52.8853	64.8508
Csa1G528610	8.62415	8.62415	37.87	21.7088	10.2135	18.255	18.255	30.4785	21.4968	16.4464	10.4848	13.3006	13.3006	12.6793	13.2408	8.60967	25.9082	42.8264	42.8264	36.1546	32.2154	11.6809	21.5007	10.2416	10.2416	17.1659	23.6803	11.0686	36.1731	8.11461	58.2844	32.5805	16.2276	24.2006	28.5605	24.7379	8.38912	11.357	27.4338	30.828	40.354	37.2483	30.4725	10.4093	47.2947	10.3083	13.8203	14.9973	45.2249
Csa1G530140	56.673	56.673	126.719	99.0463	60.1462	79.1052	79.1052	132.464	105.692	70.9791	155.525	75.3698	75.3698	107.774	112.988	43.0483	154.37	92.2415	92.2415	169.927	55.7876	44.2644	225.125	67.4242	67.4242	83.3773	63.8339	51.6535	134.357	149.541	151.224	60.8169	121.707	215.944	113.29	142.537	63.7573	116.667	192.894	144.757	107.325	73.6097	135.433	88.4789	102.096	91.0566	67.4757	72.6186	153.594
Csa1G532200	2.46404	2.46404	1.45654	2.7136	0	0	0	1.17225	1.7914	2.5968	0	3.32514	3.32514	3.16983	3.53088	5.1658	0	2.47075	2.47075	1.80773	5.50019	3.6887	3.79424	5.12082	5.12082	9.80909	2.05916	3.68953	2.58379	1.15923	1.57526	2.17203	0	3.72317	1.90403	5.88998	8.38912	3.09735	3.42922	4.02104	4.29298	5.32118	3.38584	0	9.00851	8.59025	8.94257	0.789333	2.5599
Csa1G532260	2.46404	2.46404	0	1.3568	0	0	0	0	2.6871	0	0	1.10838	1.10838	6.33966	4.4136	1.72193	1.07951	1.64717	1.64717	0	0	0	0	13.6555	13.6555	3.67841	4.11831	1.22984	0	5.79615	0	0	0	1.86159	7.61612	0	0.838912	0	0	2.68069	0	0	0	0	0.750709	7.73122	2.43888	0	0
Csa1G532360	28.3365	28.3365	27.6742	36.6335	22.6967	41.0738	41.0738	39.8564	34.9323	14.7152	8.73736	22.1676	22.1676	26.4152	41.4878	18.9413	32.3853	56.8273	56.8273	17.1734	5.50019	9.22174	16.4417	22.1902	22.1902	33.1057	33.9761	11.0686	10.3352	22.0254	22.0536	10.8602	18.9322	26.0622	19.0403	55.3658	14.2615	21.6815	10.2877	38.8701	24.8993	15.0767	28.7796	1.04093	21.0199	18.8985	17.0722	14.9973	44.3716
Csa1G532380	2.46404	2.46404	8.73923	6.78399	6.80901	1.52125	1.52125	9.37799	4.4785	6.92479	0	12.1922	12.1922	6.33966	2.64816	4.30483	4.31803	4.11792	4.11792	6.32705	3.92871	5.53305	3.79424	5.97429	5.97429	9.80909	8.23663	6.14922	0	4.63692	6.30102	4.34406	0.901535	5.58476	8.56814	2.35599	1.67782	3.09735	1.71461	4.02104	9.44456	8.86864	5.07876	3.12278	6.00567	9.44927	3.25184	7.89333	9.3863
Csa1G533390	16.0163	16.0163	16.0219	14.9248	6.80901	10.6488	10.6488	7.03349	10.7484	12.984	12.2323	11.0838	11.0838	20.0756	15.8889	14.6364	9.71558	11.5302	11.5302	13.558	14.9291	9.22174	10.118	19.6298	19.6298	25.7489	11.3254	8.60891	9.04328	13.9108	7.87628	9.77414	13.523	20.4774	17.1363	17.6699	15.9393	10.3245	15.4315	8.04208	6.86877	7.09491	6.77167	6.24557	21.7706	18.0395	12.1944	11.0507	11.0929
Csa1G533400	44.3528	44.3528	46.6092	43.4175	26.1012	25.8613	25.8613	48.0622	56.429	59.7263	66.4039	41.0101	41.0101	38.038	49.4323	44.7703	35.6238	33.767	33.767	62.3667	44.7872	43.0348	63.2373	60.5964	60.5964	74.7943	59.7156	39.355	77.5138	89.2607	55.1339	47.7847	73.0243	40.9549	51.4088	50.6538	52.0125	70.2067	98.5901	49.5928	54.0916	34.5877	59.2521	57.251	90.0851	42.9512	32.5184	44.992	73.3838
Csa1G533420	35.7286	35.7286	39.3265	32.5632	46.5282	38.0313	38.0313	62.1292	35.828	32.0272	47.1817	49.8771	49.8771	45.4342	37.9569	30.9948	59.373	51.8858	51.8858	31.6353	24.358	43.0348	41.7366	48.6478	48.6478	47.8193	43.2423	59.0325	49.0921	40.573	33.0804	40.1826	34.2583	52.1244	56.1689	41.2298	36.9121	50.5901	39.436	44.2314	31.7681	39.022	38.9371	45.8008	35.2833	46.3873	31.7055	40.256	37.5452
Csa1G533470	0	0	2.91308	1.3568	0	0	0	5.86124	1.7914	2.5968	1.74747	0	0	5.28305	2.64816	3.44387	2.15902	5.76509	5.76509	3.61546	0.785741	0.614783	2.52949	5.97429	5.97429	4.90455	1.02958	6.14922	2.58379	2.31846	4.72577	4.34406	1.80307	0	3.80806	1.178	2.51673	4.1298	4.28653	2.68069	1.71719	3.54745	5.07876	1.04093	5.25496	5.15415	1.62592	0.789333	3.4132
Csa1G533480	11.0882	11.0882	20.3915	12.2112	1.13483	3.04251	3.04251	2.3445	4.4785	6.92479	22.7171	5.5419	5.5419	4.22644	4.4136	8.60967	6.47705	2.47075	2.47075	0.903865	5.50019	3.07391	7.58848	20.4833	20.4833	1.22614	8.23663	7.37907	2.58379	8.11461	0	9.77414	5.40921	7.44634	7.61612	4.71198	10.0669	0	1.71461	0	13.7375	7.98177	3.38584	2.08186	5.25496	11.1673	1.62592	3.94667	7.6797
Csa1G533500	115.81	115.81	97.588	62.4127	52.2024	60.8501	60.8501	44.5454	38.5151	43.2799	19.2222	164.04	164.04	94.0383	79.4447	51.658	65.85	77.417	77.417	34.3469	29.8582	36.887	5.05899	143.383	143.383	69.8898	58.686	36.8953	20.6703	30.14	33.0804	38.0105	21.6368	27.9238	99.0096	64.7898	48.6569	26.8437	23.1472	26.8069	35.2024	39.9089	16.9292	36.4325	88.5837	67.863	42.2739	46.5707	54.6112
Csa1G533550	59.137	59.137	34.9569	108.544	40.8541	68.4564	68.4564	60.9569	47.4721	52.8015	62.909	53.2022	53.2022	68.6796	74.1484	33.5777	84.2017	37.8849	37.8849	54.2319	47.9302	46.7235	53.1194	36.6992	36.6992	40.4625	47.3606	49.1938	40.0488	41.7323	67.736	55.3868	57.6982	31.6469	61.881	67.1457	61.2405	105.31	76.3002	37.5297	45.5056	44.3432	64.3309	71.824	57.0539	62.7088	62.598	43.4133	39.2518
Csa1G533570	80.0814	80.0814	101.958	139.75	32.9102	91.2752	91.2752	50.4067	55.5333	48.4735	64.6564	72.0447	72.0447	133.133	106.809	42.1874	93.9172	73.299	73.299	65.0783	32.2154	26.4357	40.4719	75.9589	75.9589	110.352	43.2423	36.8953	73.6381	47.5284	44.1071	36.9245	51.3875	48.4012	122.81	113.088	62.9184	99.1153	76.3002	64.3366	51.5158	39.022	45.7088	63.4966	111.105	87.6205	52.8424	60.7786	78.5036
Csa1G533620	146.61	146.61	122.349	156.032	80.5733	228.188	228.188	145.359	115.545	104.737	85.6261	164.04	164.04	193.36	178.309	82.6528	171.642	151.54	151.54	185.292	111.575	87.914	112.562	126.314	126.314	116.483	92.6621	95.9279	69.7624	147.222	157.526	107.516	101.873	122.865	123.762	161.385	85.569	151.77	102.019	135.375	118.486	95.7813	159.134	93.6835	111.856	136.585	68.2887	82.0906	133.115
Csa1G533630	43.1207	43.1207	64.0877	40.7039	22.6967	71.4989	71.4989	32.823	17.914	30.296	36.6969	52.0939	52.0939	42.2644	30.0125	24.1071	32.3853	36.2377	36.2377	18.0773	31.4296	14.14	17.7065	23.0437	23.0437	44.1409	22.6507	13.5283	28.4217	20.8661	25.2041	23.8923	21.6368	24.2006	28.5605	40.0518	26.0063	22.7139	25.7192	30.828	40.354	15.0767	16.9292	21.8595	34.5326	34.361	18.6981	35.52	23.0391
Csa1G533660	247.636	247.636	217.024	256.435	216.753	257.092	257.092	232.105	168.391	187.835	197.464	207.267	207.267	239.85	188.902	167.889	201.868	188.601	188.601	198.85	241.223	232.388	192.242	223.609	223.609	232.966	197.679	178.327	197.66	263.145	242.589	218.289	191.125	217.805	196.115	206.149	155.199	165.192	154.315	254.666	191.467	212.847	198.071	207.145	207.196	209.602	171.535	194.176	213.325
Csa1G533690	32.0325	32.0325	59.718	77.3375	24.9664	56.2864	56.2864	3.51675	0.895699	1.7312	3.49494	49.8771	49.8771	54.9437	59.1422	16.3584	51.8164	25.5311	25.5311	0.903865	0.785741	6.76261	0	6.82777	6.82777	46.5932	21.6211	12.2984	38.7569	1.15923	0	2.17203	3.60614	1.86159	51.4088	34.1619	14.2615	59.8822	49.7237	2.68069	0	2.66059	5.07876	18.7367	30.0284	14.6034	13.8203	36.3093	5.9731
Csa1G534740	423.815	423.815	329.177	496.588	261.012	432.036	432.036	278.995	235.569	298.632	207.949	394.583	394.583	417.361	391.045	312.531	348.681	241.31	241.31	222.351	212.15	253.291	227.654	343.095	343.095	437.731	315.051	279.175	401.78	304.877	236.288	258.472	283.082	264.345	374.142	384.027	321.303	404.721	347.209	285.494	236.114	271.38	240.394	278.969	374.604	378.83	300.795	295.211	268.789
Csa1G535790	142.914	142.914	189.35	223.872	90.7868	86.7114	86.7114	247.344	169.287	149.749	155.525	169.582	169.582	172.227	213.618	75.7651	313.057	106.242	106.242	232.293	134.362	88.5287	244.096	155.332	155.332	185.147	152.378	76.2504	328.142	126.356	253.616	124.892	257.839	199.19	189.451	279.185	99.8305	313.865	232.33	199.712	206.922	120.613	176.064	114.502	210.949	112.532	78.0442	155.499	215.885
Csa1G536310	25.8724	25.8724	18.935	17.6384	14.7529	27.3826	27.3826	15.2392	12.5398	16.4464	20.9697	19.9508	19.9508	20.0756	15.8889	24.1071	16.1926	25.5311	25.5311	11.7502	17.2863	14.14	21.5007	18.7764	18.7764	23.2966	19.562	17.2178	14.2109	19.7069	14.1773	17.3762	8.11381	22.339	23.8004	21.2039	15.1004	16.5192	18.8607	10.7228	7.72737	28.3796	10.1575	15.6139	22.5213	28.3478	19.5111	29.2053	6.8264
Csa1G537370	120.738	120.738	112.153	48.8447	27.236	132.349	132.349	38.6842	14.3312	17.312	8.73736	145.198	145.198	91.9251	42.3705	32.7167	64.7705	135.068	135.068	40.6739	18.8578	16.5991	13.9122	75.1054	75.1054	73.5682	40.1536	29.5163	24.546	59.1207	25.2041	11.9462	16.2276	20.4774	66.6411	80.1037	24.3284	38.2007	15.4315	61.6559	11.1618	4.43432	15.2363	18.7367	68.3145	70.44	47.1517	15.7867	23.8924
Csa1G537400	94.8656	94.8656	65.5442	89.5487	23.8315	25.8613	25.8613	7.03349	10.7484	8.65599	0	85.3453	85.3453	80.3024	40.6051	34.4387	30.2262	27.1783	27.1783	0.903865	9.42889	2.45913	2.52949	110.098	110.098	127.518	59.7156	29.5163	36.1731	18.5477	1.57526	15.2042	1.80307	1.86159	86.6334	78.9257	37.751	50.5901	68.5844	5.36139	5.15158	6.20805	1.69292	5.20464	87.833	42.9512	24.3888	21.312	6.8264
Csa1G538180	6.16011	6.16011	7.28269	4.07039	4.53934	1.52125	1.52125	1.17225	2.6871	0.865599	0	11.0838	11.0838	9.50949	7.06175	6.88774	5.39754	4.11792	4.11792	1.80773	2.35722	4.30348	0	5.97429	5.97429	17.1659	6.17747	3.68953	3.87569	3.47769	7.87628	2.17203	0	0	3.80806	9.42396	5.03347	6.19471	4.28653	2.68069	2.57579	3.54745	1.69292	2.08186	7.50709	5.15415	6.50368	5.52533	1.7066
Csa1G538210	34.4966	34.4966	17.4785	24.4224	5.67417	18.255	18.255	10.5502	0.895699	12.1184	3.49494	57.6358	57.6358	58.1135	15.8889	13.7755	4.31803	9.05943	9.05943	13.558	3.92871	2.45913	3.79424	29.018	29.018	74.7943	23.6803	9.83876	12.919	12.7515	7.87628	6.51609	3.60614	0	42.8407	42.4078	15.1004	10.3245	9.43036	5.36139	4.29298	4.43432	0	6.24557	78.8245	27.4888	13.0074	11.84	14.5061
Csa1G538220	57.905	57.905	43.6961	59.6991	35.1799	28.9038	28.9038	57.4402	55.5333	54.5327	34.9494	68.7196	68.7196	45.4342	78.562	54.2409	49.6574	46.1207	46.1207	58.7512	45.573	32.5835	30.3539	60.5964	60.5964	67.4375	54.5677	54.1132	20.6703	37.0953	50.4082	38.0105	54.9936	33.5085	73.3052	82.4597	41.1067	30.9735	12.8596	42.8911	50.6572	40.7957	37.2442	37.4734	60.8074	34.361	44.7128	52.096	59.731
Csa1G538250	81.3134	81.3134	65.5442	93.6191	78.3036	83.6689	83.6689	71.5072	100.318	80.5007	85.6261	75.3698	75.3698	89.8118	85.6238	88.6796	86.3607	86.4764	86.4764	86.771	78.5741	71.3148	97.3855	68.2777	68.2777	72.3421	68.9818	65.1818	77.5138	75.3499	61.4349	69.505	93.7596	106.11	95.2015	68.3237	93.1192	125.959	87.4452	56.2946	75.5565	78.044	99.8822	67.6603	71.3174	67.0039	78.8572	80.512	70.8239
Csa1G538810	119.506	119.506	112.153	134.323	77.1688	88.2327	88.2327	84.4019	106.588	102.141	71.6463	155.173	155.173	194.416	143.883	107.621	99.3148	93.8886	93.8886	103.041	91.146	114.964	65.7668	180.936	180.936	196.182	158.555	103.307	93.0165	86.9422	81.9133	85.7952	73.9259	81.9097	158.035	133.113	137.581	87.7583	84.0159	75.0594	117.628	75.3834	64.3309	93.6835	191.431	155.484	108.937	108.139	91.3031
Csa1G540370	119.506	119.506	384.526	344.627	45.3934	179.508	179.508	301.268	72.5516	111.662	136.303	148.523	148.523	228.228	108.574	49.9361	153.29	149.069	149.069	342.565	96.6461	47.9531	104.974	93.8818	93.8818	155.719	60.7451	56.5729	182.157	278.215	337.105	39.0966	22.5384	102.387	317.973	303.923	127.515	85.6934	93.4463	528.097	202.629	70.0622	20.315	59.3329	279.264	151.188	75.6053	76.5653	724.451
Csa1G540870	550.713	550.713	619.028	671.615	441.451	386.398	386.398	534.545	556.229	570.43	477.06	499.879	499.879	411.021	601.132	667.249	709.237	342.611	342.611	534.184	516.232	327.064	534.988	535.126	535.126	615.521	578.623	416.917	755.759	412.686	379.636	347.525	774.419	526.829	520.752	633.762	572.977	671.093	681.558	541.5	499.703	442.545	392.757	431.985	590.808	397.729	504.848	425.451	430.916
Csa1G541900	51.7449	51.7449	24.7611	23.0656	27.236	21.2975	21.2975	41.0287	24.1839	26.8336	12.2323	43.2268	43.2268	32.7549	39.7224	32.7167	20.5107	18.9424	18.9424	28.9237	22.7865	30.7391	29.0892	46.0874	46.0874	45.3671	21.6211	33.2058	37.465	20.8661	23.6288	33.6665	20.7353	20.4774	35.2246	50.6538	26.8452	36.1358	46.2945	17.4245	34.3439	22.1716	32.1655	31.2278	37.5355	21.4756	26.8277	24.4693	38.3985
Csa1G542480	44.3528	44.3528	29.1308	29.8496	24.9664	31.9463	31.9463	21.1005	13.4355	27.6992	10.4848	33.2514	33.2514	23.2454	26.4816	25.829	21.5902	31.2962	31.2962	11.7502	21.215	28.28	22.7654	40.1131	40.1131	39.2364	25.7395	22.1372	15.5028	23.1846	17.3278	28.2364	27.9476	24.2006	31.4165	24.7379	34.3954	27.8762	12.8596	21.4455	28.3337	21.2847	13.5433	26.0232	33.0312	19.7576	24.3888	27.6267	34.9853
Csa1G542490	25.8724	25.8724	43.6961	18.9952	10.2135	39.5526	39.5526	49.2344	44.785	32.0272	41.9393	50.9855	50.9855	31.6983	18.5371	18.9413	17.2721	77.417	77.417	65.9821	53.4304	29.5096	39.2072	34.1388	34.1388	33.1057	22.6507	11.0686	21.9622	31.2992	85.0638	28.2364	72.1228	40.9549	31.4165	48.2978	21.8117	20.649	12.8596	53.6139	59.2431	31.0402	25.3938	15.6139	29.2777	18.0395	7.31664	16.576	48.6381
Csa1G554560	9.85617	9.85617	10.1958	31.2064	14.7529	7.60627	7.60627	12.8947	17.0183	14.7152	5.24241	27.7095	27.7095	17.9624	30.0125	12.9145	32.3853	4.94151	4.94151	13.558	16.5006	14.7548	10.118	22.1902	22.1902	19.6182	17.5028	12.2984	20.6703	0	14.1773	14.1182	28.8491	22.339	12.3762	27.0939	16.7782	26.8437	17.1461	2.68069	7.72737	16.8504	23.7009	22.9004	26.2748	7.73122	9.75553	13.4187	9.3863
Csa1G554570	99.7937	99.7937	148.567	213.017	103.27	127.785	127.785	93.7799	133.459	138.496	159.02	152.956	152.956	147.925	131.525	108.482	123.064	109.537	109.537	108.464	106.075	105.743	159.358	105.83	105.83	122.614	95.7508	102.077	117.563	81.1461	103.967	120.548	168.587	174.989	121.858	136.647	94.797	128.024	120.88	83.1015	105.607	94.8944	106.654	140.525	147.89	115.968	109.75	93.9306	132.261
Csa1G554580	187.267	187.267	170.415	170.957	140.72	139.955	139.955	181.699	193.471	145.421	249.888	207.267	207.267	150.039	163.303	150.669	226.697	107.89	107.89	214.216	150.862	123.571	288.362	211.661	211.661	153.267	159.585	184.477	220.914	226.05	168.552	141.182	206.452	249.452	140.898	194.369	129.192	181.711	248.619	154.14	183.74	125.935	182.835	192.572	127.621	174.382	159.34	133.397	165.54
Csa1G555590	86.2415	86.2415	56.805	137.037	57.8766	77.5839	77.5839	62.1292	80.6129	64.9199	62.909	88.6704	88.6704	85.5854	78.562	48.2141	94.9967	45.2972	45.2972	102.137	71.5024	76.8479	82.2086	49.5013	49.5013	68.6636	46.331	65.1818	68.4705	70.713	70.8865	55.3868	105.48	76.325	64.737	73.0357	69.6297	119.764	66.0125	49.5928	62.6775	69.1754	82.953	85.3561	61.5582	48.9644	43.8999	71.04	73.3838
Csa1G560660	373.302	373.302	332.091	322.918	334.776	404.653	404.653	426.698	381.568	395.579	401.918	383.5	383.5	398.342	341.612	384.852	408.054	378.849	378.849	369.681	353.583	370.714	342.746	380.648	380.648	340.866	402.565	332.058	328.142	394.138	381.212	398.568	422.82	353.701	355.102	369.891	365.765	344.839	361.783	486.546	382.075	426.581	399.529	343.506	320.553	373.676	351.199	377.301	450.542
Csa1G560700	61.6011	61.6011	65.5442	47.4879	41.9889	28.9038	28.9038	49.2344	21.4968	32.8928	19.2222	68.7196	68.7196	44.3776	27.3643	41.3264	23.7492	75.7698	75.7698	51.5203	47.1445	47.3383	12.6475	60.5964	60.5964	171.659	92.6621	39.355	20.6703	28.9807	20.4783	28.2364	19.8338	16.7543	70.4491	87.1717	78.8577	34.0709	27.4338	38.8701	25.7579	33.7008	27.0867	24.9823	147.89	67.0039	69.1016	23.68	40.9584
Csa1G560750	311.701	311.701	302.96	500.658	245.124	620.671	620.671	424.354	553.542	349.702	845.776	407.884	407.884	308.53	449.304	185.108	590.491	436.5	436.5	682.418	396.799	414.978	1052.27	203.126	203.126	409.53	277.986	218.912	621.402	357.043	619.075	458.299	952.021	1167.21	312.261	477.088	265.096	909.589	729.567	568.307	388.944	330.8	1178.27	561.06	355.836	286.914	294.292	312.576	381.425
Csa1G560760	1808.61	1808.61	1736.19	2326.91	1033.83	2920.81	2920.81	2318.71	3471.73	1744.18	4400.13	2784.25	2784.25	2091.03	2234.16	885.074	2554.12	2184.97	2184.97	2826.39	1884.99	2253.79	6030.31	1130	1130	1966.72	1171.66	964.198	2674.23	2330.05	2202.21	1771.29	5403.8	5420.94	1583.2	2364.24	1345.61	4351.78	2835.11	2243.74	1401.23	1271.76	5375.02	2724.11	1985.63	1456.91	1347.89	1315.03	2060.72
Csa1G560830	367.142	367.142	400.548	351.411	187.248	281.432	281.432	310.646	229.299	223.324	104.848	487.687	487.687	488.154	278.057	222.129	290.388	200.955	200.955	276.583	253.009	237.921	161.888	332.854	332.854	436.505	264.602	188.166	241.585	241.12	307.175	232.407	192.027	240.144	383.662	338.085	207.211	210.62	232.33	300.238	240.407	266.946	150.67	180.081	445.921	284.337	230.068	217.067	405.317
Csa1G561360	294.453	294.453	151.48	46.1311	21.5619	126.264	126.264	32.823	20.6011	23.3712	10.4848	233.868	233.868	133.133	87.3892	37.8825	39.9418	191.895	191.895	29.8275	12.5719	18.4435	15.177	394.303	394.303	116.483	55.5972	28.2864	32.2974	110.127	23.6288	27.1504	13.523	11.1695	201.827	74.2137	47.818	19.6166	19.718	53.6139	18.8891	17.7373	13.5433	29.146	135.878	118.545	69.9146	44.2027	57.1711
Csa1G561400	4.92808	4.92808	7.28269	10.8544	3.4045	3.04251	3.04251	7.03349	6.26989	4.32799	0	9.97542	9.97542	10.5661	8.82719	1.72193	3.23853	4.11792	4.11792	9.03865	4.71445	4.91826	7.58848	4.26735	4.26735	11.0352	12.3549	9.83876	3.87569	8.11461	3.15051	3.25805	0	5.58476	3.80806	9.42396	4.19456	7.22716	3.42922	12.0631	5.15158	7.09491	3.38584	4.16371	12.7621	9.44927	5.69072	3.15733	5.9731
Csa1G561980	27.1045	27.1045	37.87	54.2719	23.8315	22.8188	22.8188	16.4115	19.7054	9.52159	10.4848	48.7687	48.7687	38.038	38.8396	32.7167	46.4189	9.05943	9.05943	22.5966	15.7148	8.60696	16.4417	23.8972	23.8972	44.1409	36.0352	33.2058	37.465	16.2292	14.1773	11.9462	17.1292	22.339	45.6967	40.0518	44.4623	48.5252	87.4452	12.0631	7.72737	15.9635	32.1655	7.28649	36.034	34.361	29.2666	18.944	13.6528
Csa1G568540	1.23202	1.23202	14.5654	6.78399	12.4832	9.12752	9.12752	8.20574	11.6441	17.312	6.98989	12.1922	12.1922	13.7359	2.64816	13.7755	4.31803	7.41226	7.41226	10.8464	12.5719	11.0661	7.58848	15.3625	15.3625	8.58296	10.2958	15.988	10.3352	16.2292	4.72577	7.60211	2.7046	11.1695	5.71209	5.88998	10.9059	14.4543	0.857305	17.4245	7.72737	6.20805	3.38584	3.12278	11.2606	7.73122	12.1944	15.7867	11.9462
Csa1G568550	224.228	224.228	177.698	238.796	113.483	231.231	231.231	109.019	129.876	97.8127	94.3635	234.977	234.977	206.039	165.951	94.7064	156.529	156.481	156.481	144.618	92.7174	108.202	107.503	197.152	197.152	160.624	119.431	114.376	96.8922	144.904	105.542	94.4833	120.806	130.311	119.002	147.249	119.125	158.997	135.454	135.375	85.001	87.7995	157.441	102.011	112.606	150.329	118.692	110.507	105.809
Csa1G569080	20.9444	20.9444	24.7611	16.2816	20.427	10.6488	10.6488	18.756	8.95699	19.0432	12.2323	25.4927	25.4927	19.019	18.5371	18.9413	10.7951	18.1189	18.1189	18.0773	11.7861	12.9104	16.4417	29.018	29.018	19.6182	12.3549	13.5283	6.45948	18.5477	6.30102	10.8602	13.523	3.72317	16.1843	28.2719	17.6171	8.25961	7.71575	12.0631	16.3133	11.5292	11.8504	20.8186	19.5184	20.6166	18.6981	11.84	16.2127
Csa1G569260	62.8331	62.8331	43.6961	88.1919	63.5507	82.1477	82.1477	57.4402	65.386	57.1295	62.909	62.0693	62.0693	69.7363	52.0804	59.4067	64.7705	57.6509	57.6509	69.5976	55.0019	62.7079	44.2661	76.8124	76.8124	74.7943	54.5677	63.9519	87.849	40.573	39.3814	64.0749	47.7814	53.986	71.4012	71.8577	67.9518	66.0769	66.8698	38.8701	56.6674	71.836	45.7088	59.3329	66.0624	48.9644	53.6554	60.7786	58.8777
Csa1G569280	157.699	157.699	198.089	306.636	45.3934	147.562	147.562	65.6459	98.5269	36.3551	22.7171	174.016	174.016	244.077	213.618	53.3799	66.9295	70.8283	70.8283	25.3082	34.5726	11.6809	6.32373	129.728	129.728	198.634	168.851	43.0446	65.8867	38.2546	18.9031	31.4944	120.806	13.0311	193.259	269.761	82.2133	100.148	44.5799	88.4629	73.8393	55.8724	86.3388	10.4093	206.445	141.739	94.3034	40.256	83.6234
Csa1G569320	168.787	168.787	205.372	123.469	164.551	200.805	200.805	195.765	205.115	199.953	213.192	152.956	152.956	169.058	161.538	187.691	144.654	219.897	219.897	187.1	223.936	183.82	199.83	185.203	185.203	169.207	189.442	186.936	165.363	209.821	248.89	213.945	227.187	208.498	170.411	139.003	178.688	134.219	162.031	246.624	214.649	201.318	226.851	200.899	223.711	169.228	169.909	152.341	211.618
Csa1G569440	8.62415	8.62415	5.82615	10.8544	4.53934	15.2125	15.2125	3.51675	7.16559	5.19359	3.49494	23.276	23.276	10.5661	3.53088	4.30483	12.9541	23.0604	23.0604	13.558	8.64315	12.2957	11.3827	7.68124	7.68124	12.2614	3.08874	8.60891	6.45948	3.47769	9.45153	3.25805	3.60614	3.72317	7.61612	12.958	5.03347	8.25961	20.5753	8.04208	10.3032	2.66059	5.07876	8.32742	23.272	13.7444	0.81296	12.6293	4.2665
Csa1G569460	30.8005	30.8005	40.7831	52.9151	9.07868	18.255	18.255	7.03349	6.26989	7.79039	8.73736	90.8872	90.8872	86.642	40.6051	10.3316	21.5902	11.5302	11.5302	3.61546	3.92871	2.45913	6.32373	21.3368	21.3368	61.3068	27.7986	13.5283	10.3352	4.63692	0	8.68812	13.523	5.58476	54.2649	53.0098	17.6171	24.7788	13.7169	1.34035	4.29298	1.77373	11.8504	16.6548	45.0426	35.22	18.6981	22.1013	1.7066
Csa1G569490	23.4084	23.4084	23.3046	58.3423	19.2922	33.4676	33.4676	17.5837	25.9753	22.5056	19.2222	21.0592	21.0592	29.5851	33.5433	19.8022	30.2262	10.7066	10.7066	28.0198	20.4293	20.9026	22.7654	7.68124	7.68124	18.392	20.5916	22.1372	32.2974	4.63692	11.0268	19.5483	30.6522	26.0622	16.1843	35.3399	23.4895	53.6875	30.0057	12.0631	23.1821	24.8322	20.315	17.6958	16.5156	24.0527	14.6333	15.7867	17.9193
Csa1G570060	96.0976	96.0976	68.4573	62.4127	43.1237	79.1052	79.1052	32.823	32.2452	35.4896	36.6969	114.163	114.163	108.831	68.8521	61.1287	68.009	57.6509	57.6509	38.8662	49.5017	39.3461	35.4129	98.1491	98.1491	68.6636	63.8339	50.4236	63.3029	67.2353	45.6824	44.5266	27.046	57.7091	72.3532	87.1717	53.6903	55.7524	58.2968	50.9332	51.5158	40.7957	42.323	33.3097	96.8415	86.7615	53.6554	52.8853	53.7579
Csa1G570110	29.5685	29.5685	34.9569	69.1967	20.427	41.0738	41.0738	29.3062	34.0366	26.8336	19.2222	50.9855	50.9855	54.9437	46.7841	32.7167	42.1008	23.0604	23.0604	28.9237	29.0724	29.5096	21.5007	50.3548	50.3548	40.4625	33.9761	18.4477	28.4217	25.503	29.9298	38.0105	29.7507	29.7854	35.2246	44.7638	20.9728	27.8762	31.7203	37.5297	38.6368	34.5877	23.7009	23.9413	42.7904	30.0659	21.9499	19.7333	29.0122
Csa1G570160	11.0882	11.0882	8.73923	10.8544	11.3483	4.56376	4.56376	11.7225	20.6011	11.2528	17.4747	14.4089	14.4089	10.5661	15.8889	9.47064	16.1926	13.1774	13.1774	18.9812	10.2146	14.14	13.9122	23.0437	23.0437	12.2614	21.6211	2.45969	16.7947	12.7515	14.1773	8.68812	13.523	13.0311	12.3762	15.3139	7.5502	7.22716	6.85844	17.4245	9.44456	4.43432	5.07876	10.4093	11.2606	7.73122	13.0074	8.68266	14.5061
Csa1G570180	1935.51	1935.51	1594.91	1366.3	604.867	2767.16	2767.16	1863.88	1424.16	1028.33	1252.94	1161.58	1161.58	1206.65	1132.53	674.137	1418.47	1975.78	1975.78	1927.04	1469.34	1342.07	1407.66	1373.23	1373.23	812.929	659.96	953.13	1294.48	2965.31	1331.09	1078.41	1169.29	1409.22	1287.12	1220.4	848.979	966.374	748.428	2040.01	1356.58	979.097	1295.08	1028.44	660.624	1306.58	852.796	663.829	1414.77
Csa1G570240	8.62415	8.62415	5.82615	6.78399	4.53934	3.04251	3.04251	2.3445	0.895699	4.32799	0	11.0838	11.0838	13.7359	6.17903	0.860967	3.23853	5.76509	5.76509	0.903865	0	1.22957	0	3.41388	3.41388	12.2614	1.02958	4.91938	3.87569	2.31846	0	0	0.901535	0	19.9923	1.178	0.838912	3.09735	6.85844	1.34035	0.858596	0.886864	1.69292	1.04093	9.00851	4.29512	0.81296	2.368	0
Csa1G570740	9.85617	9.85617	4.36961	1.3568	1.13483	1.52125	1.52125	0	2.6871	0	0	12.1922	12.1922	7.39627	1.76544	1.72193	0	8.23585	8.23585	0	0	0.614783	0	11.0951	11.0951	2.45227	3.08874	0	2.58379	3.47769	0	0	0	1.86159	5.71209	0	1.67782	0	1.71461	1.34035	0	0	0	0	9.75922	10.3083	3.25184	1.57867	0.8533
Csa1G570750	12.3202	12.3202	10.1958	10.8544	19.2922	18.255	18.255	18.756	13.4355	13.8496	17.4747	22.1676	22.1676	15.8491	13.2408	14.6364	19.4312	21.4132	21.4132	10.8464	12.5719	6.14783	17.7065	13.6555	13.6555	13.4875	24.7099	12.2984	18.0866	20.8661	14.1773	11.9462	13.523	20.4774	23.8004	10.602	13.4226	18.5841	19.718	13.4035	11.1618	14.1898	3.38584	14.573	21.0199	22.3346	17.8851	14.9973	13.6528
Csa1G570760	33.2646	33.2646	36.4134	44.7743	40.8541	41.0738	41.0738	30.4785	42.0979	42.4143	43.6868	43.2268	43.2268	52.8305	43.2532	37.0216	45.3394	29.649	29.649	30.7314	24.358	38.1165	39.2072	22.1902	22.1902	44.1409	31.9169	28.2864	49.0921	24.3438	47.2577	38.0105	39.6675	22.339	53.3129	40.0518	37.751	62.9795	49.7237	14.7438	21.4649	34.5877	30.4725	52.0464	49.5468	49.8234	41.461	46.5707	26.4523
Csa1G571840	17.2483	17.2483	7.28269	16.2816	14.7529	10.6488	10.6488	31.6507	27.7667	22.5056	13.9798	21.0592	21.0592	12.6793	12.3581	17.2193	17.2721	16.4717	16.4717	16.2696	18.072	24.5913	27.8244	17.0694	17.0694	28.2011	15.4437	4.91938	24.546	17.3884	34.6556	23.8923	27.9476	20.4774	21.8964	14.1359	8.38912	21.6815	27.4338	20.1052	18.0305	24.8322	27.0867	17.6958	9.00851	6.8722	11.3814	11.0507	28.1589
Csa1G572430	92.4016	92.4016	69.9138	128.896	60.1462	106.488	106.488	106.675	103.005	54.5327	90.8685	101.971	101.971	105.661	105.044	56.8238	106.871	60.1217	60.1217	90.3865	62.0735	87.914	117.621	60.5964	60.5964	82.1512	66.9226	49.1938	102.06	113.604	91.3648	61.9029	83.8428	89.3561	79.0173	114.266	72.1464	124.927	119.165	93.8243	58.3845	71.836	108.347	57.251	90.0851	91.9157	84.5479	57.6213	81.0635
Csa1G573610	190.963	190.963	353.939	116.685	108.944	349.888	349.888	222.727	143.312	111.662	412.403	209.484	209.484	206.039	146.531	92.9844	346.522	327.787	327.787	312.737	129.647	128.49	481.869	151.064	151.064	203.539	126.638	116.835	360.439	242.279	489.904	160.73	377.743	403.964	312.261	179.055	92.2803	215.782	331.777	347.15	239.548	119.727	482.482	232.127	255.241	153.765	135.764	213.12	285.855
Csa1G573620	160.163	160.163	158.763	177.741	146.394	179.508	179.508	164.115	144.208	133.302	155.525	128.572	128.572	117.284	134.173	135.172	141.416	145.774	145.774	116.599	160.291	146.318	118.886	120.339	120.339	132.423	119.431	131.593	100.768	179.681	141.773	144.44	136.132	154.512	130.426	129.58	126.676	147.641	126.024	160.842	126.214	148.993	148.977	105.134	115.609	161.497	143.081	106.56	133.968
Csa1G573630	7.39213	7.39213	13.1088	17.6384	9.07868	7.60627	7.60627	18.756	9.85269	5.19359	5.24241	14.4089	14.4089	22.1888	6.17903	6.02677	6.47705	4.11792	4.11792	12.6541	9.42889	5.53305	6.32373	11.0951	11.0951	17.1659	8.23663	4.91938	2.58379	13.9108	6.30102	9.77414	8.11381	1.86159	11.4242	14.1359	12.5837	8.25961	6.00114	14.7438	15.4547	10.6424	1.69292	3.12278	9.00851	10.3083	8.1296	6.31466	11.0929
Csa1G573670	125.666	125.666	136.915	113.971	83.9778	94.3177	94.3177	104.33	120.919	121.184	82.1312	169.582	169.582	137.359	152.71	82.6528	102.553	93.8886	93.8886	107.56	108.432	106.972	104.974	152.771	152.771	169.207	125.609	71.331	112.395	98.5345	108.693	105.343	114.495	96.8024	143.754	149.605	115.77	97.0504	112.307	103.207	103.032	103.763	81.2601	96.8063	169.66	154.624	98.3682	90.7733	112.636
Csa1G573680	49.2808	49.2808	59.718	50.2015	21.5619	109.53	109.53	25.7895	47.4721	34.624	31.4545	69.8279	69.8279	49.6607	42.3705	23.2461	47.4984	76.5934	76.5934	62.3667	51.0732	48.5678	48.0604	52.0617	52.0617	79.6989	28.8282	33.2058	34.8812	48.6876	59.8597	53.2148	41.4706	46.5396	53.3129	62.4338	27.6841	53.6875	42.008	64.3366	49.7986	35.4745	42.323	32.2688	70.5667	42.9512	32.5184	35.52	27.3056
Csa1G574810	65.2971	65.2971	75.74	94.9759	46.5282	47.1589	47.1589	52.7512	59.1161	37.2207	31.4545	59.8525	59.8525	76.0759	107.692	37.0216	105.792	46.9443	46.9443	47.001	36.1441	30.1244	58.1784	45.2339	45.2339	82.1512	66.9226	30.7461	120.146	34.7769	45.6824	61.9029	67.6151	53.986	72.3532	65.9678	43.6234	126.991	135.454	34.849	41.2126	29.2665	55.8663	45.8008	67.5638	38.6561	44.7128	50.5173	46.9315
Csa1G574820	11.0882	11.0882	18.935	13.568	4.53934	3.04251	3.04251	5.86124	10.7484	15.5808	6.98989	14.4089	14.4089	11.6227	7.94447	8.60967	47.4984	2.47075	2.47075	17.1734	8.64315	4.30348	16.4417	12.8021	12.8021	35.558	15.4437	4.91938	34.8812	6.95538	0	5.43008	21.6368	14.8927	17.1363	27.0939	10.0669	28.9086	27.4338	6.70173	12.0203	13.303	15.2363	14.573	26.2748	7.73122	4.0648	11.84	26.4523
Csa1G574840	299.381	299.381	536.006	329.702	250.798	162.774	162.774	718.588	325.139	425.875	359.979	232.76	232.76	316.983	376.038	243.654	453.394	289.078	289.078	353.411	260.08	289.563	228.919	508.669	508.669	464.706	347.998	287.784	421.158	324.584	326.078	359.471	416.509	225.252	606.434	594.888	374.155	496.609	584.682	321.683	1024.31	399.089	303.032	313.319	893.344	417.486	436.56	243.115	492.354
Csa1G574910	36.9606	36.9606	30.5873	13.568	12.4832	25.8613	25.8613	18.756	14.3312	13.8496	13.9798	36.5765	36.5765	22.1888	15.8889	29.2729	15.1131	42.0028	42.0028	17.1734	16.5006	8.60696	5.05899	40.1131	40.1131	19.6182	22.6507	29.5163	16.7947	19.7069	14.1773	10.8602	11.72	13.0311	27.6084	18.8479	24.3284	10.3245	10.2877	13.4035	13.7375	14.1898	11.8504	7.28649	28.527	22.3346	18.6981	16.576	23.0391
Csa1G574920	54.2089	54.2089	48.0657	40.7039	62.4159	62.3714	62.3714	52.7512	41.2022	45.8767	47.1817	93.1039	93.1039	73.9627	44.136	78.348	51.8164	58.4745	58.4745	47.9048	40.8585	39.3461	26.5597	73.3985	73.3985	64.9852	36.0352	63.9519	46.5083	63.7576	23.6288	34.7525	18.9322	26.0622	72.3532	31.8059	61.2405	37.1682	38.5787	50.9332	32.6267	36.3614	23.7009	48.9236	59.306	61.8498	65.0368	61.568	49.4914
Csa1G574970	465.704	465.704	426.766	260.505	237.18	352.931	352.931	341.124	257.961	232.846	323.282	338.056	338.056	338.115	232.155	290.146	200.789	298.961	298.961	303.699	298.582	250.217	264.332	453.193	453.193	342.092	252.247	287.784	275.174	617.869	286.696	259.558	183.012	260.622	368.43	295.677	329.692	332.449	367.784	406.125	346.014	247.435	228.544	260.232	286.02	541.186	339.817	230.485	309.748
Csa1G574980	7.39213	7.39213	0	1.3568	1.13483	1.52125	1.52125	2.3445	0	1.7312	1.74747	1.10838	1.10838	1.05661	6.17903	6.02677	1.07951	14.8245	14.8245	2.71159	0.785741	0	1.26475	15.3625	15.3625	6.13068	6.17747	7.37907	9.04328	19.7069	1.57526	3.25805	3.60614	0	16.1843	8.24597	0.838912	14.4543	19.718	2.68069	4.29298	0.886864	0	0	16.5156	7.73122	9.75553	3.15733	0.8533
Csa1G575070	123.202	123.202	97.588	162.816	18.1574	88.2327	88.2327	29.3062	17.0183	19.9088	15.7272	147.415	147.415	143.699	67.0867	16.3584	33.4648	46.1207	46.1207	52.4242	29.0724	19.0583	18.9712	73.3985	73.3985	126.292	32.9465	11.0686	18.0866	32.4584	33.0804	19.5483	27.046	11.1695	123.762	121.334	36.0732	52.655	18.0034	45.5718	16.3133	15.9635	22.0079	11.4502	144.136	81.6074	34.1443	16.576	37.5452
Csa1G575080	24.6404	24.6404	23.3046	16.2816	29.5057	18.255	18.255	16.4115	12.5398	19.0432	5.24241	27.7095	27.7095	26.4152	21.1853	24.968	15.1131	23.0604	23.0604	16.2696	6.28593	14.7548	12.6475	36.6992	36.6992	39.2364	15.4437	18.4477	19.3784	27.8215	7.87628	22.8063	10.8184	13.0311	29.5125	32.9839	22.6506	25.8113	17.1461	9.38243	14.5961	19.511	8.46459	13.5321	42.0397	30.9249	20.324	32.3627	19.6259
Csa1G575090	70.2252	70.2252	93.2184	46.1311	22.6967	80.6264	80.6264	41.0287	26.871	25.1024	34.9494	118.597	118.597	112.001	47.6668	16.3584	56.1344	79.8877	79.8877	59.6551	16.5006	15.3696	44.2661	53.7687	53.7687	175.338	62.8043	11.0686	49.0921	44.0507	39.3814	32.5805	39.6675	16.7543	174.219	124.868	36.0732	69.1742	54.0102	68.3577	36.061	15.0767	71.1026	29.146	228.966	73.8761	34.9573	22.1013	87.0366
Csa1G575120	20.9444	20.9444	21.8481	20.352	18.1574	9.12752	9.12752	16.4115	15.2269	19.9088	19.2222	22.1676	22.1676	23.2454	22.9507	18.0803	26.9877	24.7075	24.7075	31.6353	28.2867	20.2878	35.4129	38.4062	38.4062	20.8443	19.562	18.4477	11.6271	22.0254	42.5319	27.1504	23.4399	20.4774	23.8004	17.6699	26.0063	15.4868	12.8596	13.4035	24.8993	27.4928	35.5513	27.0641	26.2748	18.0395	20.324	15.7867	21.3325
Csa1G575130	1657.07	1657.07	2538.75	530.508	598.058	1232.22	1232.22	2675.07	549.959	1074.21	136.303	1772.3	1772.3	1350.35	1479.44	433.066	953.206	1672.7	1672.7	611.013	577.52	634.456	25.2949	1489.31	1489.31	510.073	611.57	736.677	329.434	1702.91	332.379	600.567	112.692	154.512	2279.12	491.224	971.46	188.939	61.726	2501.09	2553.47	768.024	89.7247	486.113	1131.32	2047.92	1137.33	378.88	2262.95
Csa1G580250	27.1045	27.1045	11.6523	17.6384	5.67417	3.04251	3.04251	0	2.6871	4.32799	1.74747	21.0592	21.0592	16.9058	18.5371	5.1658	0	5.76509	5.76509	0.903865	1.57148	0.614783	1.26475	27.3111	27.3111	15.9398	10.2958	2.45969	5.16759	9.27384	1.57526	1.08602	0.901535	0	13.3282	14.1359	9.22803	10.3245	11.145	2.68069	0	2.66059	0	0	14.2635	10.3083	12.1944	2.368	0.8533
Csa1G580750	28.3365	28.3365	13.1088	14.9248	4.53934	7.60627	7.60627	4.68899	2.6871	5.19359	6.98989	14.4089	14.4089	16.9058	3.53088	10.3316	6.47705	9.05943	9.05943	2.71159	3.14296	5.53305	1.26475	12.8021	12.8021	15.9398	9.26621	31.976	23.2541	4.63692	1.57526	6.51609	3.60614	3.72317	29.5125	16.4919	11.7448	22.7139	29.1484	12.0631	8.58596	7.09491	3.38584	3.12278	20.2691	23.1937	8.94257	7.89333	4.2665
Csa1G586820	18.4803	18.4803	27.6742	39.3471	12.4832	27.3826	27.3826	21.1005	19.7054	13.8496	17.4747	15.5173	15.5173	29.5851	23.8334	17.2193	20.5107	24.7075	24.7075	18.0773	16.5006	19.0583	27.8244	14.509	14.509	35.558	12.3549	13.5283	21.9622	10.4331	6.30102	22.8063	26.1445	22.339	23.8004	15.3139	12.5837	47.4928	37.7214	20.1052	14.5961	15.9635	27.0867	17.6958	27.0255	18.0395	18.6981	13.4187	11.0929
Csa1G586880	36.9606	36.9606	40.7831	20.352	20.427	13.6913	13.6913	18.756	8.06129	15.5808	10.4848	48.7687	48.7687	32.7549	17.6544	15.4974	11.8746	36.2377	36.2377	11.7502	11.0004	11.0661	6.32373	28.1645	28.1645	42.9148	27.7986	17.2178	16.7947	19.7069	20.4783	8.68812	18.9322	16.7543	23.8004	31.8059	26.8452	13.4219	8.57305	13.4035	13.7375	15.9635	5.07876	6.24557	26.2748	25.7707	26.8277	29.9947	12.7995
Csa1G587440	125.666	125.666	104.871	81.4079	83.9778	108.009	108.009	103.158	74.343	81.3663	87.3736	104.188	104.188	115.17	92.6855	86.9577	65.85	97.183	97.183	101.233	74.6454	75.6183	75.8848	112.658	112.658	152.041	101.928	73.7907	65.8867	99.6937	114.994	82.5372	90.1535	107.972	140.898	136.647	84.7301	61.9471	91.7317	107.228	92.7284	92.2338	96.4964	72.8649	126.119	121.123	81.296	91.5626	109.222
Csa1G587460	36.9606	36.9606	36.4134	35.2768	9.07868	24.3401	24.3401	4.68899	5.37419	6.05919	5.24241	29.9263	29.9263	45.4342	18.5371	6.02677	18.3516	6.58868	6.58868	5.42319	4.71445	6.14783	5.05899	17.9229	17.9229	15.9398	7.20705	19.6775	9.04328	8.11461	3.15051	2.17203	6.31074	9.30793	26.6564	14.1359	13.4226	11.357	12.0023	13.4035	6.86877	2.66059	6.77167	6.24557	16.5156	22.3346	7.31664	5.52533	7.6797
Csa1G587990	1469.8	1469.8	1599.28	1061.02	320.023	1108.99	1108.99	1908.42	1030.95	600.726	1473.12	1525.13	1525.13	1490.88	1749.55	269.483	1002.86	591.334	591.334	869.518	534.304	537.32	718.376	1458.58	1458.58	462.253	440.66	457.502	279.05	1894.18	411.142	485.449	735.653	662.724	1556.55	822.241	723.142	661.801	391.789	1105.79	1428.7	757.382	792.286	414.289	730.44	1575.45	682.074	315.733	1133.18
Csa1G588000	6.16011	6.16011	8.73923	9.49759	9.07868	9.12752	9.12752	7.03349	5.37419	6.92479	1.74747	7.75866	7.75866	12.6793	15.8889	8.60967	10.7951	3.29434	3.29434	13.558	3.92871	5.53305	3.79424	3.41388	3.41388	7.35682	10.2958	6.14922	9.04328	8.11461	3.15051	7.60211	7.21228	1.86159	13.3282	10.602	4.19456	12.3894	10.2877	8.04208	7.72737	7.09491	16.9292	4.16371	9.75922	6.01317	3.25184	6.31466	8.533
Csa1G588500	8.62415	8.62415	5.82615	8.14079	0	3.04251	3.04251	2.3445	5.37419	6.92479	5.24241	7.75866	7.75866	1.05661	8.82719	3.44387	5.39754	4.94151	4.94151	5.42319	5.50019	11.6809	11.3827	6.82777	6.82777	0	3.08874	0	7.75138	3.47769	7.87628	8.68812	7.21228	1.86159	1.90403	15.3139	3.35565	3.09735	6.00114	4.02104	6.01017	4.43432	0	3.12278	4.50426	6.01317	2.43888	4.736	4.2665
Csa1G588540	14.7843	14.7843	32.0438	42.0607	22.6967	28.9038	28.9038	31.6507	27.7667	27.6992	31.4545	27.7095	27.7095	30.6417	48.5496	27.5509	35.6238	29.649	29.649	30.7314	26.7152	27.6652	56.9136	34.9923	34.9923	53.95	41.1831	19.6775	50.384	27.8215	18.9031	34.7525	37.8645	24.2006	36.1766	42.4078	29.3619	47.4928	63.4406	22.7859	23.1821	26.6059	42.323	24.9823	30.0284	20.6166	26.8277	23.68	33.2787
Csa1G588560	150.307	150.307	155.85	105.83	81.7081	244.922	244.922	214.521	180.036	238.04	29.707	117.488	117.488	124.68	156.241	142.06	139.257	257.782	257.782	131.06	146.934	106.357	102.445	146.797	146.797	136.101	168.851	114.376	63.3029	256.19	61.4349	94.4833	94.6612	160.096	136.138	136.647	121.642	53.6875	43.7226	233.22	220.659	183.581	71.1026	57.251	78.8245	140.88	162.592	108.928	289.269
Csa1G589060	4.92808	4.92808	4.36961	1.3568	0	0	0	7.03349	1.7914	3.4624	0	0	0	2.11322	3.53088	1.72193	3.23853	3.29434	3.29434	3.61546	9.42889	1.22957	1.26475	0	0	1.22614	2.05916	1.22984	0	5.79615	7.87628	7.60211	0	1.86159	5.71209	1.178	1.67782	1.03245	0.857305	6.70173	6.01017	4.43432	0	0	2.25213	1.71805	1.62592	1.57867	7.6797
Csa1G589100	80.0814	80.0814	88.8488	77.3375	62.4159	74.5414	74.5414	101.986	104.797	86.5599	80.3837	93.1039	93.1039	82.4156	90.0374	59.4067	72.3271	72.4754	72.4754	74.1169	68.3595	71.9296	84.738	58.8895	58.8895	106.674	52.5085	57.8027	86.5571	83.4645	67.736	61.9029	79.3351	104.249	131.378	87.1717	74.6631	98.0829	108.02	93.8243	80.708	67.4016	72.7955	66.6194	82.578	79.8893	57.7202	55.2533	75.9437
Csa1G589110	13.5522	13.5522	7.28269	10.8544	7.94384	12.17	12.17	10.5502	5.37419	4.32799	8.73736	15.5173	15.5173	10.5661	7.06175	9.47064	2.15902	7.41226	7.41226	10.8464	7.07167	4.30348	5.05899	8.53471	8.53471	13.4875	3.08874	8.60891	16.7947	9.27384	4.72577	6.51609	6.31074	5.58476	3.80806	35.3399	12.5837	14.4543	21.4326	14.7438	6.86877	1.77373	5.07876	6.24557	16.5156	7.73122	4.0648	3.94667	7.6797
Csa1G595840	6431.15	6431.15	5789.74	10351	2119.87	6766.54	6766.54	3249.47	2316.28	2595.07	2062.02	7816.3	7816.3	6139.96	6927.58	2407.26	7964.61	1736.12	1736.12	3016.2	1705.84	944.307	2773.59	5241.16	5241.16	5534.78	4000.94	2379.75	7769.47	1648.42	2447.95	1612.73	3867.58	2295.33	5925.34	8288.38	3666.04	11660.5	8252.42	3153.84	3073.77	1965.29	2783.16	1570.76	7276.62	4911.05	3003.89	2810.82	3231.45
Csa1G595880	8.62415	8.62415	10.1958	9.49759	0	4.56376	4.56376	3.51675	3.5828	5.19359	1.74747	3.32514	3.32514	5.28305	0.882719	11.1926	4.31803	4.11792	4.11792	8.13478	4.71445	8.60696	2.52949	2.56041	2.56041	7.35682	6.17747	2.45969	0	3.47769	3.15051	1.08602	3.60614	1.86159	7.61612	2.35599	13.4226	6.19471	1.71461	2.68069	3.43439	6.20805	1.69292	0	6.00567	12.8854	5.69072	2.368	5.1198
Csa1G595890	214.372	214.372	128.175	74.6239	72.6294	100.403	100.403	37.512	44.785	71.8447	40.1918	82.0201	82.0201	61.2834	97.9818	94.7064	59.373	115.302	115.302	47.001	90.3602	102.054	61.9726	234.704	234.704	85.8296	88.5438	81.1698	43.9245	84.6237	48.8329	64.0749	69.4182	52.1244	90.4415	68.3237	143.454	52.655	60.0114	85.7822	83.2838	81.5915	62.638	78.0696	90.0851	91.9157	152.024	54.464	66.5574
Csa1G596420	6.16011	6.16011	7.28269	5.42719	4.53934	3.04251	3.04251	0	1.7914	0.865599	1.74747	5.5419	5.5419	8.45288	2.64816	3.44387	0	7.41226	7.41226	0.903865	0	0.614783	7.58848	7.68124	7.68124	20.8443	0	0	3.87569	0	1.57526	0	0	1.86159	60.929	14.1359	8.38912	3.09735	0.857305	12.0631	0	0	0	0	35.2833	14.6034	4.87776	0.789333	2.5599
Csa1G596450	52.9769	52.9769	69.9138	36.6335	45.3934	65.4139	65.4139	42.2009	54.6376	52.8015	59.414	48.7687	48.7687	44.3776	45.9014	42.1874	42.1008	28.0019	28.0019	36.1546	36.1441	40.5757	32.8834	69.1311	69.1311	33.1057	48.3902	46.7341	34.8812	54.4838	50.4082	30.4084	39.6675	26.0622	59.025	62.4338	44.4623	59.8822	40.2934	49.5928	52.3744	35.4745	49.0946	41.6371	54.0511	74.7352	37.3962	46.5707	64.8508
Csa1G597040	200.819	200.819	104.871	132.966	11.3483	71.4989	71.4989	12.8947	15.2269	35.4896	10.4848	340.273	340.273	253.586	82.9756	27.5509	47.4984	84.8292	84.8292	4.51932	7.85741	3.6887	2.52949	150.211	150.211	285.69	63.8339	29.5163	33.5893	28.9807	6.30102	13.0322	9.91688	5.58476	253.236	139.003	54.5293	45.4278	46.2945	16.0842	5.15158	3.54745	3.38584	9.36835	231.218	94.4927	54.4684	37.0987	6.8264
Csa1G597050	2.46404	2.46404	1.45654	0	3.4045	7.60627	7.60627	8.20574	3.5828	0	6.98989	8.86704	8.86704	2.11322	1.76544	0.860967	19.4312	10.7066	10.7066	14.4618	4.71445	2.45913	5.05899	2.56041	2.56041	7.35682	6.17747	4.91938	9.04328	1.15923	11.0268	3.25805	18.0307	5.58476	5.71209	16.4919	0.838912	19.6166	13.7169	2.68069	2.57579	1.77373	22.0079	1.04093	6.75638	3.4361	1.62592	3.94667	2.5599
Csa1G597070	36.9606	36.9606	32.0438	33.92	34.045	39.5526	39.5526	39.8564	40.3065	24.2368	54.1716	29.9263	29.9263	50.7173	48.5496	27.5509	48.5779	39.5321	39.5321	51.5203	38.5013	25.2061	41.7366	34.1388	34.1388	30.6534	37.0648	24.5969	45.2164	25.503	61.4349	32.5805	45.0767	53.986	54.2649	28.2719	30.2008	34.0709	36.8641	61.6559	30.0509	31.9271	40.63	42.678	39.7876	36.9381	29.2666	22.1013	34.132
Csa1G597110	139.218	139.218	164.589	279.5	122.562	299.687	299.687	268.445	468.451	269.201	248.141	207.267	207.267	301.134	309.834	130.867	214.822	139.186	139.186	307.314	292.296	298.784	289.627	126.314	126.314	258.715	168.851	156.19	156.319	197.069	277.245	351.869	410.198	277.376	149.466	235.599	152.682	182.744	148.314	219.817	260.155	247.435	352.127	280.01	156.148	200.153	184.542	178.389	223.565
Csa1G597140	101.026	101.026	104.871	62.4127	95.3261	92.7965	92.7965	77.3684	105.692	107.334	90.8685	121.922	121.922	114.114	82.0929	121.396	101.474	94.7122	94.7122	85.8672	107.647	115.579	75.8848	93.0283	93.0283	123.84	97.81	93.4682	83.9733	127.515	59.8597	129.236	73.0243	72.6018	92.3455	98.9516	75.502	62.9795	82.3013	96.505	91.0112	101.989	54.1734	117.625	118.612	102.224	99.9941	94.72	123.728
Csa1G597740	478.024	478.024	310.243	219.801	388.113	360.537	360.537	185.215	175.557	408.563	173	514.288	514.288	308.53	177.427	480.42	167.324	256.135	256.135	158.176	319.797	319.072	107.503	501.841	501.841	452.444	281.075	474.72	211.871	252.712	166.977	295.396	157.769	148.927	306.549	263.871	425.328	155.9	125.167	233.22	265.306	419.487	152.363	235.25	416.644	378.83	358.516	327.573	203.085
Csa1G597820	13.5522	13.5522	23.3046	29.8496	19.2922	27.3826	27.3826	32.823	25.9753	25.968	26.2121	18.8425	18.8425	15.8491	28.247	19.8022	24.8287	24.7075	24.7075	29.8275	28.2867	32.5835	34.1482	23.8972	23.8972	22.0705	18.5324	17.2178	28.4217	27.8215	20.4783	20.6343	34.2583	26.0622	19.9923	17.6699	18.4561	32.006	26.5765	32.1683	37.7782	23.0585	22.0079	21.8595	17.2663	18.0395	27.6407	22.8907	45.2249
Csa1G598860	137.986	137.986	119.436	139.75	114.618	121.7	121.7	127.775	104.797	123.781	76.8887	138.548	138.548	148.982	130.642	140.338	115.507	96.3594	96.3594	130.157	105.289	121.727	144.181	119.486	119.486	144.684	128.697	121.755	135.649	102.012	113.418	103.171	90.1535	107.972	117.098	176.699	126.676	137.316	140.598	124.652	98.7386	115.292	94.8034	132.198	171.162	127.136	129.261	108.139	112.636
Csa1G599400	24.6404	24.6404	21.8481	46.1311	10.2135	9.12752	9.12752	24.6172	25.9753	13.8496	19.2222	12.1922	12.1922	25.3586	33.5433	12.9145	22.6697	9.88302	9.88302	20.7889	12.5719	13.5252	24.0302	20.4833	20.4833	15.9398	9.26621	12.2984	27.1298	17.3884	1.57526	14.1182	24.3414	26.0622	28.5605	14.1359	10.9059	38.2007	30.0057	28.1473	7.72737	15.0767	18.6221	15.6139	14.2635	24.9117	18.6981	7.104	13.6528
Csa1G599440	11.0882	11.0882	8.73923	17.6384	4.53934	9.12752	9.12752	15.2392	21.4968	20.7744	15.7272	9.97542	9.97542	7.39627	13.2408	6.88774	9.71558	16.4717	16.4717	21.6928	18.8578	12.2957	40.4719	14.509	14.509	15.9398	12.3549	7.37907	14.2109	16.2292	22.0536	13.0322	22.5384	22.339	8.56814	15.3139	12.5837	13.4219	13.7169	16.0842	17.1719	17.7373	16.9292	11.4502	10.5099	14.6034	7.31664	18.1547	14.5061
Csa1G599450	1360.15	1360.15	734.095	641.766	837.508	748.457	748.457	532.201	473.825	906.282	470.07	1735.72	1735.72	939.326	592.305	811.031	627.194	698.4	698.4	402.22	713.453	759.872	311.128	1314.34	1314.34	1193.03	636.28	921.154	521.926	667.716	400.115	629.889	475.109	368.594	862.526	653.788	701.33	556.491	469.803	564.286	515.158	798.177	404.608	530.873	1216.15	815.215	743.859	940.885	486.381
Csa1G599460	7.39213	7.39213	8.73923	4.07039	2.26967	0	0	1.17225	2.6871	1.7312	0	4.43352	4.43352	7.39627	0	0	0	0.823585	0.823585	3.61546	2.35722	1.84435	1.26475	5.12082	5.12082	7.35682	3.08874	4.91938	0	1.15923	1.57526	0	0	1.86159	4.76008	5.88998	1.67782	0	0.857305	0	3.43439	1.77373	0	2.08186	7.50709	4.29512	3.25184	0	0.8533
Csa1G599470	9.85617	9.85617	7.28269	4.07039	12.4832	9.12752	9.12752	8.20574	1.7914	3.4624	1.74747	16.6257	16.6257	9.50949	5.29631	3.44387	3.23853	4.11792	4.11792	4.51932	8.64315	4.91826	0	17.0694	17.0694	7.35682	5.14789	8.60891	2.58379	13.9108	7.87628	5.43008	0	1.86159	10.4722	5.88998	6.71129	4.1298	1.71461	4.02104	0.858596	7.09491	5.07876	5.20464	10.5099	18.0395	2.43888	10.2613	3.4132
Csa1G599500	24.6404	24.6404	21.8481	29.8496	14.7529	16.7338	16.7338	16.4115	21.4968	25.968	8.73736	12.1922	12.1922	26.4152	38.8396	24.968	29.1467	30.4726	30.4726	18.0773	12.5719	19.6731	26.5597	33.2854	33.2854	28.2011	33.9761	9.83876	38.7569	24.3438	26.7793	18.4623	21.6368	9.30793	23.8004	30.6279	22.6506	16.5192	30.0057	9.38243	14.5961	18.6241	22.0079	19.7776	27.0255	13.7444	33.3314	8.68266	11.0929
Csa1G599510	115.81	115.81	77.1965	192.665	59.0114	50.2014	50.2014	43.3732	79.7172	53.6671	20.9697	174.016	174.016	136.303	101.513	74.9041	56.1344	79.8877	79.8877	43.3855	43.2158	47.3383	22.7654	59.7429	59.7429	228.061	71.0409	47.9639	148.568	32.4584	51.9834	53.2148	48.6829	26.0622	136.138	140.181	81.3744	130.089	248.619	40.2104	46.3642	56.7593	45.7088	30.1869	175.666	97.9288	46.3387	52.096	31.5721
Csa1G599520	298.149	298.149	209.741	313.42	197.461	498.971	498.971	452.488	332.304	241.502	300.565	266.011	266.011	229.284	223.328	231.6	280.672	378.849	378.849	361.546	267.152	237.306	333.893	245.8	245.8	236.644	203.857	217.683	301.012	272.419	338.68	261.73	327.257	368.594	262.756	296.855	213.922	250.886	265.765	384.679	291.064	232.358	355.513	218.595	234.221	241.386	241.449	164.971	258.55
Csa1G599540	494.04	494.04	402.004	124.825	207.675	310.336	310.336	402.081	268.71	378.267	276.1	125.247	125.247	180.68	504.033	203.188	181.357	1210.67	1210.67	1001.48	539.804	305.547	215.007	428.442	428.442	929.412	406.684	201.695	254.504	387.183	1173.57	301.912	282.18	215.944	912.983	845.801	244.962	141.446	221.185	743.892	624.199	484.228	448.623	147.812	950.398	273.17	349.573	127.872	911.324
Csa1G599550	9.85617	9.85617	17.4785	4.07039	11.3483	9.12752	9.12752	9.37799	13.4355	17.312	15.7272	17.7341	17.7341	16.9058	12.3581	24.1071	18.3516	11.5302	11.5302	12.6541	21.215	11.0661	13.9122	17.9229	17.9229	12.2614	21.6211	23.367	11.6271	9.27384	15.7526	21.7203	15.3261	5.58476	13.3282	25.9159	18.4561	15.4868	9.43036	17.4245	20.6063	21.2847	23.7009	19.7776	24.0227	11.1673	14.6333	9.472	11.9462
Csa1G599580	163.859	163.859	170.415	208.947	149.798	209.933	209.933	148.876	128.085	133.302	99.6059	262.686	262.686	202.869	157.124	148.947	154.37	179.541	179.541	126.541	125.719	129.719	132.798	145.943	145.943	188.825	145.171	126.674	124.022	147.222	184.305	141.182	128.919	102.387	167.555	143.715	146.81	169.322	166.317	176.926	113.335	123.274	142.205	132.198	187.677	186.408	135.764	125.504	138.235
Csa1G600140	49.2808	49.2808	33.5004	89.5487	36.3147	71.4989	71.4989	35.1675	30.4538	21.64	10.4848	59.8525	59.8525	53.8871	63.5558	30.9948	59.373	38.7085	38.7085	32.5391	27.5009	24.5913	24.0302	42.6735	42.6735	60.0807	68.9818	22.1372	41.3407	17.3884	34.6556	30.4084	45.0767	26.0622	35.2246	53.0098	32.7176	101.18	60.0114	41.5507	19.7477	15.9635	40.63	19.7776	68.3145	30.0659	26.0147	41.8347	34.132
Csa1G600150	45.5848	45.5848	30.5873	108.544	24.9664	68.4564	68.4564	19.9282	17.914	22.5056	10.4848	74.2615	74.2615	47.5474	60.0249	22.3851	26.9877	25.5311	25.5311	33.443	13.3576	9.83653	11.3827	49.5013	49.5013	31.8796	22.6507	14.7581	23.2541	4.63692	28.3546	11.9462	22.5384	5.58476	47.6008	40.0518	28.523	49.5577	29.1484	17.4245	16.3133	18.6241	20.315	11.4502	47.2947	26.6298	21.9499	20.5227	34.9853
Csa1G600160	8.62415	8.62415	8.73923	2.7136	1.13483	16.7338	16.7338	3.51675	1.7914	0	1.74747	14.4089	14.4089	12.6793	5.29631	0	0	8.23585	8.23585	0	3.14296	2.45913	0	2.56041	2.56041	4.90455	2.05916	1.22984	0	0	0	0	0	3.72317	6.66411	7.06797	1.67782	0	0	4.02104	5.15158	0.886864	0	0	5.25496	9.44927	1.62592	1.57867	1.7066
Csa1G600170	7.39213	7.39213	17.4785	2.7136	2.26967	9.12752	9.12752	5.86124	9.85269	10.3872	1.74747	16.6257	16.6257	7.39627	9.70991	6.02677	6.47705	8.23585	8.23585	16.2696	11.7861	9.22174	2.52949	13.6555	13.6555	8.58296	10.2958	6.14922	0	9.27384	11.0268	4.34406	7.21228	1.86159	5.71209	17.6699	8.38912	1.03245	6.00114	18.7649	7.72737	6.20805	1.69292	5.20464	12.0113	6.01317	5.69072	0.789333	10.2396
Csa1G600190	104.722	104.722	131.088	92.2623	95.3261	199.284	199.284	174.665	156.747	96.0815	68.1514	118.597	118.597	99.3213	82.0929	81.7919	109.03	177.894	177.894	168.119	100.575	82.3809	123.945	88.7609	88.7609	76.0205	78.248	76.2504	83.9733	148.381	195.332	92.3113	113.593	156.373	126.618	90.7057	76.341	60.9146	62.5833	171.564	115.91	91.347	93.1105	85.3561	108.853	88.4796	62.598	105.771	171.513
Csa1G600200	1.23202	1.23202	2.91308	2.7136	1.13483	12.17	12.17	3.51675	3.5828	6.92479	3.49494	8.86704	8.86704	3.16983	3.53088	5.1658	7.55656	8.23585	8.23585	9.03865	3.14296	12.2957	5.05899	4.26735	4.26735	2.45227	4.11831	1.22984	6.45948	6.95538	17.3278	3.25805	1.80307	9.30793	1.90403	3.53399	1.67782	6.19471	5.14383	9.38243	7.72737	7.98177	13.5433	6.24557	4.50426	7.73122	3.25184	2.368	5.9731
Csa1G600780	97.3297	97.3297	65.5442	66.4831	64.6856	54.7651	54.7651	66.8182	90.4656	77.9039	48.9292	82.0201	82.0201	78.1891	90.9201	92.9844	77.7246	72.4754	72.4754	94.002	84.86	90.3731	58.1784	114.365	114.365	90.7341	101.928	76.2504	67.1786	86.9422	74.037	72.763	68.5167	55.8476	75.2092	73.0357	65.4351	45.4278	46.2945	61.6559	83.2838	67.4016	42.323	73.9059	81.0766	73.0171	71.5405	57.6213	95.5696
Csa1G600790	18.4803	18.4803	45.1527	105.83	27.236	19.7763	19.7763	28.134	37.6194	33.7584	20.9697	49.8771	49.8771	75.0193	89.1546	23.2461	82.0426	12.3538	12.3538	47.9048	23.5722	15.9844	32.8834	24.7506	24.7506	51.4977	49.4198	17.2178	58.1353	15.07	37.8061	24.9784	44.1752	53.986	48.5528	82.4597	31.8786	92.9206	100.305	18.7649	22.3235	19.511	40.63	21.8595	57.8046	29.2068	23.5759	27.6267	32.4254
Csa1G600860	39.4247	39.4247	16.0219	24.4224	13.618	62.3714	62.3714	16.4115	10.7484	13.8496	13.9798	38.7933	38.7933	13.7359	4.4136	6.02677	8.63607	39.5321	39.5321	7.23092	9.42889	7.99218	6.32373	34.1388	34.1388	25.7489	17.5028	8.60891	12.919	19.7069	11.0268	8.68812	9.91688	1.86159	21.8964	21.2039	13.4226	9.29206	4.28653	14.7438	12.0203	7.98177	18.6221	17.6958	29.2777	20.6166	5.69072	18.944	12.7995
Csa1G600910	119.506	119.506	100.501	48.8447	53.3372	63.8926	63.8926	117.225	184.514	138.496	66.4039	103.079	103.079	81.359	121.815	107.621	114.428	144.951	144.951	173.542	114.718	117.424	104.974	167.28	167.28	144.684	145.171	57.8027	63.3029	103.171	151.224	121.634	139.738	100.526	131.378	154.317	89.7635	36.1358	37.7214	105.887	145.103	132.143	125.276	59.3329	133.626	74.7352	83.7349	86.8266	156.154
Csa1G600950	70.2252	70.2252	58.2615	62.4127	63.5507	77.5839	77.5839	53.9234	71.6559	45.8767	69.8989	64.286	64.286	69.7363	72.383	62.8506	55.0549	76.5934	76.5934	56.9435	73.0739	54.1009	63.2373	40.1131	40.1131	68.6636	49.4198	45.5043	54.2597	78.8276	28.3546	67.333	52.289	65.1555	78.0653	47.1198	45.3012	66.0769	42.008	80.4208	60.9603	57.6461	71.1026	55.1692	46.544	56.6956	60.972	41.8347	62.2909
Csa1G602030	71.4572	71.4572	80.1096	69.1967	26.1012	68.4564	68.4564	53.9234	117.337	37.2207	169.505	150.74	150.74	121.51	91.8028	13.7755	133.859	101.301	101.301	87.6749	21.215	22.1322	135.328	69.1311	69.1311	219.478	55.5972	44.2744	142.109	127.515	114.994	34.7525	249.725	227.113	118.05	56.5438	22.6506	169.322	307.773	61.6559	55.8088	31.0402	220.079	48.9236	181.672	81.6074	56.9072	33.152	41.8117
Csa1G604050	22.1764	22.1764	11.6523	24.4224	7.94384	21.2975	21.2975	10.5502	17.914	18.1776	13.9798	16.6257	16.6257	26.4152	21.1853	11.1926	9.71558	16.4717	16.4717	16.2696	14.9291	14.7548	13.9122	32.4319	32.4319	40.4625	28.8282	6.14922	20.6703	12.7515	6.30102	14.1182	18.0307	14.8927	29.5125	28.2719	16.7782	19.6166	14.5742	6.70173	8.58596	9.7555	15.2363	12.4911	40.5383	16.3215	13.0074	23.68	11.0929
Csa1G604060	102.258	102.258	230.133	240.153	82.8429	146.04	146.04	116.053	98.5269	70.9791	90.8685	149.631	149.631	282.115	196.846	83.5138	206.186	117.773	117.773	131.06	73.0739	70.7	137.857	94.7352	94.7352	202.313	82.3663	73.7907	173.114	162.292	110.268	76.0211	98.2673	122.865	237.052	229.709	78.8577	166.225	197.18	174.245	121.921	62.9673	103.268	79.1105	177.167	148.611	97.5553	96.2986	138.235
Csa1G604600	480.488	480.488	543.289	628.198	282.574	406.175	406.175	519.306	508.757	410.294	277.848	558.624	558.624	655.098	591.422	280.675	527.88	413.439	413.439	454.644	348.083	286.489	278.244	466.848	466.848	517.43	376.826	237.36	368.191	398.775	404.841	408.342	409.297	374.179	571.209	532.454	281.874	404.721	337.778	566.967	449.046	361.84	289.489	313.319	456.431	401.165	339.005	333.099	503.447
Csa1G605650	29.5685	29.5685	8.73923	16.2816	6.80901	22.8188	22.8188	10.5502	11.6441	20.7744	8.73736	15.5173	15.5173	20.0756	17.6544	12.9145	7.55656	14.0009	14.0009	12.6541	18.072	20.2878	17.7065	23.0437	23.0437	19.6182	23.6803	27.0566	24.546	17.3884	7.87628	10.8602	12.6215	20.4774	18.0883	17.6699	12.5837	9.29206	12.8596	12.0631	15.4547	17.7373	25.3938	10.4093	12.7621	19.7576	10.5685	16.576	8.533
Csa1G605690	33.2646	33.2646	20.3915	27.136	24.9664	9.12752	9.12752	12.8947	9.85269	19.9088	6.98989	33.2514	33.2514	24.302	23.8334	18.9413	21.5902	26.3547	26.3547	15.3657	18.8578	20.2878	6.32373	22.1902	22.1902	25.7489	22.6507	13.5283	21.9622	18.5477	7.87628	16.2902	11.72	20.4774	24.7524	24.7379	24.3284	19.6166	26.5765	17.4245	13.7375	13.303	10.1575	14.573	27.0255	17.1805	14.6333	22.8907	13.6528
Csa1G605710	152.771	152.771	235.959	177.741	149.798	254.049	254.049	249.689	221.238	155.808	269.111	183.991	183.991	182.794	188.019	163.584	234.253	212.485	212.485	347.988	167.363	175.828	331.364	137.409	137.409	161.85	149.289	163.569	284.217	267.782	266.218	188.967	203.747	325.777	190.403	216.751	152.682	238.496	289.769	297.557	230.104	156.088	211.615	196.735	153.895	146.893	140.642	161.813	212.472
Csa1G605770	311.701	311.701	295.677	210.304	146.394	209.933	209.933	196.938	174.661	138.496	242.899	238.302	238.302	231.398	196.846	189.413	235.333	175.424	175.424	182.581	166.577	138.326	204.889	247.506	247.506	221.931	167.821	196.775	258.379	223.731	124.445	128.15	201.042	232.698	246.572	242.667	152.682	273.6	239.188	151.459	166.568	138.351	148.977	153.016	228.216	229.36	191.046	144.448	178.34
Csa1G611810	93.6336	93.6336	84.4792	78.6943	88.5171	104.966	104.966	56.2679	73.4473	71.8447	34.9494	98.6458	98.6458	104.604	70.6175	84.3748	59.373	97.183	97.183	77.7324	76.2169	89.1435	54.3841	132.288	132.288	88.2818	77.2184	75.0205	43.9245	71.8722	74.037	74.9351	60.4028	40.9549	79.9693	69.5017	76.341	59.8822	36.8641	54.9542	67.8291	92.2338	55.8663	66.6194	93.0879	123.7	89.4257	63.936	64.8508
Csa1G611820	3.69606	3.69606	2.91308	1.3568	0	4.56376	4.56376	7.03349	10.7484	9.52159	3.49494	3.32514	3.32514	8.45288	1.76544	1.72193	8.63607	9.88302	9.88302	8.13478	5.50019	6.76261	25.2949	15.3625	15.3625	7.35682	2.05916	2.45969	7.75138	31.2992	1.57526	6.51609	16.2276	20.4774	4.76008	10.602	3.35565	4.1298	2.57192	4.02104	7.72737	5.32118	11.8504	5.20464	3.00284	5.15415	3.25184	1.57867	20.4792
Csa1G613470	30.8005	30.8005	20.3915	37.9903	43.1237	21.2975	21.2975	22.2727	31.3495	25.968	13.9798	34.3598	34.3598	45.4342	31.7779	15.4974	17.2721	30.4726	30.4726	14.4618	33.0011	27.0504	18.9712	39.2596	39.2596	55.1761	38.0944	25.8267	23.2541	30.14	12.602	18.4623	24.3414	20.4774	31.4165	37.6959	26.0063	24.7788	27.4338	22.7859	31.7681	20.3979	16.9292	26.0232	63.0596	30.9249	26.8277	21.312	21.3325
Csa1G613480	4.92808	4.92808	5.82615	5.42719	7.94384	0	0	10.5502	0.895699	0.865599	1.74747	6.65028	6.65028	8.45288	5.29631	2.5829	1.07951	0	0	3.61546	5.50019	1.22957	2.52949	0.853471	0.853471	4.90455	4.11831	4.91938	5.16759	1.15923	4.72577	3.25805	3.60614	3.72317	4.76008	5.88998	0.838912	2.0649	2.57192	1.34035	2.57579	2.66059	3.38584	2.08186	8.2578	7.73122	4.0648	2.368	1.7066
Csa1G613500	36.9606	36.9606	29.1308	23.0656	5.67417	9.12752	9.12752	7.03349	1.7914	3.4624	0	79.8034	79.8034	41.2078	17.6544	10.3316	3.23853	7.41226	7.41226	15.3657	3.92871	3.6887	5.05899	32.4319	32.4319	24.5227	32.9465	4.91938	9.04328	2.31846	1.57526	3.25805	1.80307	1.86159	38.0806	43.5858	22.6506	12.3894	18.8607	1.34035	6.01017	3.54745	0	0	51.7989	35.22	17.8851	0.789333	5.9731
Csa1G613620	4.92808	4.92808	5.82615	6.78399	2.26967	0	0	4.68899	0.895699	2.5968	0	3.32514	3.32514	5.28305	2.64816	0.860967	0	3.29434	3.29434	2.71159	2.35722	1.84435	1.26475	5.12082	5.12082	2.45227	3.08874	4.91938	0	3.47769	6.30102	0	1.80307	1.86159	0.952015	8.24597	3.35565	7.22716	0.857305	0	0.858596	1.77373	0	3.12278	9.75922	2.57707	2.43888	2.368	2.5599
Csa1G615730	18.4803	18.4803	16.0219	24.4224	11.3483	27.3826	27.3826	19.9282	14.3312	6.92479	15.7272	16.6257	16.6257	14.7925	15.0062	12.9145	8.63607	18.1189	18.1189	18.9812	15.7148	15.9844	8.85323	25.6041	25.6041	8.58296	15.4437	23.367	5.16759	18.5477	15.7526	16.2902	11.72	27.9238	8.56814	8.24597	9.22803	7.22716	3.42922	17.4245	18.8891	10.6424	6.77167	8.32742	23.272	17.1805	9.75553	7.89333	11.9462
Csa1G616260	23.4084	23.4084	11.6523	9.49759	12.4832	10.6488	10.6488	17.5837	6.26989	18.1776	10.4848	23.276	23.276	11.6227	10.5926	21.5242	4.31803	19.766	19.766	13.558	11.7861	12.9104	1.26475	27.3111	27.3111	18.392	16.4733	22.1372	12.919	12.7515	4.72577	16.2902	8.11381	18.6159	20.9443	22.3819	16.7782	5.16226	12.0023	5.36139	9.44456	15.9635	5.07876	14.573	20.2691	14.6034	23.5759	14.9973	15.3594
Csa1G616280	12.3202	12.3202	7.28269	9.49759	4.53934	6.08501	6.08501	3.51675	0.895699	4.32799	0	16.6257	16.6257	8.45288	8.82719	0.860967	4.31803	2.47075	2.47075	5.42319	7.85741	3.07391	0	5.12082	5.12082	12.2614	10.2958	9.83876	5.16759	4.63692	3.15051	5.43008	1.80307	1.86159	7.61612	3.53399	5.87238	6.19471	3.42922	6.70173	3.43439	1.77373	5.07876	5.20464	9.00851	6.01317	3.25184	3.94667	0.8533
Csa1G616300	56.673	56.673	83.0226	85.4783	49.9327	66.9352	66.9352	45.7177	48.3678	45.8767	50.6767	82.0201	82.0201	72.9061	47.6668	52.519	48.5779	60.1217	60.1217	41.5778	47.9302	38.1165	46.7956	64.0103	64.0103	45.3671	45.3015	45.5043	31.0055	56.8022	39.3814	42.3546	47.7814	48.4012	62.833	58.8998	44.4623	52.655	68.5844	61.6559	52.3744	44.3432	42.323	37.4734	50.2975	57.5547	42.2739	60.7786	46.9315
Csa1G616860	24.6404	24.6404	11.6523	25.7792	11.3483	24.3401	24.3401	16.4115	26.871	12.1184	20.9697	27.7095	27.7095	15.8491	24.7161	12.0535	19.4312	14.0009	14.0009	32.5391	12.5719	14.14	31.6187	18.7764	18.7764	14.7136	16.4733	18.4477	31.0055	8.11461	26.7793	7.60211	32.4553	14.8927	16.1843	22.3819	7.5502	20.649	23.1472	18.7649	11.1618	9.7555	30.4725	12.4911	19.5184	12.0263	6.50368	18.944	19.6259
Csa1G616870	0	0	2.91308	6.78399	7.94384	6.08501	6.08501	7.03349	3.5828	7.79039	3.49494	5.5419	5.5419	5.28305	5.29631	3.44387	2.15902	4.94151	4.94151	2.71159	8.64315	5.53305	3.79424	7.68124	7.68124	7.35682	6.17747	4.91938	5.16759	1.15923	7.87628	0	5.40921	7.44634	3.80806	7.06797	6.71129	3.09735	4.28653	5.36139	2.57579	7.09491	5.07876	7.28649	2.25213	0.859025	4.0648	3.94667	5.1198
Csa1G627390	4.92808	4.92808	1.45654	6.78399	3.4045	1.52125	1.52125	2.3445	0.895699	1.7312	0	4.43352	4.43352	15.8491	5.29631	0	0	0.823585	0.823585	1.80773	0.785741	3.6887	0	1.70694	1.70694	9.80909	5.14789	0	0	0	1.57526	1.08602	0	0	12.3762	5.88998	0	5.16226	0	1.34035	1.71719	0	0	0	8.2578	6.8722	2.43888	0	2.5599
Csa1G629050	135.522	135.522	39.3265	14.9248	11.3483	59.3289	59.3289	26.9617	39.4108	15.5808	33.202	39.9017	39.9017	28.5285	13.2408	20.6632	9.71558	130.126	130.126	31.6353	20.4293	36.2722	29.0892	155.332	155.332	24.5227	12.3549	17.2178	16.7947	100.853	51.9834	43.4406	25.243	20.4774	47.6008	15.3139	15.9393	18.5841	18.8607	26.8069	13.7375	20.3979	45.7088	21.8595	24.0227	23.1937	20.324	7.104	23.8924
Csa1G629080	113.346	113.346	67.0007	66.4831	121.427	85.1902	85.1902	114.88	105.692	76.1727	71.6463	113.055	113.055	75.0193	87.3892	84.3748	75.5656	149.069	149.069	117.502	94.2889	94.0618	83.4733	119.486	119.486	126.292	118.402	94.698	114.979	57.9615	137.047	129.236	95.5627	78.1866	125.666	129.58	76.341	84.661	107.163	83.1015	101.314	96.6681	115.118	100.97	138.13	87.6205	93.4905	95.5093	116.049
Csa1G629130	6.16011	6.16011	20.3915	9.49759	11.3483	16.7338	16.7338	5.86124	11.6441	12.1184	15.7272	7.75866	7.75866	3.16983	12.3581	8.60967	2.15902	5.76509	5.76509	4.51932	6.28593	3.6887	6.32373	5.97429	5.97429	3.67841	5.14789	3.68953	11.6271	15.07	4.72577	9.77414	4.50767	3.72317	12.3762	8.24597	5.87238	3.09735	10.2877	4.02104	10.3032	7.09491	3.38584	3.12278	9.75922	12.0263	5.69072	10.2613	6.8264
Csa1G629200	89.9375	89.9375	83.0226	35.2768	37.4495	74.5414	74.5414	18.756	14.3312	19.9088	10.4848	115.272	115.272	94.0383	31.7779	41.3264	28.0672	93.8886	93.8886	12.6541	11.7861	17.2139	10.118	69.9846	69.9846	121.388	48.3902	29.5163	34.8812	48.6876	12.602	10.8602	11.72	11.1695	89.4894	65.9678	39.4288	12.3894	12.8596	6.70173	18.8891	16.8504	10.1575	12.4911	92.3372	56.6956	31.7055	35.52	12.7995
Csa1G629740	1487.05	1487.05	1162.32	386.687	575.361	687.607	687.607	378.636	196.158	322.868	110.091	1065.15	1065.15	715.325	791.799	611.287	658.5	929.827	929.827	389.566	239.651	304.932	96.1208	1111.22	1111.22	874.235	717.616	586.636	452.164	498.469	559.216	357.299	164.981	173.127	1339.49	856.403	767.604	373.747	376.357	765.338	273.034	236.793	189.607	351.834	1105.04	743.916	851.17	617.258	562.324
Csa1G630300	39.4247	39.4247	33.5004	37.9903	47.6631	25.8613	25.8613	18.756	16.1226	23.3712	15.7272	24.3844	24.3844	40.1512	30.8952	24.1071	28.0672	49.4151	49.4151	30.7314	18.072	19.6731	17.7065	33.2854	33.2854	80.925	46.331	44.2744	32.2974	13.9108	14.1773	18.4623	15.3261	24.2006	42.8407	61.2558	27.6841	34.0709	28.2911	17.4245	26.6165	21.2847	32.1655	31.2278	86.3316	37.7971	35.7703	32.3627	27.3056
Csa1G630330	2248.44	2248.44	2403.29	1732.63	646.856	1852.89	1852.89	1216.79	760.449	719.313	629.09	2857.4	2857.4	1804.69	1570.36	584.597	2177.37	1199.14	1199.14	1050.29	616.807	414.978	1290.04	2504.08	2504.08	2192.33	1079	432.905	1361.66	594.685	658.457	459.385	1895.03	960.578	2601.86	2518.55	639.251	2294.11	1646.03	1064.24	1034.61	558.724	1171.5	648.498	2908.25	1142.5	540.619	890.368	1410.5
Csa1G630860	3.69606	3.69606	5.82615	0	2.26967	6.08501	6.08501	2.3445	4.4785	0	0	1.10838	1.10838	3.16983	0	1.72193	1.07951	23.884	23.884	3.61546	4.71445	3.07391	0	2.56041	2.56041	6.13068	6.17747	1.22984	0	0	3.15051	0	0.901535	0	12.3762	1.178	0.838912	2.0649	2.57192	1.34035	3.43439	0	0	0	3.75355	2.57707	3.25184	0.789333	6.8264
Csa1G633390	3.69606	3.69606	18.935	5.42719	4.53934	10.6488	10.6488	10.5502	4.4785	6.05919	13.9798	11.0838	11.0838	10.5661	11.4753	2.5829	6.47705	12.3538	12.3538	11.7502	8.64315	6.76261	13.9122	8.53471	8.53471	2.45227	3.08874	6.14922	9.04328	10.4331	12.602	7.60211	8.11381	14.8927	7.61612	3.53399	6.71129	5.16226	9.43036	13.4035	7.72737	13.303	13.5433	2.08186	9.00851	3.4361	8.1296	6.31466	5.9731
Csa1G633400	29.5685	29.5685	43.6961	25.7792	15.8877	34.9888	34.9888	32.823	24.1839	22.5056	27.9595	24.3844	24.3844	42.2644	29.1297	20.6632	45.3394	32.9434	32.9434	46.0971	27.5009	28.8948	26.5597	33.2854	33.2854	20.8443	21.6211	15.988	27.1298	25.503	31.5051	27.1504	36.0614	24.2006	37.1286	27.0939	25.1673	24.7788	21.4326	32.1683	36.9196	21.2847	54.1734	18.7367	32.2805	26.6298	26.8277	12.6293	30.7188
Csa1G635920	3.69606	3.69606	17.4785	67.8399	3.4045	16.7338	16.7338	1.17225	5.37419	9.52159	0	11.0838	11.0838	22.1888	9.70991	3.44387	2.15902	14.8245	14.8245	0	2.35722	1.22957	0	1.70694	1.70694	49.0455	17.5028	1.22984	3.87569	0	3.15051	5.43008	3.60614	0	4.76008	21.2039	30.2008	21.6815	12.8596	10.7228	1.71719	6.20805	5.07876	0	69.0652	23.1937	2.43888	1.57867	4.2665
Csa1G651140	4.92808	4.92808	4.36961	6.78399	2.26967	0	0	5.86124	4.4785	0	0	6.65028	6.65028	4.22644	8.82719	6.88774	4.31803	4.11792	4.11792	0.903865	2.35722	1.84435	3.79424	8.53471	8.53471	9.80909	5.14789	4.91938	1.2919	0	3.15051	0	0.901535	0	4.76008	10.602	8.38912	6.19471	9.43036	0	3.43439	3.54745	0	0	9.75922	15.4624	11.3814	3.94667	2.5599
Csa1G651640	32.0325	32.0325	55.3484	31.2064	23.8315	44.1164	44.1164	67.9904	56.429	33.7584	26.2121	37.6849	37.6849	21.1322	44.136	18.9413	51.8164	58.4745	58.4745	120.214	54.2161	39.3461	70.8258	55.4756	55.4756	28.2011	29.8578	28.2864	37.465	38.2546	75.6122	39.0966	116.298	65.1555	49.5048	54.1878	18.4561	49.5577	36.8641	76.3998	78.1323	34.5877	101.575	51.0055	56.3032	28.3478	15.4462	31.5733	87.0366
Csa1G651660	78.8493	78.8493	71.3703	74.6239	45.3934	101.924	101.924	49.2344	53.7419	45.0111	47.1817	87.562	87.562	60.2268	37.9569	59.4067	33.4648	80.7113	80.7113	52.4242	51.0732	46.1087	44.2661	57.1825	57.1825	47.8193	40.1536	52.8833	51.6759	64.9168	44.1071	34.7525	48.6829	37.2317	52.3608	49.4758	62.9184	50.5901	46.2945	58.9753	53.233	46.1169	44.0159	44.7599	37.5355	59.2727	59.3461	60.7786	47.7848
Csa1G651680	173.715	173.715	180.611	97.6895	131.641	155.168	155.168	67.9904	68.9688	96.0815	43.6868	185.099	185.099	106.718	95.3337	151.53	55.0549	118.596	118.596	51.5203	66.788	86.0696	64.5021	139.969	139.969	136.101	137.964	120.525	59.4272	91.5791	67.736	78.1931	54.9936	57.7091	124.714	122.512	154.36	78.4663	54.8675	64.3366	82.4252	76.2703	71.1026	85.3561	132.876	153.765	139.016	112.875	87.0366
Csa1G651690	89.9375	89.9375	97.588	108.544	85.1126	118.658	118.658	58.6124	77.9258	68.3823	85.6261	131.897	131.897	112.001	97.0991	103.316	85.2812	68.3575	68.3575	73.2131	73.8597	88.5287	88.5323	98.1491	98.1491	95.6387	90.6029	84.8593	90.4328	78.8276	72.4617	85.7952	87.4489	83.7713	115.194	83.6377	89.7635	110.472	98.5901	83.1015	75.5565	78.9309	79.5672	71.824	90.8358	90.1976	86.1738	90.7733	79.3569
Csa1G651710	18.4803	18.4803	21.8481	5.42719	5.67417	18.255	18.255	33.9952	11.6441	13.8496	10.4848	17.7341	17.7341	6.33966	5.29631	6.02677	6.47705	78.2405	78.2405	28.9237	23.5722	33.1983	24.0302	25.6041	25.6041	12.2614	12.3549	6.14922	24.546	30.14	59.8597	28.2364	19.8338	18.6159	29.5125	8.24597	15.1004	15.4868	22.2899	17.4245	51.5158	24.8322	33.8584	20.8186	51.0482	10.3083	9.75553	8.68266	36.6919
Csa1G652230	18.4803	18.4803	27.6742	32.5632	15.8877	16.7338	16.7338	9.37799	7.16559	3.4624	8.73736	13.3006	13.3006	24.302	19.4198	11.1926	9.71558	4.94151	4.94151	21.6928	7.85741	6.14783	8.85323	6.82777	6.82777	13.4875	11.3254	8.60891	12.919	12.7515	0	3.25805	5.40921	1.86159	17.1363	20.0259	13.4226	24.7788	9.43036	14.7438	6.01017	3.54745	3.38584	7.28649	18.7677	15.4624	11.3814	7.104	6.8264
Csa1G652240	28.3365	28.3365	46.6092	42.0607	26.1012	33.4676	33.4676	22.2727	14.3312	27.6992	19.2222	48.7687	48.7687	20.0756	38.8396	24.1071	34.5443	15.6481	15.6481	22.5966	14.1433	15.3696	10.118	17.9229	17.9229	22.0705	35.0057	18.4477	40.0488	17.3884	20.4783	16.2902	9.91688	9.30793	33.3205	29.4499	36.0732	50.5901	48.0091	38.8701	23.1821	23.0585	13.5433	24.9823	30.7791	27.4888	33.3314	29.2053	29.0122
Csa1G652250	13.5522	13.5522	21.8481	12.2112	6.80901	10.6488	10.6488	12.8947	16.1226	12.984	24.4646	15.5173	15.5173	15.8491	14.1235	16.3584	10.7951	3.29434	3.29434	15.3657	16.5006	9.22174	13.9122	8.53471	8.53471	8.58296	6.17747	7.37907	15.5028	12.7515	9.45153	6.51609	13.523	18.6159	8.56814	9.42396	6.71129	15.4868	20.5753	20.1052	12.0203	4.43432	15.2363	12.4911	10.5099	10.3083	11.3814	7.104	5.9731
Csa1G653340	12.3202	12.3202	10.1958	4.07039	2.26967	1.52125	1.52125	11.7225	1.7914	3.4624	5.24241	11.0838	11.0838	6.33966	7.06175	8.60967	12.9541	0.823585	0.823585	1.80773	3.14296	3.07391	1.26475	4.26735	4.26735	7.35682	5.14789	4.91938	1.2919	1.15923	1.57526	3.25805	1.80307	0	2.85605	3.53399	6.71129	4.1298	4.28653	5.36139	4.29298	5.32118	1.69292	6.24557	4.50426	7.73122	4.87776	1.57867	3.4132
Csa1G654870	299.381	299.381	224.307	189.952	181.574	147.562	147.562	138.325	145.103	129.84	59.414	264.903	264.903	210.265	173.896	235.905	154.37	190.248	190.248	93.0981	146.934	113.735	69.5611	265.429	265.429	205.991	289.312	162.34	145.984	151.859	113.418	106.43	100.972	107.972	177.075	196.725	283.552	167.257	166.317	154.14	156.265	119.727	76.1813	79.1105	257.493	381.407	237.384	178.389	139.088
Csa1G654890	9.85617	9.85617	23.3046	13.568	10.2135	10.6488	10.6488	14.067	11.6441	12.1184	6.98989	9.97542	9.97542	19.019	13.2408	7.7487	5.39754	7.41226	7.41226	18.0773	9.42889	7.99218	6.32373	11.9486	11.9486	26.975	16.4733	15.988	18.0866	11.5923	17.3278	7.60211	4.50767	9.30793	10.4722	22.3819	10.0669	10.3245	15.4315	14.7438	10.3032	15.0767	10.1575	13.5321	12.0113	5.15415	8.94257	7.89333	29.0122
Csa1G654900	94.8656	94.8656	59.718	70.5535	22.6967	109.53	109.53	15.2392	19.7054	25.1024	1.74747	103.079	103.079	44.3776	43.2532	14.6364	41.0213	41.1792	41.1792	30.7314	7.07167	17.2139	17.7065	127.167	127.167	60.0807	31.9169	18.4477	29.7136	23.1846	7.87628	3.25805	27.046	14.8927	70.4491	51.8318	20.1339	47.4928	19.718	25.4666	24.8993	9.7555	20.315	17.6958	89.3344	48.1054	24.3888	26.048	33.2787
Csa1G655950	30.8005	30.8005	64.0877	73.2671	47.6631	47.1589	47.1589	36.3397	45.6807	42.4143	48.9292	48.7687	48.7687	58.1135	51.1977	43.9093	37.7828	43.65	43.65	62.3667	43.2158	45.4939	55.6489	39.2596	39.2596	40.4625	43.2423	57.8027	29.7136	55.643	58.2844	59.7308	64.9105	33.5085	48.5528	42.4078	33.5565	49.5577	46.2945	61.6559	64.3947	59.4199	50.7876	49.9645	48.0454	47.2464	50.4035	49.728	52.9046
Csa1G659020	226.692	226.692	238.872	325.632	180.439	238.837	238.837	193.421	210.489	152.345	169.505	285.962	285.962	274.719	308.952	150.669	215.902	188.601	188.601	235.909	178.363	177.057	212.477	212.514	212.514	208.443	198.709	158.65	140.817	187.795	214.235	127.064	292.999	206.636	189.451	240.311	198.822	345.871	204.896	184.968	154.547	172.938	270.867	186.326	223.711	183.831	165.844	202.069	203.085
Csa1G659050	12.3202	12.3202	27.6742	27.136	13.618	30.4251	30.4251	12.8947	4.4785	11.2528	1.74747	26.6011	26.6011	15.8491	11.4753	6.88774	10.7951	6.58868	6.58868	9.94251	7.85741	10.4513	3.79424	17.0694	17.0694	11.0352	7.20705	14.7581	5.16759	15.07	12.602	16.2902	11.72	5.58476	25.7044	8.24597	5.03347	15.4868	3.42922	6.70173	2.57579	5.32118	11.8504	10.4093	12.7621	15.4624	11.3814	11.84	5.1198
Csa1G659060	8.62415	8.62415	4.36961	14.9248	6.80901	4.56376	4.56376	4.68899	5.37419	10.3872	6.98989	5.5419	5.5419	8.45288	10.5926	7.7487	5.39754	3.29434	3.29434	6.32705	11.7861	12.9104	6.32373	6.82777	6.82777	6.13068	6.17747	7.37907	9.04328	12.7515	3.15051	6.51609	6.31074	9.30793	14.2802	11.78	5.87238	5.16226	6.00114	1.34035	5.15158	3.54745	5.07876	8.32742	13.5128	12.0263	10.5685	8.68266	6.8264
Csa1G660140	173.715	173.715	138.371	120.755	173.63	121.7	121.7	125.431	111.962	135.899	89.121	209.484	209.484	126.793	127.112	148.086	120.905	157.305	157.305	115.695	135.933	184.435	104.974	102.416	102.416	149.589	105.017	166.029	82.6814	121.719	140.198	118.376	83.8428	111.695	138.042	121.334	119.964	88.7908	73.7283	138.056	109.042	138.351	94.8034	115.543	144.136	145.175	134.951	108.139	122.022
Csa1G660170	18.4803	18.4803	14.5654	14.9248	10.2135	30.4251	30.4251	28.134	17.0183	16.4464	10.4848	17.7341	17.7341	23.2454	19.4198	12.9145	9.71558	15.6481	15.6481	21.6928	23.5722	14.14	26.5597	22.1902	22.1902	17.1659	15.4437	15.988	12.919	18.5477	28.3546	30.4084	29.7507	13.0311	18.0883	20.0259	10.9059	23.7464	15.4315	16.0842	16.3133	22.1716	18.6221	17.6958	21.7706	17.1805	16.2592	14.9973	22.1858
Csa1G662800	77.6173	77.6173	97.588	118.041	46.5282	91.2752	91.2752	76.1962	83.3	62.3231	96.1109	68.7196	68.7196	81.359	75.0311	69.7383	136.018	74.9462	74.9462	86.771	70.7167	59.6339	129.004	47.7944	47.7944	74.7943	65.893	49.1938	120.146	95.0568	107.117	49.9567	82.9412	135.896	86.6334	85.9937	41.9456	83.6285	162.888	79.0805	68.6877	59.4199	113.426	80.1514	78.0738	76.4532	56.0943	62.3573	73.3838
Csa1G662830	93.6336	93.6336	80.1096	139.75	60.1462	51.7226	51.7226	50.4067	77.0301	73.5759	45.4343	91.9955	91.9955	71.8495	89.1546	55.1019	114.428	37.0613	37.0613	61.4628	49.5017	53.4861	39.2072	80.2262	80.2262	128.744	62.8043	45.5043	77.5138	34.7769	55.1339	61.9029	71.2213	65.1555	84.7294	109.554	43.6234	66.0769	103.734	57.6349	32.6267	54.0987	59.2521	64.5375	107.351	56.6956	45.5258	61.568	59.731
Csa1G665350	8.62415	8.62415	10.1958	13.568	7.94384	7.60627	7.60627	15.2392	17.0183	4.32799	22.7171	6.65028	6.65028	6.33966	17.6544	12.0535	17.2721	17.2953	17.2953	15.3657	14.1433	16.5991	8.85323	14.509	14.509	7.35682	19.562	8.60891	18.0866	19.7069	12.602	11.9462	11.72	33.5085	5.71209	12.958	7.5502	8.25961	21.4326	21.4455	16.3133	20.3979	20.315	14.573	18.7677	6.8722	20.324	14.208	16.2127
Csa1G665380	25.8724	25.8724	37.87	69.1967	34.045	18.255	18.255	33.9952	50.1592	34.624	43.6868	39.9017	39.9017	57.0569	63.5558	42.1874	74.4861	25.5311	25.5311	63.2705	33.0011	35.0426	60.7079	35.8458	35.8458	40.4625	59.7156	38.1252	64.5948	22.0254	31.5051	33.6665	58.5998	48.4012	32.3685	43.5858	31.8786	73.304	73.7283	30.828	29.1923	31.9271	55.8663	39.5553	35.2833	33.502	44.7128	33.152	25.599
Csa1G665900	72.6892	72.6892	77.1965	146.534	47.6631	47.1589	47.1589	66.8182	81.5086	53.6671	43.6868	67.6112	67.6112	98.2647	113.871	61.1287	123.064	33.767	33.767	117.502	53.4304	51.6418	59.4431	85.3471	85.3471	102.995	89.5733	36.8953	103.352	32.4584	58.2844	46.6987	77.532	83.7713	72.3532	98.9516	89.7635	85.6934	97.7328	65.677	66.9705	40.7957	64.3309	66.6194	98.3429	59.2727	57.7202	53.6747	72.5305
Csa1G665910	94.8656	94.8656	62.6311	137.037	80.5733	82.1477	82.1477	75.0239	70.7602	71.8447	52.4241	110.838	110.838	100.378	116.519	81.7919	139.257	61.7688	61.7688	75.9247	49.5017	44.8792	54.3841	67.4242	67.4242	120.161	108.106	60.2624	133.065	57.9615	33.0804	44.5266	74.8274	33.5085	149.466	115.444	66.274	70.2067	66.8698	93.8243	65.2533	51.4381	72.7955	45.8008	89.3344	56.6956	63.4109	112.085	118.609
Csa1G665940	62.8331	62.8331	33.5004	20.352	29.5057	27.3826	27.3826	38.6842	44.785	45.8767	34.9494	65.3944	65.3944	38.038	36.1915	43.9093	41.0213	32.9434	32.9434	27.1159	31.4296	30.7391	32.8834	53.7687	53.7687	14.7136	36.0352	30.7461	28.4217	33.6177	26.7793	21.7203	24.3414	29.7854	41.8887	29.4499	36.0732	23.7464	24.8619	54.9542	30.0509	43.4563	23.7009	14.573	43.5411	28.3478	29.2666	36.3093	36.6919
Csa1G666460	32.0325	32.0325	33.5004	47.4879	15.8877	28.9038	28.9038	14.067	17.914	23.3712	12.2323	36.5765	36.5765	36.9813	24.7161	8.60967	32.3853	8.23585	8.23585	12.6541	11.0004	9.22174	11.3827	14.509	14.509	28.2011	43.2423	12.2984	21.9622	11.5923	7.87628	9.77414	12.6215	7.44634	30.4645	43.5858	10.9059	44.3954	35.1495	4.02104	13.7375	9.7555	16.9292	4.16371	39.0369	26.6298	17.0722	18.944	14.5061
Csa1G673510	20.9444	20.9444	7.28269	8.14079	9.07868	6.08501	6.08501	10.5502	24.1839	19.0432	15.7272	17.7341	17.7341	27.4719	16.7717	11.1926	23.7492	20.5896	20.5896	28.9237	15.7148	14.14	11.3827	11.0951	11.0951	20.8443	12.3549	11.0686	15.5028	12.7515	28.3546	18.4623	18.9322	26.0622	15.2322	20.0259	5.87238	20.649	13.7169	18.7649	12.0203	11.5292	11.8504	11.4502	23.272	10.3083	16.2592	18.1547	19.6259
Csa1G673530	170.019	170.019	180.611	194.022	99.8655	159.732	159.732	160.598	130.772	178.313	173	186.208	186.208	168.001	173.013	127.423	180.278	133.421	133.421	193.427	143.005	142.015	180.859	178.375	178.375	226.835	125.609	114.376	186.033	186.636	187.455	117.29	213.664	189.882	166.603	164.919	151.004	174.484	121.737	223.838	125.355	111.745	155.749	160.303	213.952	221.628	102.433	146.027	204.792
Csa1G673540	28.3365	28.3365	32.0438	27.136	26.1012	41.0738	41.0738	35.1675	23.2882	29.4304	15.7272	37.6849	37.6849	32.7549	31.7779	20.6632	26.9877	23.884	23.884	17.1734	21.215	21.5174	34.1482	25.6041	25.6041	39.2364	25.7395	19.6775	29.7136	52.1653	34.6556	20.6343	29.7507	26.0622	24.7524	25.9159	16.7782	24.7788	28.2911	14.7438	18.0305	17.7373	15.2363	28.1051	42.0397	35.22	25.2018	18.944	27.3056
Csa1G687630	157.699	157.699	88.8488	118.041	62.4159	38.0313	38.0313	4.68899	5.37419	6.05919	3.49494	218.351	218.351	109.887	42.3705	43.9093	16.1926	47.7679	47.7679	11.7502	11.0004	12.9104	3.79424	104.977	104.977	142.232	49.4198	13.5283	18.0866	5.79615	23.6288	7.60211	5.40921	1.86159	108.53	75.3917	36.9121	84.661	12.8596	14.7438	8.58596	2.66059	1.69292	4.16371	131.374	81.6074	18.6981	33.152	12.7995
Csa1G690180	165.091	165.091	168.958	222.515	150.933	79.1052	79.1052	117.225	122.711	140.227	104.848	165.149	165.149	162.718	165.068	127.423	151.131	130.126	130.126	82.2517	93.5032	93.447	106.239	119.486	119.486	185.147	131.786	104.537	162.779	143.744	113.418	120.548	133.427	107.972	185.643	176.699	159.393	205.458	198.895	150.119	99.5972	101.102	155.749	104.093	168.91	145.175	184.542	138.133	98.9828
Csa1G690210	316.629	316.629	256.351	222.515	215.619	168.859	168.859	125.431	138.833	155.808	143.293	307.021	307.021	269.436	165.068	233.322	113.348	128.479	128.479	114.791	106.861	105.128	104.974	238.118	238.118	278.333	217.241	247.199	156.319	175.044	99.2411	89.0533	103.677	143.342	194.211	222.641	219.795	165.192	190.322	92.4839	142.527	121.5	96.4964	129.075	307.04	339.315	187.794	202.859	106.662
Csa1G690260	4.92808	4.92808	1.45654	0	0	4.56376	4.56376	1.17225	4.4785	0.865599	1.74747	7.75866	7.75866	4.22644	5.29631	2.5829	2.15902	1.64717	1.64717	6.32705	4.71445	3.6887	3.79424	0	0	2.45227	5.14789	1.22984	0	0	3.15051	0	0.901535	3.72317	4.76008	11.78	0.838912	0	1.71461	4.02104	3.43439	0	1.69292	3.12278	3.00284	0.859025	2.43888	3.15733	2.5599
Csa1G690280	67.7612	67.7612	173.328	56.9855	34.045	51.7226	51.7226	112.536	46.5764	47.6079	40.1918	78.695	78.695	101.435	70.6175	38.7435	97.1558	45.2972	45.2972	112.983	50.2874	28.8948	41.7366	89.6144	89.6144	117.709	57.6564	34.4357	82.6814	90.4199	116.569	38.0105	40.5691	53.986	114.242	151.961	41.1067	57.8173	93.4463	95.1646	107.325	54.9855	22.0079	33.3097	152.394	91.9157	44.7128	28.416	113.489
Csa1G690350	19.7123	19.7123	26.2177	10.8544	18.1574	21.2975	21.2975	25.7895	24.1839	24.2368	13.9798	24.3844	24.3844	19.019	17.6544	19.8022	18.3516	19.766	19.766	28.0198	24.358	23.3617	22.7654	33.2854	33.2854	33.1057	29.8578	30.7461	28.4217	20.8661	15.7526	27.1504	18.0307	18.6159	22.8484	20.0259	19.295	10.3245	20.5753	29.4876	20.6063	21.2847	13.5433	11.4502	21.7706	10.3083	16.2592	26.048	16.2127
Csa1G695370	105.954	105.954	141.284	146.534	66.9552	77.5839	77.5839	126.603	135.251	90.8879	96.1109	114.163	114.163	112.001	117.402	90.4015	125.223	92.2415	92.2415	142.811	104.504	110.046	122.68	99.0026	99.0026	121.388	89.5733	78.7101	107.227	98.5345	132.321	104.257	155.966	130.311	83.7774	101.308	100.669	133.186	93.4463	115.27	91.8698	105.537	128.662	99.9291	102.096	95.3518	91.8645	86.8266	123.728
Csa1G695390	55.4409	55.4409	65.5442	77.3375	21.5619	16.7338	16.7338	30.4785	37.6194	36.3551	13.9798	43.2268	43.2268	81.359	52.9631	30.9948	23.7492	15.6481	15.6481	15.3657	28.2867	25.2061	13.9122	24.7506	24.7506	47.8193	38.0944	46.7341	23.2541	12.7515	18.9031	38.0105	18.0307	16.7543	42.8407	63.6118	27.6841	22.7139	27.4338	10.7228	12.0203	24.8322	27.0867	14.573	26.2748	36.9381	56.0943	32.3627	8.533
Csa1G695400	33.2646	33.2646	29.1308	27.136	22.6967	12.17	12.17	52.7512	29.5581	31.1616	13.9798	36.5765	36.5765	24.302	42.3705	16.3584	25.9082	21.4132	21.4132	35.2507	29.8582	22.747	22.7654	32.4319	32.4319	31.8796	31.9169	9.83876	33.5893	20.8661	17.3278	21.7203	34.2583	24.2006	27.6084	36.5179	21.8117	16.5192	31.7203	40.2104	30.9095	23.9453	11.8504	13.5321	26.2748	12.8854	21.137	22.8907	40.1051
Csa1G695410	27.1045	27.1045	24.7611	24.4224	6.80901	31.9463	31.9463	17.5837	20.6011	14.7152	8.73736	27.7095	27.7095	32.7549	21.1853	8.60967	25.9082	8.23585	8.23585	15.3657	7.07167	8.60696	12.6475	6.82777	6.82777	8.58296	8.23663	8.60891	10.3352	6.95538	12.602	17.3762	17.1292	5.58476	13.3282	16.4919	5.03347	18.5841	10.2877	12.0631	14.5961	7.09491	8.46459	3.12278	6.75638	8.59025	6.50368	14.9973	12.7995
Csa1G695420	18.4803	18.4803	13.1088	12.2112	11.3483	12.17	12.17	15.2392	15.2269	18.1776	27.9595	25.4927	25.4927	29.5851	21.1853	22.3851	12.9541	14.0009	14.0009	11.7502	11.7861	17.2139	21.5007	14.509	14.509	19.6182	19.562	23.367	15.5028	17.3884	15.7526	11.9462	10.8184	18.6159	18.0883	23.5599	18.4561	25.8113	14.5742	17.4245	21.4649	22.1716	18.6221	13.5321	20.2691	23.1937	20.324	17.3653	15.3594
Csa1G696460	99.7937	99.7937	180.611	470.809	78.3036	118.658	118.658	52.7512	111.067	37.2207	38.4444	134.114	134.114	278.945	249.81	75.7651	151.131	73.299	73.299	45.1932	30.6439	28.28	55.6489	60.5964	60.5964	188.825	134.875	44.2744	174.406	54.4838	12.602	54.3008	169.489	48.4012	168.507	282.719	110.736	491.447	386.645	50.9332	32.6267	54.0987	115.118	35.3915	166.657	127.136	91.0516	100.245	42.665
Csa1G696490	484.184	484.184	434.048	375.833	308.675	468.546	468.546	399.737	423.666	392.982	284.838	523.155	523.155	731.174	396.341	398.628	345.443	569.921	569.921	383.239	403.085	396.535	417.366	494.16	494.16	693.993	442.719	328.369	272.59	417.323	522.985	438.75	320.946	370.455	586.441	518.318	458.885	218.88	246.904	487.886	482.531	431.016	336.891	398.675	665.879	571.252	354.451	390.72	496.62
Csa1G696510	1.23202	1.23202	2.91308	5.42719	3.4045	6.08501	6.08501	0	6.26989	1.7312	0	6.65028	6.65028	8.45288	7.94447	1.72193	4.31803	4.11792	4.11792	6.32705	3.92871	3.07391	6.32373	1.70694	1.70694	6.13068	4.11831	2.45969	6.45948	3.47769	0	0	0.901535	7.44634	7.61612	7.06797	0.838912	2.0649	4.28653	8.04208	0.858596	2.66059	1.69292	6.24557	6.00567	1.71805	2.43888	3.94667	4.2665
Csa1G696520	680.076	680.076	1090.95	1571.17	711.541	147.562	147.562	383.325	272.293	708.06	248.141	722.664	722.664	1009.06	889.781	649.169	757.815	172.129	172.129	310.93	508.374	646.137	223.86	882.489	882.489	1125.59	1032.67	494.398	736.381	359.361	285.121	554.954	204.648	176.851	932.975	1387.68	657.707	877.583	984.187	310.96	487.683	561.385	179.449	580.838	1274.7	730.171	595.087	651.989	604.989
Csa1G699620	85.0094	85.0094	64.0877	50.2015	32.9102	80.6264	80.6264	60.9569	59.1161	42.4143	54.1716	121.922	121.922	57.0569	46.7841	38.7435	62.6115	86.4764	86.4764	58.7512	45.573	43.6496	68.2963	81.0797	81.0797	62.533	27.7986	31.976	46.5083	48.6876	42.5319	57.5588	70.3197	48.4012	57.1209	44.7638	36.0732	67.1093	46.2945	53.6139	42.9298	36.3614	50.7876	55.1692	57.8046	32.6429	37.3962	43.4133	46.9315
Csa1G701230	81.3134	81.3134	45.1527	62.4127	51.0676	76.0627	76.0627	38.6842	53.7419	62.3231	12.2323	60.9609	60.9609	73.9627	56.494	64.5725	39.9418	57.6509	57.6509	47.001	46.3587	47.3383	49.3251	62.3034	62.3034	95.6387	75.1592	68.8713	60.7191	62.5984	69.3112	62.9889	30.6522	22.339	75.2092	75.3917	42.7845	64.012	48.0091	34.849	37.7782	48.7775	32.1655	49.9645	73.5695	58.4137	56.9072	60.7786	45.2249
Csa1G701270	19.7123	19.7123	23.3046	43.4175	24.9664	18.255	18.255	22.2727	25.0796	30.296	13.9798	29.9263	29.9263	25.3586	26.4816	29.2729	30.2262	23.0604	23.0604	19.885	17.2863	27.6652	11.3827	23.8972	23.8972	30.6534	22.6507	17.2178	20.6703	6.95538	20.4783	16.2902	21.6368	22.339	30.4645	17.6699	21.8117	28.9086	23.1472	14.7438	19.7477	12.4161	23.7009	11.4502	24.0227	25.7707	13.0074	18.944	17.9193
Csa1G701300	14.7843	14.7843	7.28269	20.352	12.4832	21.2975	21.2975	11.7225	17.0183	13.8496	12.2323	22.1676	22.1676	12.6793	22.068	19.8022	11.8746	13.1774	13.1774	25.3082	16.5006	10.4513	10.118	25.6041	25.6041	23.2966	12.3549	12.2984	11.6271	19.7069	9.45153	17.3762	19.8338	14.8927	15.2322	12.958	15.9393	19.6166	21.4326	6.70173	13.7375	11.5292	6.77167	21.8595	18.017	18.0395	14.6333	14.208	13.6528
Csa1G701320	242.708	242.708	215.568	309.35	76.0339	298.166	298.166	308.301	227.508	154.942	199.212	189.533	189.533	238.794	216.266	99.0112	295.785	323.669	323.669	331.718	178.363	148.163	239.037	242.386	242.386	228.061	143.111	95.9279	237.709	257.349	269.369	174.848	191.125	307.162	182.787	282.719	103.186	189.971	153.458	278.792	175.154	129.482	218.386	165.508	194.434	182.113	130.074	92.352	216.738
Csa1G701380	65.2971	65.2971	45.1527	61.0559	31.7754	38.0313	38.0313	31.6507	50.1592	38.0863	33.202	60.9609	60.9609	54.9437	56.494	54.2409	45.3394	30.4726	30.4726	41.5778	34.5726	35.6574	37.9424	101.563	101.563	57.6284	53.5381	46.7341	51.6759	45.2099	36.2309	36.9245	35.1599	33.5085	56.1689	58.8998	54.5293	43.3629	36.8641	26.8069	36.061	44.3432	28.7796	30.1869	58.5553	50.6825	47.9647	34.7307	46.0782
Csa1G701890	65.2971	65.2971	83.0226	111.257	70.3598	89.754	89.754	72.6794	72.5516	57.1295	69.8989	88.6704	88.6704	86.642	93.5682	68.8774	85.2812	66.7104	66.7104	85.8672	76.2169	66.3966	70.8258	78.5193	78.5193	87.0557	68.9818	44.2744	86.5571	84.6237	83.4885	53.2148	66.7136	96.8024	73.3052	87.1717	54.5293	70.2067	90.0171	67.0173	69.5463	58.533	67.7167	58.292	71.3174	80.7483	65.8498	82.0906	61.4376
Csa1G701910	129.362	129.362	122.349	50.2015	59.0114	47.1589	47.1589	80.8851	64.4903	108.2	34.9494	124.139	124.139	145.812	93.5682	117.092	55.0549	115.302	115.302	71.4053	79.3598	97.7505	24.0302	207.393	207.393	225.609	96.7804	76.2504	59.4272	108.968	53.5587	80.3651	46.8798	42.8165	172.315	197.903	121.642	40.2656	37.7214	77.7401	70.4049	101.989	35.5513	47.8827	189.929	112.532	101.62	84.4586	104.956
Csa1G701920	19.7123	19.7123	33.5004	56.9855	4.53934	19.7763	19.7763	19.9282	10.7484	12.1184	10.4848	25.4927	25.4927	53.8871	34.426	9.47064	33.4648	6.58868	6.58868	19.885	14.9291	8.60696	12.6475	23.0437	23.0437	38.0102	19.562	6.14922	7.75138	3.47769	6.30102	9.77414	9.91688	5.58476	29.5125	31.8059	15.1004	11.357	5.14383	18.7649	17.1719	16.8504	5.07876	9.36835	18.017	16.3215	13.8203	6.31466	14.5061
Csa1G701970	24.6404	24.6404	14.5654	18.9952	15.8877	13.6913	13.6913	15.2392	20.6011	24.2368	10.4848	16.6257	16.6257	15.8491	25.5989	18.0803	11.8746	14.8245	14.8245	12.6541	26.7152	25.8209	27.8244	23.0437	23.0437	17.1659	18.5324	9.83876	19.3784	15.07	14.1773	24.9784	11.72	24.2006	10.4722	21.2039	21.8117	12.3894	16.2888	12.0631	13.7375	16.8504	13.5433	16.6548	18.7677	18.0395	24.3888	18.1547	11.9462
Csa1G702040	64.0651	64.0651	84.4792	107.187	63.5507	54.7651	54.7651	51.5789	88.6742	49.3391	76.8887	57.6358	57.6358	76.0759	70.6175	38.7435	82.0426	43.65	43.65	80.444	43.2158	61.4783	79.6791	51.2082	51.2082	62.533	39.124	34.4357	56.8434	56.8022	61.4349	58.6448	77.532	94.9408	56.1689	63.6118	58.7238	119.764	73.7283	50.9332	64.3947	70.9491	93.1105	51.0055	52.5496	71.2991	43.8999	27.6267	82.7701
Csa1G703060	3.69606	3.69606	7.28269	9.49759	2.26967	9.12752	9.12752	24.6172	33.1409	17.312	152.03	4.43352	4.43352	3.16983	1.76544	2.5829	5.39754	16.4717	16.4717	18.9812	28.2867	17.8287	158.093	0.853471	0.853471	2.45227	4.11831	6.14922	5.16759	8.11461	61.4349	8.68812	43.2737	132.173	1.90403	12.958	3.35565	7.22716	1.71461	10.7228	22.3235	14.1898	47.4017	23.9413	5.25496	1.71805	6.50368	0.789333	8.533
Csa1G704090	9.85617	9.85617	11.6523	14.9248	5.67417	4.56376	4.56376	8.20574	9.85269	9.52159	10.4848	12.1922	12.1922	11.6227	15.8889	12.0535	17.2721	13.1774	13.1774	9.94251	0.785741	4.30348	10.118	11.9486	11.9486	17.1659	21.6211	6.14922	7.75138	4.63692	18.9031	9.77414	9.01535	14.8927	21.8964	21.2039	6.71129	10.3245	13.7169	6.70173	7.72737	7.98177	8.46459	7.28649	10.5099	10.3083	8.1296	7.104	7.6797
Csa1G705090	975.761	975.761	811.291	710.962	661.609	944.698	944.698	737.344	640.425	618.903	629.09	865.645	865.645	744.91	677.046	681.025	581.855	679.457	679.457	634.513	583.02	672.572	646.286	936.257	936.257	696.446	649.664	707.161	574.894	898.403	560.791	619.029	611.241	603.154	843.486	709.153	830.522	711.359	651.552	696.98	650.816	580.896	577.285	713.036	797.253	894.245	793.449	670.933	767.97
Csa1G707640	12.3202	12.3202	7.28269	5.42719	11.3483	12.17	12.17	11.7225	12.5398	7.79039	1.74747	9.97542	9.97542	5.28305	9.70991	6.88774	8.63607	16.4717	16.4717	13.558	9.42889	12.2957	10.118	9.38818	9.38818	7.35682	3.08874	4.91938	5.16759	6.95538	11.0268	5.43008	9.91688	3.72317	5.71209	7.06797	6.71129	7.22716	7.71575	9.38243	14.5961	10.6424	10.1575	10.4093	12.0113	7.73122	5.69072	7.104	15.3594
Csa1G708660	24.6404	24.6404	10.1958	8.14079	6.80901	1.52125	1.52125	1.17225	1.7914	8.65599	3.49494	7.75866	7.75866	9.50949	12.3581	14.6364	5.39754	14.0009	14.0009	1.80773	7.07167	3.07391	0	24.7506	24.7506	9.80909	13.3845	8.60891	10.3352	3.47769	4.72577	4.34406	5.40921	1.86159	6.66411	5.88998	13.4226	13.4219	15.4315	5.36139	12.0203	3.54745	5.07876	5.20464	18.7677	14.6034	14.6333	4.736	3.4132
Csa1G713660	9.85617	9.85617	16.0219	6.78399	14.7529	44.1164	44.1164	33.9952	23.2882	6.05919	8.73736	25.4927	25.4927	17.9624	22.9507	8.60967	9.71558	33.767	33.767	25.3082	9.42889	16.5991	2.52949	17.9229	17.9229	15.9398	7.20705	6.14922	6.45948	15.07	34.6556	8.68812	15.3261	3.72317	14.2802	14.1359	7.5502	7.22716	8.57305	14.7438	13.7375	9.7555	20.315	6.24557	25.5241	6.01317	5.69072	15.7867	29.0122
Csa1G714680	4007.76	4007.76	3883.13	5204.68	975.958	3622.1	3622.1	1915.45	1099.02	1107.97	685.009	4877.98	4877.98	4019.34	3238.7	990.973	3409.09	854.881	854.881	1547.42	778.669	540.394	992.826	3122	3122	3595.03	2105.49	841.214	2256.94	645.691	1222.4	772.157	1644.4	863.776	3370.13	4598.89	1505.01	3358.56	1948.66	1511.91	1513.71	972.003	1129.18	753.632	4008.79	2675	1330.82	1453.16	1294.46
Csa2G000030	77.6173	77.6173	50.9788	69.1967	61.2811	112.573	112.573	59.7847	66.2817	65.7855	80.3837	87.562	87.562	75.0193	60.0249	54.2409	64.7705	75.7698	75.7698	71.4053	66.788	71.3148	67.0316	54.6221	54.6221	40.4625	64.8634	62.7221	72.3462	57.9615	80.338	69.505	72.1228	70.7402	52.3608	45.9418	62.9184	67.1093	66.0125	65.677	79.8495	60.3067	81.2601	65.5785	61.5582	54.1186	56.9072	59.9893	41.8117
Csa2G000260	1032.43	1032.43	686.029	938.904	393.788	468.546	468.546	318.852	275.875	295.169	122.323	1057.39	1057.39	764.986	891.546	307.365	1039.57	272.607	272.607	286.525	249.08	159.844	183.388	935.404	935.404	884.044	565.239	265.646	757.051	143.744	228.412	173.762	433.638	87.4945	635.946	1228.65	429.523	2064.9	1292.82	199.712	216.366	239.453	313.19	160.303	1055.5	529.159	331.688	529.643	349.853
Csa2G000360	87.4735	87.4735	125.262	381.26	46.5282	69.9777	69.9777	57.4402	42.9936	49.3391	17.4747	131.897	131.897	177.51	173.896	57.6848	157.608	14.8245	14.8245	33.443	48.7159	17.8287	40.4719	71.6915	71.6915	147.136	117.372	56.5729	122.73	11.5923	36.2309	43.4406	64.009	40.9549	104.722	171.987	75.502	220.945	142.313	30.828	61.8189	47.8906	25.3938	27.0641	129.873	88.4796	56.9072	55.2533	34.9853
Csa2G000370	33.2646	33.2646	29.1308	14.9248	32.9102	28.9038	28.9038	29.3062	26.871	19.9088	20.9697	26.6011	26.6011	28.5285	23.8334	12.9145	35.6238	50.2387	50.2387	43.3855	20.4293	18.4435	25.2949	36.6992	36.6992	35.558	24.7099	22.1372	19.3784	42.8915	45.6824	17.3762	28.8491	39.0933	21.8964	29.4499	17.6171	19.6166	34.2922	52.2735	34.3439	12.4161	33.8584	32.2688	17.2663	31.7839	17.8851	36.3093	47.7848
Csa2G000460	4.92808	4.92808	13.1088	8.14079	0	31.9463	31.9463	16.4115	12.5398	2.5968	6.98989	7.75866	7.75866	23.2454	5.29631	0	3.23853	51.8858	51.8858	21.6928	2.35722	3.07391	10.118	0.853471	0.853471	19.6182	4.11831	2.45969	5.16759	18.5477	34.6556	14.1182	9.91688	5.58476	11.4242	16.4919	2.51673	2.0649	4.28653	25.4666	18.8891	10.6424	23.7009	7.28649	15.7649	7.73122	4.0648	4.736	8.533
Csa2G000480	35.7286	35.7286	43.6961	35.2768	31.7754	30.4251	30.4251	37.512	39.4108	39.8175	47.1817	50.9855	50.9855	63.3966	32.6606	30.9948	34.5443	35.4141	35.4141	56.0396	42.43	53.4861	56.9136	37.5527	37.5527	41.6886	45.3015	56.5729	42.6326	31.2992	36.2309	36.9245	27.9476	37.2317	46.6488	45.9418	44.4623	41.298	39.436	33.5087	36.061	53.2118	22.0079	52.0464	36.7848	42.9512	41.461	49.728	55.4645
Csa2G000500	32.0325	32.0325	14.5654	24.4224	18.1574	12.17	12.17	28.134	13.4355	13.8496	19.2222	31.0346	31.0346	19.019	30.0125	16.3584	18.3516	18.1189	18.1189	18.9812	19.6435	9.83653	17.7065	29.018	29.018	19.6182	20.5916	4.91938	43.9245	13.9108	7.87628	7.60211	19.8338	26.0622	17.1363	28.2719	13.4226	33.0384	43.7226	20.1052	22.3235	9.7555	22.0079	8.32742	29.2777	17.1805	20.324	13.4187	20.4792
Csa2G000530	4.92808	4.92808	5.82615	5.42719	5.67417	0	0	1.17225	2.6871	1.7312	1.74747	4.43352	4.43352	6.33966	10.5926	3.44387	3.23853	0	0	9.03865	5.50019	2.45913	3.79424	5.12082	5.12082	14.7136	0	1.22984	2.58379	3.47769	7.87628	3.25805	3.60614	7.44634	2.85605	5.88998	6.71129	5.16226	5.14383	6.70173	4.29298	6.20805	5.07876	6.24557	7.50709	6.01317	1.62592	3.15733	7.6797
Csa2G000610	574.122	574.122	531.636	312.064	585.575	713.468	713.468	301.268	305.433	520.225	228.919	759.24	759.24	596.985	361.915	552.741	288.229	504.857	504.857	329.911	500.517	652.899	268.126	686.19	686.19	548.083	406.684	549.741	217.039	559.908	275.67	458.299	243.414	314.608	543.601	369.891	435.395	182.744	156.887	377.978	337.428	556.064	196.379	469.458	615.582	554.93	463.387	539.115	447.982
Csa2G000650	89.9375	89.9375	126.719	180.454	60.1462	190.157	190.157	75.0239	76.1344	81.3663	104.848	148.523	148.523	152.152	117.402	73.1822	84.2017	74.9462	74.9462	75.0208	77.7884	75.6183	98.6503	85.3471	85.3471	91.9602	92.6621	71.331	120.146	107.808	110.268	57.5588	89.252	104.249	104.722	113.088	69.6297	113.57	126.024	96.505	63.5361	65.6279	79.5672	71.824	97.5922	103.083	87.7997	79.7226	73.3838
Csa2G000700	197.123	197.123	171.871	288.998	128.236	261.656	261.656	233.277	270.501	155.808	207.949	193.967	193.967	176.454	226.859	124.84	220.22	227.309	227.309	280.198	163.434	184.435	322.51	168.987	168.987	122.614	85.455	137.743	170.53	207.502	239.439	149.87	329.06	314.608	170.411	209.683	130.87	239.529	171.461	237.241	180.305	170.278	297.954	205.063	132.125	145.175	134.138	129.451	219.298
Csa2G000710	17.2483	17.2483	8.73923	9.49759	11.3483	3.04251	3.04251	4.68899	1.7914	2.5968	0	21.0592	21.0592	10.5661	4.4136	3.44387	3.23853	10.7066	10.7066	8.13478	1.57148	0.614783	0	11.0951	11.0951	19.6182	12.3549	2.45969	7.75138	1.15923	1.57526	1.08602	0	0	16.1843	17.6699	4.19456	3.09735	5.14383	1.34035	0.858596	5.32118	0	2.08186	16.5156	5.15415	10.5685	6.31466	6.8264
Csa2G000780	6.16011	6.16011	7.28269	6.78399	2.26967	4.56376	4.56376	15.2392	9.85269	9.52159	8.73736	5.5419	5.5419	7.39627	12.3581	1.72193	12.9541	10.7066	10.7066	18.9812	11.0004	13.5252	13.9122	7.68124	7.68124	11.0352	3.08874	7.37907	2.58379	4.63692	20.4783	5.43008	13.523	3.72317	7.61612	8.24597	2.51673	11.357	7.71575	12.0631	12.0203	9.7555	8.46459	4.16371	3.75355	5.15415	8.94257	7.104	11.0929
Csa2G000790	98.5617	98.5617	78.653	103.117	37.4495	36.5101	36.5101	79.7129	36.7237	50.2047	45.4343	70.9363	70.9363	46.4908	84.741	17.2193	75.5656	23.884	23.884	55.1358	51.0732	29.5096	61.9726	91.3214	91.3214	31.8796	45.3015	46.7341	67.1786	74.1907	22.0536	31.4944	64.9105	39.0933	53.3129	77.7477	52.8514	103.245	75.4429	54.9542	67.8291	24.8322	60.9451	34.3506	55.5525	51.5415	46.3387	30.784	63.1442
Csa2G000830	136.754	136.754	147.11	279.5	131.641	115.615	115.615	92.6076	156.747	123.781	185.232	162.932	162.932	174.341	169.482	169.61	168.403	116.949	116.949	111.175	127.29	138.326	188.447	98.1491	98.1491	174.111	125.609	132.823	178.282	69.5538	77.1875	139.01	183.913	135.896	99.0096	167.275	186.238	234.366	221.185	113.929	105.607	117.066	159.134	120.748	124.618	156.343	178.851	124.715	74.2371
Csa2G00090	39.4247	39.4247	48.0657	39.3471	36.3147	30.4251	30.4251	26.9617	24.1839	29.4304	38.4444	43.2268	43.2268	50.7173	38.8396	37.8825	46.4189	65.0632	65.0632	26.2121	36.9298	27.0504	37.9424	39.2596	39.2596	55.1761	42.2127	33.2058	43.9245	31.2992	50.4082	45.6126	60.4028	31.6469	46.6488	58.8998	36.0732	45.4278	36.8641	32.1683	42.9298	26.6059	44.0159	27.0641	43.5411	31.7839	50.4035	33.9413	38.3985
Csa2G000900	30.8005	30.8005	24.7611	24.4224	21.5619	7.60627	7.60627	19.9282	12.5398	16.4464	10.4848	21.0592	21.0592	28.5285	22.9507	22.3851	18.3516	18.9424	18.9424	9.03865	16.5006	17.2139	15.177	19.6298	19.6298	36.7841	20.5916	24.5969	20.6703	18.5477	12.602	13.0322	9.91688	9.30793	27.6084	23.5599	17.6171	12.3894	15.4315	6.70173	25.7579	14.1898	8.46459	21.8595	36.7848	27.4888	18.6981	15.7867	20.4792
Csa2G000910	6.16011	6.16011	16.0219	8.14079	11.3483	9.12752	9.12752	12.8947	14.3312	9.52159	12.2323	14.4089	14.4089	6.33966	13.2408	6.88774	8.63607	9.88302	9.88302	11.7502	10.2146	17.8287	13.9122	16.2159	16.2159	7.35682	9.26621	4.91938	10.3352	17.3884	23.6288	11.9462	9.01535	14.8927	10.4722	7.06797	13.4226	3.09735	17.1461	6.70173	6.86877	14.1898	11.8504	7.28649	6.75638	7.73122	4.87776	3.94667	13.6528
Csa2G000950	43.1207	43.1207	58.2615	85.4783	61.2811	76.0627	76.0627	43.3732	56.429	45.8767	40.1918	76.4782	76.4782	59.1702	60.9076	44.7703	64.7705	57.6509	57.6509	43.3855	35.3583	54.7157	48.0604	44.3805	44.3805	44.1409	57.6564	50.4236	37.465	42.8915	47.2577	45.6126	53.1906	61.4323	40.9367	49.4758	62.9184	53.6875	52.2956	45.5718	26.6165	26.6059	38.9371	44.7599	40.5383	58.4137	50.4035	48.9387	39.2518
Csa2G000960	1.23202	1.23202	5.82615	2.7136	3.4045	4.56376	4.56376	4.68899	5.37419	3.4624	3.49494	3.32514	3.32514	4.22644	4.4136	1.72193	2.15902	3.29434	3.29434	14.4618	5.50019	11.0661	3.79424	2.56041	2.56041	4.90455	2.05916	2.45969	6.45948	5.79615	17.3278	8.68812	8.11381	11.1695	0	3.53399	8.38912	6.19471	6.00114	13.4035	5.15158	9.7555	8.46459	9.36835	2.25213	1.71805	2.43888	3.15733	10.2396
Csa2G002010	65.2971	65.2971	75.74	56.9855	32.9102	82.1477	82.1477	32.823	27.7667	35.4896	27.9595	75.3698	75.3698	68.6796	44.136	52.519	55.0549	51.0622	51.0622	37.0585	33.7869	44.2644	29.0892	40.9666	40.9666	73.5682	46.331	40.5849	34.8812	45.2099	25.2041	32.5805	37.8645	29.7854	62.833	53.0098	39.4288	70.2067	38.5787	32.1683	36.9196	30.1534	25.3938	27.0641	66.8131	57.5547	39.0221	36.3093	41.8117
Csa2G002520	3.69606	3.69606	4.36961	12.2112	1.13483	4.56376	4.56376	1.17225	0.895699	1.7312	1.74747	12.1922	12.1922	8.45288	10.5926	2.5829	6.47705	1.64717	1.64717	0.903865	3.92871	1.22957	0	9.38818	9.38818	2.45227	6.17747	2.45969	7.75138	0	4.72577	0	0.901535	0	6.66411	3.53399	5.87238	2.0649	11.145	1.34035	0.858596	0.886864	0	1.04093	5.25496	5.15415	4.87776	0	1.7066
Csa2G002540	48.0488	48.0488	52.4354	63.7695	55.6069	25.8613	25.8613	53.9234	72.5516	62.3231	50.6767	54.3106	54.3106	47.5474	82.9756	61.9896	73.4066	42.8264	42.8264	49.7126	48.7159	42.42	61.9726	50.3548	50.3548	49.0455	48.3902	56.5729	82.6814	46.3692	36.2309	54.3008	70.3197	59.5707	46.6488	47.1198	53.6903	60.9146	69.4417	42.8911	42.9298	41.6826	59.2521	51.0055	53.3004	47.2464	36.5832	42.624	35.8386
Csa2G003580	41.8887	41.8887	32.0438	32.5632	26.1012	16.7338	16.7338	9.37799	18.8097	14.7152	8.73736	42.1184	42.1184	40.1512	26.4816	17.2193	21.5902	23.884	23.884	11.7502	15.7148	12.9104	15.177	34.1388	34.1388	61.3068	20.5916	12.2984	23.2541	8.11461	23.6288	16.2902	18.0307	9.30793	49.5048	24.7379	12.5837	25.8113	18.8607	26.8069	16.3133	9.7555	11.8504	6.24557	46.544	23.1937	18.6981	22.1013	11.9462
Csa2G004160	29.5685	29.5685	21.8481	10.8544	27.236	9.12752	9.12752	25.7895	33.1409	32.0272	24.4646	27.7095	27.7095	22.1888	14.1235	30.9948	25.9082	51.8858	51.8858	28.0198	33.0011	24.5913	22.7654	49.5013	49.5013	25.7489	23.6803	30.7461	18.0866	32.4584	29.9298	32.5805	15.3261	14.8927	26.6564	16.4919	26.0063	8.25961	14.5742	28.1473	23.1821	24.8322	18.6221	15.6139	36.7848	23.1937	21.9499	17.3653	24.7457
Csa2G004700	68.9932	68.9932	50.9788	56.9855	19.2922	124.743	124.743	78.5406	91.3613	42.4143	57.6666	110.838	110.838	44.3776	44.136	13.7755	50.7369	157.305	157.305	93.0981	79.3598	91.6027	172.006	35.8458	35.8458	56.4023	25.7395	9.83876	20.6703	78.8276	137.047	46.6987	170.39	158.235	47.6008	104.842	25.1673	66.0769	13.7169	120.631	82.4252	53.2118	257.324	84.3152	68.3145	31.7839	24.3888	17.3653	104.956
Csa2G004760	613.546	613.546	206.828	175.027	149.798	219.061	219.061	120.742	81.5086	99.5439	19.2222	635.102	635.102	348.681	199.495	210.076	76.6451	384.614	384.614	107.56	114.718	84.2253	31.6187	768.124	768.124	366.615	273.868	163.569	52.9678	114.764	185.88	95.5694	33.3568	35.3701	383.662	247.379	175.333	68.1418	44.5799	104.547	121.062	70.0622	37.2442	91.6017	327.309	263.721	168.283	130.24	139.088
Csa2G005310	187.267	187.267	138.371	127.539	119.158	124.743	124.743	113.708	97.6312	109.065	76.8887	192.858	192.858	132.076	107.692	162.723	102.553	133.421	133.421	82.2517	139.862	96.5209	72.0906	173.255	173.255	131.197	132.816	159.88	81.3895	121.719	80.338	84.7092	79.3351	76.325	136.138	114.266	153.521	121.829	79.7294	108.568	108.183	103.763	89.7247	98.8881	121.615	152.047	140.642	119.189	110.929
Csa2G005340	178.643	178.643	126.719	25.7792	114.618	21.2975	21.2975	135.981	101.214	222.459	122.323	72.0447	72.0447	36.9813	48.5496	103.316	28.0672	132.597	132.597	74.1169	268.723	232.388	68.2963	378.087	378.087	47.8193	161.644	100.847	27.1298	215.617	77.1875	196.569	57.6982	67.0171	119.954	22.3819	179.527	21.6815	26.5765	124.652	340.863	290.891	66.0238	177.999	60.8074	198.435	180.477	75.776	184.313
Csa2G005360	12.3202	12.3202	14.5654	8.14079	2.26967	7.60627	7.60627	15.2392	3.5828	9.52159	1.74747	15.5173	15.5173	16.9058	9.70991	2.5829	0	8.23585	8.23585	8.13478	9.42889	8.60696	3.79424	7.68124	7.68124	35.558	8.23663	4.91938	3.87569	2.31846	18.9031	11.9462	3.60614	0	11.4242	10.602	5.03347	2.0649	1.71461	14.7438	11.1618	3.54745	3.38584	4.16371	29.2777	6.8722	4.87776	1.57867	7.6797
Csa2G005870	92.4016	92.4016	104.871	131.609	52.2024	80.6264	80.6264	78.5406	73.4473	66.6511	66.4039	111.946	111.946	99.3213	78.562	73.1822	47.4984	93.8886	93.8886	91.2904	80.1456	57.7896	51.8546	89.6144	89.6144	118.935	71.0409	76.2504	52.9678	96.216	94.5153	74.9351	54.9936	70.7402	106.626	98.9516	79.6966	70.2067	65.1552	72.3787	88.4354	64.741	55.8663	64.5375	80.3259	70.44	78.0442	70.2506	69.1173
Csa2G005970	130.594	130.594	158.763	141.107	113.483	149.083	149.083	98.4689	93.1527	116.856	113.586	174.016	174.016	178.567	107.692	149.808	77.7246	112.831	112.831	107.56	105.289	122.957	73.3553	123.753	123.753	160.624	138.993	122.984	100.768	125.197	86.639	95.5694	82.0397	70.7402	168.507	128.402	117.448	78.4663	99.4474	113.929	101.314	86.9126	66.0238	128.034	165.907	170.946	108.937	127.083	122.875
Csa2G006000	124.434	124.434	97.588	32.5632	94.1913	85.1902	85.1902	124.258	94.0484	102.141	94.3635	108.621	108.621	98.2647	56.494	94.7064	113.348	107.89	107.89	155.465	118.647	121.112	177.065	165.573	165.573	80.925	115.313	103.307	120.146	95.0568	174.853	97.7414	113.593	152.65	75.2092	83.6377	88.0857	106.342	95.1609	117.951	139.951	116.179	147.284	116.584	102.096	81.6074	75.6053	104.192	133.968
Csa2G006040	8.62415	8.62415	16.0219	27.136	14.7529	7.60627	7.60627	18.756	20.6011	17.312	20.9697	16.6257	16.6257	13.7359	22.068	12.0535	14.0336	11.5302	11.5302	18.0773	26.7152	19.6731	35.4129	3.41388	3.41388	7.35682	22.6507	13.5283	12.919	20.8661	23.6288	22.8063	26.1445	16.7543	14.2802	30.6279	13.4226	15.4868	19.718	17.4245	23.1821	13.303	28.7796	20.8186	15.0142	18.8985	13.0074	7.89333	17.066
Csa2G006050	20.9444	20.9444	14.5654	32.5632	15.8877	16.7338	16.7338	23.445	17.0183	36.3551	26.2121	21.0592	21.0592	31.6983	37.9569	21.5242	30.2262	18.1189	18.1189	25.3082	21.215	17.8287	27.8244	23.8972	23.8972	20.8443	19.562	17.2178	29.7136	12.7515	20.4783	22.8063	38.766	13.0311	23.8004	16.4919	21.8117	32.006	19.718	22.7859	14.5961	16.8504	20.315	15.6139	33.0312	30.9249	13.8203	13.4187	23.8924
Csa2G006090	66.5291	66.5291	40.7831	5.42719	15.8877	3.04251	3.04251	22.2727	7.16559	6.05919	8.73736	90.8872	90.8872	20.0756	4.4136	11.1926	2.15902	31.2962	31.2962	38.8662	11.7861	3.07391	5.05899	131.434	131.434	61.3068	5.14789	2.45969	7.75138	30.14	78.7628	3.25805	5.40921	9.30793	19.9923	56.5438	5.03347	10.3245	1.71461	18.7649	30.0509	0	6.77167	10.4093	229.717	4.29512	4.87776	6.31466	43.5183
Csa2G006100	11.0882	11.0882	8.73923	14.9248	10.2135	22.8188	22.8188	3.51675	8.06129	10.3872	0	13.3006	13.3006	8.45288	10.5926	1.72193	6.47705	20.5896	20.5896	0	14.1433	4.30348	6.32373	12.8021	12.8021	29.4273	5.14789	0	9.04328	6.95538	1.57526	3.25805	10.8184	13.0311	8.56814	17.6699	13.4226	19.6166	11.145	1.34035	7.72737	3.54745	22.0079	3.12278	15.0142	10.3083	8.94257	1.57867	4.2665
Csa2G006110	91.1696	91.1696	101.958	62.4127	57.8766	62.3714	62.3714	49.2344	48.3678	57.1295	26.2121	96.4291	96.4291	98.2647	81.2102	68.8774	44.2598	73.299	73.299	33.443	53.4304	44.2644	36.6777	87.9075	87.9075	117.709	81.3367	81.1698	40.0488	55.643	37.8061	46.6987	36.0614	27.9238	105.674	77.7477	72.1464	39.2331	51.4383	30.828	35.2024	40.7957	32.1655	51.0055	153.145	103.083	101.62	61.568	44.3716
Csa2G006130	17.2483	17.2483	8.73923	14.9248	12.4832	10.6488	10.6488	17.5837	15.2269	13.8496	17.4747	18.8425	18.8425	15.8491	7.94447	11.1926	22.6697	14.0009	14.0009	28.0198	14.9291	9.22174	15.177	17.0694	17.0694	20.8443	16.4733	15.988	11.6271	19.7069	22.0536	18.4623	11.72	20.4774	13.3282	17.6699	11.7448	17.5517	29.1484	24.1262	18.8891	15.0767	15.2363	16.6548	10.5099	16.3215	9.75553	10.2613	19.6259
Csa2G006220	18.4803	18.4803	14.5654	13.568	6.80901	6.08501	6.08501	4.68899	4.4785	7.79039	6.98989	15.5173	15.5173	21.1322	14.1235	7.7487	4.31803	14.0009	14.0009	6.32705	4.71445	8.60696	1.26475	16.2159	16.2159	7.35682	17.5028	12.2984	6.45948	2.31846	11.0268	2.17203	6.31074	0	15.2322	17.6699	19.295	8.25961	13.7169	6.70173	2.57579	7.98177	3.38584	4.16371	22.5213	21.4756	8.1296	7.104	5.1198
Csa2G006270	2.46404	2.46404	24.7611	16.2816	4.53934	1.52125	1.52125	10.5502	1.7914	1.7312	1.74747	2.21676	2.21676	19.019	12.3581	0	14.0336	1.64717	1.64717	0.903865	0	0.614783	0	2.56041	2.56041	3.67841	2.05916	8.60891	1.2919	9.27384	1.57526	4.34406	0.901535	0	47.6008	8.24597	3.35565	4.1298	5.14383	0	10.3032	1.77373	3.38584	1.04093	15.7649	7.73122	3.25184	12.6293	6.8264
Csa2G006840	113.346	113.346	94.6749	214.374	73.7643	91.2752	91.2752	51.5789	73.4473	83.0975	19.2222	174.016	174.016	158.491	160.655	79.209	91.7582	40.3556	40.3556	62.3667	47.1445	45.4939	27.8244	160.452	160.452	177.79	142.082	71.331	69.7624	37.0953	50.4082	57.5588	59.5013	29.7854	126.618	159.029	88.0857	128.024	74.5856	29.4876	43.7884	60.3067	64.3309	36.4325	164.405	114.25	83.7349	68.672	53.7579
Csa2G007410	23.4084	23.4084	40.7831	20.352	35.1799	33.4676	33.4676	14.067	26.871	32.8928	34.9494	35.4682	35.4682	25.3586	24.7161	30.1338	23.7492	28.0019	28.0019	16.2696	28.2867	38.1165	48.0604	23.0437	23.0437	17.1659	35.0057	20.9074	10.3352	33.6177	14.1773	11.9462	25.243	22.339	32.3685	14.1359	26.0063	25.8113	28.2911	32.1683	32.6267	15.9635	23.7009	34.3506	31.5298	39.5151	30.8925	16.576	20.4792
Csa2G007950	3.69606	3.69606	2.91308	0	3.4045	13.6913	13.6913	4.68899	2.6871	0	1.74747	5.5419	5.5419	5.28305	0	2.5829	3.23853	5.76509	5.76509	8.13478	3.92871	4.91826	2.52949	0.853471	0.853471	7.35682	0	3.68953	1.2919	0	4.72577	3.25805	1.80307	1.86159	2.85605	5.88998	1.67782	1.03245	0.857305	4.02104	4.29298	3.54745	5.07876	3.12278	3.00284	3.4361	2.43888	1.57867	1.7066
Csa2G008020	68.9932	68.9932	71.3703	70.5535	51.0676	108.009	108.009	52.7512	64.4903	46.7423	80.3837	87.562	87.562	80.3024	44.136	51.658	43.1803	87.3	87.3	55.1358	64.4308	64.5522	60.7079	89.6144	89.6144	55.1761	51.4789	67.6415	49.0921	86.9422	45.6824	73.849	63.1074	67.0171	61.881	67.1457	62.9184	64.012	80.5867	50.9332	66.9705	57.6461	57.5592	52.0464	57.8046	67.0039	68.2887	58.4107	58.8777
Csa2G008060	338.806	338.806	221.394	199.449	113.483	234.273	234.273	131.292	111.067	120.318	108.343	253.819	253.819	201.813	135.056	98.1502	113.348	196.837	196.837	126.541	109.218	104.513	93.5913	322.612	322.612	188.825	96.7804	95.9279	87.849	143.744	124.445	107.516	105.48	115.418	182.787	181.411	109.059	91.8881	81.444	117.951	95.3042	85.1389	91.4176	103.052	165.156	164.074	124.383	80.512	110.929
Csa2G008110	11.0882	11.0882	8.73923	2.7136	2.26967	21.2975	21.2975	9.37799	5.37419	0.865599	5.24241	9.97542	9.97542	4.22644	1.76544	0.860967	1.07951	5.76509	5.76509	6.32705	0.785741	2.45913	3.79424	8.53471	8.53471	3.67841	2.05916	3.68953	1.2919	5.79615	12.602	7.60211	11.72	1.86159	4.76008	9.42396	1.67782	1.03245	3.42922	10.7228	2.57579	2.66059	13.5433	5.20464	5.25496	8.59025	5.69072	1.57867	9.3863
Csa2G008660	7.39213	7.39213	7.28269	20.352	0	6.08501	6.08501	4.68899	0	14.7152	13.9798	22.1676	22.1676	3.16983	0	10.3316	0	4.11792	4.11792	9.03865	0	15.9844	10.118	7.68124	7.68124	0	12.3549	11.0686	6.45948	0	0	15.2042	2.7046	18.6159	15.2322	0	8.38912	0	21.4326	9.38243	0	2.66059	6.77167	9.36835	8.2578	10.3083	6.50368	0	12.7995
Csa2G008720	155.235	155.235	139.828	107.187	18.1574	141.477	141.477	53.9234	26.871	20.7744	6.98989	202.834	202.834	144.756	93.5682	12.0535	19.4312	101.301	101.301	59.6551	25.9295	10.4513	3.79424	133.141	133.141	155.719	55.5972	28.2864	14.2109	49.8469	55.1339	17.3762	6.31074	0	148.514	139.003	61.2405	57.8173	32.5776	65.677	72.1221	26.6059	15.2363	1.04093	134.377	121.123	58.5332	11.84	74.2371
Csa2G008770	214.372	214.372	155.85	306.636	121.427	127.785	127.785	134.809	152.269	128.974	69.8989	252.711	252.711	198.643	254.223	145.503	196.471	80.7113	80.7113	118.406	99.0034	81.7661	111.298	172.401	172.401	194.956	169.88	99.6174	186.033	63.7576	91.3648	107.516	202.845	98.664	155.179	252.091	116.609	287.021	204.039	100.526	89.294	93.1207	130.355	93.6835	161.402	124.559	107.311	121.557	114.342
Csa2G009340	11.0882	11.0882	8.73923	12.2112	17.0225	10.6488	10.6488	7.03349	5.37419	9.52159	6.98989	27.7095	27.7095	7.39627	16.7717	7.7487	7.55656	26.3547	26.3547	14.4618	7.07167	6.76261	8.85323	17.9229	17.9229	14.7136	6.17747	4.91938	12.919	6.95538	4.72577	4.34406	18.9322	14.8927	7.61612	14.1359	2.51673	14.4543	8.57305	5.36139	3.43439	3.54745	25.3938	12.4911	14.2635	12.0263	6.50368	11.0507	5.9731
Csa2G009500	213.14	213.14	91.7619	99.0463	62.4159	92.7965	92.7965	26.9617	16.1226	21.64	10.4848	208.375	208.375	105.661	96.2164	45.6312	60.4525	111.184	111.184	36.1546	22.7865	33.8131	13.9122	194.591	194.591	102.995	75.1592	43.0446	46.5083	27.8215	23.6288	20.6343	25.243	27.9238	103.77	69.5017	67.1129	55.7524	36.0068	17.4245	15.4547	12.4161	18.6221	19.7776	118.612	63.5678	78.0442	26.048	29.0122
Csa2G009520	218.068	218.068	171.871	147.891	136.18	98.8815	98.8815	101.986	89.5699	148.017	69.8989	181.774	181.774	142.642	174.778	184.247	131.7	151.54	151.54	101.233	144.576	154.311	80.9438	333.707	333.707	203.539	199.738	134.053	160.195	108.968	151.224	144.44	99.1688	74.4634	178.979	219.107	154.36	118.732	137.169	113.929	119.345	178.26	99.8822	90.5607	264.25	148.611	158.527	121.557	163.834
Csa2G009530	3.69606	3.69606	10.1958	25.7792	5.67417	9.12752	9.12752	8.20574	6.26989	5.19359	3.49494	11.0838	11.0838	11.6227	6.17903	6.02677	7.55656	11.5302	11.5302	2.71159	6.28593	7.37739	2.52949	11.0951	11.0951	12.2614	5.14789	3.68953	11.6271	9.27384	4.72577	4.34406	0.901535	1.86159	5.71209	11.78	2.51673	8.25961	11.145	9.38243	2.57579	6.20805	1.69292	2.08186	12.7621	4.29512	3.25184	8.68266	6.8264
Csa2G009550	52.9769	52.9769	7.28269	1.3568	14.7529	3.04251	3.04251	9.37799	2.6871	19.0432	0	21.0592	21.0592	8.45288	13.2408	12.9145	1.07951	9.88302	9.88302	3.61546	4.71445	11.6809	0	40.1131	40.1131	11.0352	8.23663	4.91938	2.58379	0	1.57526	9.77414	2.7046	0	25.7044	2.35599	25.1673	3.09735	0.857305	9.38243	10.3032	7.09491	0	1.04093	9.00851	20.6166	17.0722	12.6293	3.4132
Csa2G009560	179.875	179.875	167.502	132.966	66.9552	176.465	176.465	234.45	262.44	192.163	160.767	213.917	213.917	154.265	180.957	70.5993	124.143	107.066	107.066	205.177	187.792	210.256	160.623	155.332	155.332	152.041	110.165	129.134	109.811	153.018	160.676	193.311	219.073	124.726	163.747	137.825	184.561	228.172	90.8744	225.178	313.388	209.3	223.465	117.625	167.408	200.153	191.046	61.568	196.259
Csa2G009580	59.137	59.137	53.8919	99.0463	26.1012	63.8926	63.8926	30.4785	32.2452	51.0703	15.7272	73.1531	73.1531	103.548	71.5002	50.797	56.1344	48.5915	48.5915	30.7314	21.215	41.1905	29.0892	74.2519	74.2519	63.7591	56.6268	36.8953	56.8434	51.0061	39.3814	35.8385	53.1906	29.7854	68.5451	65.9678	54.5293	82.5961	91.7317	40.2104	27.4751	20.3979	30.4725	33.3097	65.3117	73.8761	52.8424	35.52	48.6381
Csa2G010170	231.62	231.62	145.654	101.76	113.483	276.868	276.868	174.665	182.723	175.717	164.262	223.893	223.893	162.718	129.76	189.413	236.412	270.136	270.136	199.754	215.293	239.151	252.949	173.255	173.255	155.719	126.638	140.202	267.423	128.674	200.057	207.429	208.255	197.328	194.211	154.317	182.044	183.776	277.767	234.561	189.75	256.304	255.631	114.502	220.709	215.615	182.103	112.085	265.376
Csa2G010230	104.722	104.722	106.327	52.9151	83.9778	104.966	104.966	100.813	81.5086	78.7695	75.1413	110.838	110.838	82.4156	56.494	111.926	62.6115	116.949	116.949	73.2131	114.718	108.817	91.0618	133.995	133.995	74.7943	82.3663	93.4682	33.5893	125.197	108.693	96.6554	72.1228	72.6018	91.3935	73.0357	82.2133	59.8822	36.8641	112.589	109.9	109.971	98.1893	70.7831	97.5922	78.1713	78.8572	93.1413	125.435
Csa2G010260	32.0325	32.0325	24.7611	21.7088	32.9102	10.6488	10.6488	17.5837	28.6624	24.2368	6.98989	36.5765	36.5765	41.2078	22.9507	26.69	23.7492	18.9424	18.9424	17.1734	22.7865	18.4435	8.85323	33.2854	33.2854	35.558	22.6507	27.0566	19.3784	26.6623	12.602	9.77414	17.1292	22.339	21.8964	18.8479	23.4895	29.9411	19.718	12.0631	15.4547	21.2847	16.9292	21.8595	27.0255	18.8985	20.324	29.9947	24.7457
Csa2G010270	365.91	365.91	402.004	409.753	295.057	206.89	206.89	432.56	455.911	353.164	318.04	374.632	374.632	464.908	422.822	254.846	334.648	315.433	315.433	490.799	326.083	366.411	480.604	393.45	393.45	758.979	405.654	308.691	383.693	272.419	406.416	456.126	394.872	363.009	592.154	669.101	327.176	361.358	382.358	396.743	396.671	308.629	509.568	395.553	791.248	400.306	322.745	360.725	385.691
Csa2G010310	124.434	124.434	147.11	46.1311	97.5958	121.7	121.7	85.5741	78.8215	141.958	73.3938	116.38	116.38	102.491	67.9694	123.979	104.712	137.539	137.539	78.6362	149.291	143.859	74.6201	124.607	124.607	116.483	107.076	136.513	58.1353	130.993	96.0906	77.1071	67.6151	81.9097	111.386	87.1717	98.9916	73.304	71.1564	88.4629	91.0112	148.106	67.7167	89.5198	118.612	172.664	111.376	82.88	111.782
Csa2G011420	946.192	946.192	757.4	1303.88	102.135	973.602	973.602	264.928	316.182	251.889	83.8786	1811.09	1811.09	1374.65	745.898	177.359	124.143	545.213	545.213	419.393	279.724	240.38	331.364	832.134	832.134	1748.47	544.647	65.1818	100.768	89.2607	190.606	147.698	561.656	202.913	937.735	1606.79	397.644	133.186	31.7203	411.486	261.872	133.916	396.143	102.011	1757.41	834.113	262.586	50.5173	216.738
Csa2G011430	123.202	123.202	125.262	175.027	99.8655	171.902	171.902	112.536	158.539	100.409	136.303	155.173	155.173	143.699	151.828	110.204	175.96	124.361	124.361	134.676	115.504	119.883	131.534	133.995	133.995	111.578	122.52	116.835	144.692	103.171	107.117	123.806	165.882	163.819	120.906	117.8	135.065	192.036	177.462	119.291	123.638	107.311	123.583	89.5198	98.3429	134.867	121.944	108.139	100.689
Csa2G011460	176.179	176.179	164.589	294.425	153.203	126.264	126.264	91.4354	104.797	117.721	89.121	187.316	187.316	127.85	313.365	216.103	219.14	130.95	130.95	96.7135	115.504	106.357	126.475	117.779	117.779	120.161	166.792	138.972	196.368	82.3053	96.0906	95.5694	191.125	111.695	171.363	101.308	169.46	276.697	262.335	132.694	101.314	108.197	177.756	110.338	153.145	100.506	200.801	116.821	110.076
Csa2G011560	48.0488	48.0488	32.0438	39.3471	17.0225	34.9888	34.9888	11.7225	17.0183	24.2368	3.49494	91.9955	91.9955	71.8495	28.247	17.2193	20.5107	33.767	33.767	10.8464	10.2146	17.2139	1.26475	35.8458	35.8458	66.2114	25.7395	17.2178	5.16759	11.5923	15.7526	18.4623	8.11381	1.86159	35.2246	47.1198	13.4226	23.7464	8.57305	8.04208	12.0203	6.20805	5.07876	15.6139	68.3145	36.9381	28.4536	21.312	17.9193
Csa2G011590	14.7843	14.7843	33.5004	36.6335	20.427	10.6488	10.6488	24.6172	17.914	15.5808	6.98989	15.5173	15.5173	43.321	30.8952	14.6364	12.9541	16.4717	16.4717	19.885	11.7861	13.5252	6.32373	18.7764	18.7764	40.4625	16.4733	12.2984	18.0866	12.7515	31.5051	13.0322	7.21228	3.72317	21.8964	44.7638	9.22803	14.4543	23.1472	6.70173	14.5961	9.7555	13.5433	3.12278	33.0312	20.6166	26.0147	13.4187	30.7188
Csa2G011610	8.62415	8.62415	21.8481	9.49759	13.618	19.7763	19.7763	8.20574	5.37419	1.7312	10.4848	29.9263	29.9263	30.6417	7.06175	20.6632	21.5902	16.4717	16.4717	23.5005	3.92871	9.83653	10.118	8.53471	8.53471	47.8193	9.26621	14.7581	86.5571	6.95538	29.9298	3.25805	6.31074	5.58476	18.0883	34.1619	8.38912	82.5961	126.881	14.7438	12.0203	4.43432	6.77167	9.36835	57.8046	21.4756	10.5685	14.208	16.2127
Csa2G012140	46.8168	46.8168	75.74	55.6287	20.427	31.9463	31.9463	57.4402	39.4108	33.7584	26.2121	42.1184	42.1184	67.623	80.3274	26.69	88.5197	32.9434	32.9434	41.5778	38.5013	19.0583	26.5597	52.9152	52.9152	78.4727	49.4198	29.5163	55.5516	18.5477	44.1071	32.5805	41.4706	13.0311	46.6488	67.1457	38.5899	69.1742	70.299	37.5297	48.94	37.2483	45.7088	23.9413	87.833	38.6561	31.7055	26.048	39.2518
Csa2G012660	246.404	246.404	281.112	328.345	264.416	188.635	188.635	191.077	266.918	330.659	166.01	303.696	303.696	359.247	257.754	272.927	197.55	144.127	144.127	204.273	251.437	304.318	242.831	246.653	246.653	324.926	244.01	259.497	156.319	149.541	211.084	282.364	234.399	169.404	248.476	232.065	232.379	197.198	162.888	119.291	228.387	280.249	191.3	204.022	313.046	277.465	252.831	231.275	204.792
Csa2G013280	9.85617	9.85617	13.1088	8.14079	5.67417	7.60627	7.60627	3.51675	6.26989	0.865599	1.74747	15.5173	15.5173	10.5661	4.4136	6.02677	8.63607	5.76509	5.76509	3.61546	5.50019	1.22957	3.79424	12.8021	12.8021	9.80909	4.11831	12.2984	7.75138	4.63692	6.30102	0	1.80307	1.86159	13.3282	3.53399	6.71129	6.19471	7.71575	12.0631	4.29298	4.43432	1.69292	1.04093	5.25496	5.15415	6.50368	0.789333	4.2665
Csa2G020900	40.6567	40.6567	39.3265	44.7743	26.1012	18.255	18.255	26.9617	25.0796	30.296	31.4545	33.2514	33.2514	41.2078	45.0187	35.2996	35.6238	26.3547	26.3547	24.4044	29.0724	19.0583	20.236	39.2596	39.2596	38.0102	40.1536	24.5969	51.6759	23.1846	22.0536	20.6343	25.243	26.0622	37.1286	47.1198	34.3954	60.9146	60.0114	18.7649	23.1821	29.2665	27.0867	17.6958	47.2947	33.502	28.4536	25.2587	28.1589
Csa2G020910	181.107	181.107	107.784	115.328	34.045	115.615	115.615	79.7129	42.0979	59.7263	17.4747	156.282	156.282	118.34	84.741	46.4922	38.8623	60.9453	60.9453	59.6551	46.3587	31.3539	21.5007	179.229	179.229	137.327	64.8634	39.355	34.8812	38.2546	58.2844	39.0966	39.6675	24.2006	105.674	113.088	48.6569	49.5577	32.5776	50.9332	53.233	39.9089	33.8584	22.9004	133.626	52.4005	35.7703	42.624	52.0513
Csa2G020960	24.6404	24.6404	11.6523	10.8544	9.07868	19.7763	19.7763	26.9617	11.6441	20.7744	8.73736	33.2514	33.2514	14.7925	15.0062	25.829	7.55656	40.3556	40.3556	18.9812	25.1437	26.4357	13.9122	23.0437	23.0437	23.2966	19.562	27.0566	9.04328	11.5923	26.7793	16.2902	14.4246	7.44634	26.6564	21.2039	11.7448	12.3894	5.14383	16.0842	21.4649	17.7373	6.77167	21.8595	29.2777	19.7576	13.8203	18.1547	32.4254
Csa2G020980	9.85617	9.85617	10.1958	23.0656	20.427	6.08501	6.08501	10.5502	8.06129	9.52159	17.4747	4.43352	4.43352	9.50949	22.068	8.60967	19.4312	14.8245	14.8245	9.94251	6.28593	10.4513	10.118	9.38818	9.38818	9.80909	8.23663	8.60891	11.6271	1.15923	1.57526	4.34406	24.3414	13.0311	13.3282	12.958	7.5502	20.649	19.718	16.0842	8.58596	12.4161	11.8504	7.28649	9.00851	15.4624	9.75553	8.68266	17.9193
Csa2G020990	36.9606	36.9606	26.2177	55.6287	10.2135	18.255	18.255	11.7225	9.85269	5.19359	1.74747	41.0101	41.0101	48.6041	33.5433	12.0535	14.0336	9.88302	9.88302	2.71159	7.85741	6.14783	5.05899	29.8715	29.8715	49.0455	18.5324	20.9074	10.3352	19.7069	7.87628	4.34406	5.40921	5.58476	51.4088	38.8739	18.4561	16.5192	21.4326	17.4245	1.71719	3.54745	6.77167	3.12278	61.5582	37.7971	23.5759	8.68266	11.0929
Csa2G021580	8.62415	8.62415	13.1088	9.49759	5.67417	1.52125	1.52125	12.8947	8.06129	6.92479	17.4747	6.65028	6.65028	4.22644	7.94447	10.3316	9.71558	5.76509	5.76509	3.61546	11.7861	6.76261	3.79424	6.82777	6.82777	7.35682	7.20705	6.14922	5.16759	4.63692	4.72577	5.43008	4.50767	3.72317	13.3282	4.71198	5.87238	5.16226	6.85844	6.70173	5.15158	7.98177	11.8504	5.20464	7.50709	4.29512	5.69072	3.15733	5.1198
Csa2G021600	4.92808	4.92808	2.91308	8.14079	10.2135	7.60627	7.60627	4.68899	3.5828	5.19359	6.98989	9.97542	9.97542	9.50949	6.17903	0.860967	1.07951	2.47075	2.47075	0	3.14296	4.30348	0	5.12082	5.12082	9.80909	4.11831	7.37907	1.2919	3.47769	4.72577	6.51609	7.21228	0	9.52015	5.88998	11.7448	2.0649	9.43036	8.04208	4.29298	2.66059	0	5.20464	6.00567	7.73122	4.87776	5.52533	3.4132
Csa2G021620	18.4803	18.4803	21.8481	18.9952	13.618	15.2125	15.2125	23.445	18.8097	17.312	17.4747	22.1676	22.1676	11.6227	22.9507	17.2193	37.7828	26.3547	26.3547	17.1734	15.7148	19.0583	16.4417	23.0437	23.0437	9.80909	29.8578	9.83876	20.6703	16.2292	18.9031	23.8923	19.8338	20.4774	16.1843	12.958	19.295	9.29206	10.2877	14.7438	20.6063	22.1716	8.46459	19.7776	21.0199	21.4756	20.324	7.89333	30.7188
Csa2G022800	28.3365	28.3365	34.9569	62.4127	35.1799	19.7763	19.7763	32.823	31.3495	20.7744	19.2222	34.3598	34.3598	49.6607	57.3767	20.6632	38.8623	20.5896	20.5896	42.4817	36.1441	18.4435	22.7654	50.3548	50.3548	26.975	27.7986	15.988	36.1731	11.5923	42.5319	28.2364	45.0767	16.7543	37.1286	35.3399	20.9728	38.2007	31.7203	26.8069	16.3133	23.9453	27.0867	19.7776	36.7848	26.6298	26.8277	26.8373	22.1858
Csa2G022810	0	0	5.82615	4.07039	0	1.52125	1.52125	3.51675	2.6871	2.5968	3.49494	2.21676	2.21676	2.11322	2.64816	0.860967	5.39754	1.64717	1.64717	5.42319	1.57148	1.84435	2.52949	1.70694	1.70694	1.22614	6.17747	0	5.16759	4.63692	4.72577	4.34406	6.31074	0	2.85605	3.53399	1.67782	2.0649	4.28653	2.68069	8.58596	2.66059	1.69292	1.04093	1.50142	0.859025	1.62592	1.57867	1.7066
Csa2G022830	36.9606	36.9606	33.5004	42.0607	18.1574	21.2975	21.2975	24.6172	15.2269	19.0432	12.2323	36.5765	36.5765	36.9813	30.0125	19.8022	23.7492	17.2953	17.2953	22.5966	18.8578	16.5991	13.9122	31.5784	31.5784	25.7489	15.4437	15.988	28.4217	23.1846	17.3278	20.6343	21.6368	13.0311	29.5125	35.3399	10.0669	16.5192	16.2888	34.849	20.6063	14.1898	22.0079	12.4911	33.0312	16.3215	14.6333	19.7333	24.7457
Csa2G030020	89.9375	89.9375	64.0877	86.8351	44.2586	59.3289	59.3289	48.0622	34.9323	34.624	22.7171	119.705	119.705	64.4532	61.7903	45.6312	31.3057	58.4745	58.4745	26.2121	25.9295	34.4278	25.2949	70.8381	70.8381	49.0455	64.8634	50.4236	21.9622	44.0507	23.6288	38.0105	24.3414	16.7543	93.2975	61.2558	41.1067	38.2007	18.8607	46.9121	21.4649	21.2847	33.8584	27.0641	60.0567	69.581	40.648	34.7307	39.2518
Csa2G030600	110.882	110.882	104.871	96.3327	85.1126	115.615	115.615	94.9521	123.606	103.872	97.8584	113.055	113.055	109.887	73.2657	99.8722	109.03	107.066	107.066	96.7135	69.1452	96.5209	93.5913	87.9075	87.9075	116.483	99.8691	77.4802	114.979	105.49	122.87	77.1071	95.5627	124.726	107.578	89.5277	109.897	111.505	84.8732	113.929	98.7386	95.7813	108.347	90.5607	88.5837	100.506	114.627	93.1413	97.2762
Csa2G030610	135.522	135.522	157.306	81.4079	87.3823	36.5101	36.5101	36.3397	43.8893	83.0975	12.2323	244.952	244.952	195.473	70.6175	41.3264	28.0672	45.2972	45.2972	24.4044	88.7887	71.9296	15.177	206.54	206.54	197.408	36.0352	45.5043	18.0866	10.4331	29.9298	116.204	29.7507	35.3701	252.284	168.453	26.0063	20.649	11.145	25.4666	51.5158	30.1534	40.63	113.461	454.179	98.7879	59.3461	108.928	42.665
Csa2G031140	279.669	279.669	196.633	135.68	162.281	381.835	381.835	116.053	54.6376	89.1567	69.8989	293.721	293.721	177.51	113.871	132.589	117.666	223.191	223.191	113.887	88.7887	98.98	54.3841	173.255	173.255	163.076	147.23	167.259	103.352	141.426	113.418	124.892	91.9566	72.6018	164.699	144.893	161.071	93.953	104.591	125.993	103.89	87.7995	71.1026	106.175	231.218	251.694	166.657	121.557	161.274
Csa2G031150	222.996	222.996	215.568	274.073	165.686	212.975	212.975	150.048	151.373	132.437	157.272	249.386	249.386	314.87	234.803	156.696	286.07	146.598	146.598	150.945	163.434	172.139	160.623	198.859	198.859	241.549	193.561	172.178	193.784	181.999	162.251	120.548	190.224	178.712	237.052	242.667	218.956	259.145	256.334	172.905	185.457	160.522	192.993	194.654	237.975	256.848	191.046	193.387	202.232
Csa2G031720	62.8331	62.8331	78.653	54.2719	37.4495	82.1477	82.1477	28.134	25.0796	25.968	26.2121	82.0201	82.0201	80.3024	29.1297	44.7703	26.9877	46.1207	46.1207	26.2121	33.7869	43.0348	20.236	58.8895	58.8895	90.7341	36.0352	54.1132	20.6703	52.1653	34.6556	18.4623	20.7353	9.30793	56.1689	62.4338	37.751	13.4219	11.145	41.5507	30.0509	25.719	13.5433	32.2688	72.8188	71.2991	36.5832	56.832	35.8386
Csa2G032750	2.46404	2.46404	4.36961	9.49759	0	1.52125	1.52125	3.51675	0.895699	2.5968	1.74747	5.5419	5.5419	19.019	1.76544	6.02677	4.31803	5.76509	5.76509	0	1.57148	1.84435	1.26475	1.70694	1.70694	11.0352	2.05916	0	2.58379	0	7.87628	2.17203	2.7046	0	0.952015	24.7379	4.19456	4.1298	0.857305	1.34035	0	0	5.07876	1.04093	9.00851	11.1673	2.43888	0	7.6797
Csa2G033370	82.5454	82.5454	85.9357	104.473	64.6856	34.9888	34.9888	39.8564	35.828	38.9519	27.9595	110.838	110.838	110.944	70.6175	49.0751	39.9418	59.2981	59.2981	27.1159	29.0724	31.9687	8.85323	66.5707	66.5707	117.709	64.8634	33.2058	34.8812	46.3692	29.9298	44.5266	30.6522	42.8165	120.906	97.7736	52.8514	52.655	54.0102	36.1894	31.7681	36.3614	20.315	40.5962	114.859	82.4664	63.4109	49.728	37.5452
Csa2G033880	4.92808	4.92808	1.45654	14.9248	2.26967	0	0	1.17225	0	0.865599	0	4.43352	4.43352	7.39627	6.17903	0.860967	1.07951	2.47075	2.47075	1.80773	0	1.84435	0	0	0	15.9398	5.14789	2.45969	2.58379	0	0	1.08602	1.80307	0	1.90403	4.71198	4.19456	5.16226	12.8596	1.34035	2.57579	0	1.69292	0	6.75638	5.15415	6.50368	2.368	1.7066
Csa2G033930	23.4084	23.4084	20.3915	46.1311	31.7754	34.9888	34.9888	36.3397	33.1409	34.624	103.101	18.8425	18.8425	19.019	20.3025	18.9413	47.4984	41.1792	41.1792	75.9247	22.7865	30.1244	74.6201	26.4576	26.4576	33.1057	25.7395	25.8267	71.0543	51.0061	53.5587	45.6126	56.7967	63.2939	23.8004	54.1878	18.4561	60.9146	87.4452	30.828	47.2228	28.3796	45.7088	56.2101	44.2918	24.9117	17.0722	17.3653	74.2371
Csa2G033970	23.4084	23.4084	40.7831	40.7039	28.3709	25.8613	25.8613	25.7895	42.0979	20.7744	19.2222	45.4436	45.4436	29.5851	33.5433	18.0803	36.7033	32.1198	32.1198	44.2894	22.7865	30.1244	30.3539	41.8201	41.8201	33.1057	24.7099	27.0566	40.0488	23.1846	40.9566	28.2364	29.7507	35.3701	28.5605	37.6959	27.6841	59.8822	35.1495	33.5087	30.0509	18.6241	38.9371	30.1869	39.7876	14.6034	14.6333	26.8373	29.8655
Csa2G034490	11.0882	11.0882	8.73923	5.42719	11.3483	7.60627	7.60627	5.86124	16.1226	10.3872	1.74747	8.86704	8.86704	12.6793	5.29631	11.1926	9.71558	14.0009	14.0009	1.80773	9.42889	6.76261	11.3827	1.70694	1.70694	11.0352	9.26621	9.83876	9.04328	3.47769	9.45153	14.1182	4.50767	1.86159	8.56814	4.71198	0.838912	5.16226	5.14383	1.34035	12.8789	9.7555	5.07876	9.36835	10.5099	9.44927	11.3814	8.68266	5.1198
Csa2G034550	13.5522	13.5522	16.0219	13.568	13.618	13.6913	13.6913	22.2727	14.3312	19.0432	8.73736	28.8179	28.8179	16.9058	22.9507	23.2461	17.2721	20.5896	20.5896	12.6541	11.0004	13.5252	10.118	15.3625	15.3625	29.4273	17.5028	12.2984	24.546	16.2292	20.4783	9.77414	12.6215	16.7543	16.1843	10.602	17.6171	12.3894	11.145	13.4035	9.44456	15.9635	13.5433	11.4502	15.0142	8.59025	16.2592	11.0507	12.7995
Csa2G034590	3.69606	3.69606	1.45654	1.3568	0	4.56376	4.56376	7.03349	0	1.7312	1.74747	12.1922	12.1922	7.39627	2.64816	6.88774	1.07951	12.3538	12.3538	2.71159	7.07167	3.07391	1.26475	4.26735	4.26735	1.22614	4.11831	3.68953	0	1.15923	7.87628	3.25805	1.80307	3.72317	4.76008	2.35599	2.51673	0	2.57192	12.0631	0.858596	2.66059	3.38584	1.04093	6.75638	5.15415	0	0.789333	4.2665
Csa2G034600	80.0814	80.0814	49.5223	89.5487	39.7192	54.7651	54.7651	31.6507	29.5581	37.2207	26.2121	110.838	110.838	85.5854	71.5002	32.7167	53.9754	23.884	23.884	26.2121	18.8578	23.9765	20.236	66.5707	66.5707	51.4977	74.1297	23.367	46.5083	27.8215	39.3814	32.5805	45.0767	16.7543	59.025	48.2978	46.1401	73.304	50.581	17.4245	24.0407	30.1534	35.5513	30.1869	45.0426	46.3873	45.5258	39.4667	36.6919
Csa2G034750	11.0882	11.0882	7.28269	1.3568	4.53934	3.04251	3.04251	2.3445	0.895699	0	5.24241	21.0592	21.0592	9.50949	9.70991	9.47064	9.71558	4.94151	4.94151	7.23092	0.785741	0.614783	2.52949	16.2159	16.2159	3.67841	8.23663	7.37907	2.58379	5.79615	1.57526	2.17203	6.31074	1.86159	6.66411	9.42396	5.87238	6.19471	1.71461	2.68069	4.29298	3.54745	6.77167	3.12278	11.2606	6.8722	6.50368	1.57867	2.5599
Csa2G034760	92.4016	92.4016	104.871	120.755	72.6294	57.8076	57.8076	49.2344	58.2204	59.7263	68.1514	98.6458	98.6458	86.642	81.2102	92.9844	84.2017	70.8283	70.8283	47.9048	54.2161	62.7079	59.4431	97.2957	97.2957	94.4125	93.6916	88.5488	68.4705	67.2353	64.5855	68.419	44.1752	67.0171	90.4415	118.978	85.569	96.018	76.3002	60.3156	65.2533	70.0622	54.1734	77.0287	84.8301	90.1976	86.9868	74.1973	80.2102
Csa2G035350	4.92808	4.92808	5.82615	10.8544	4.53934	6.08501	6.08501	9.37799	11.6441	3.4624	1.74747	8.86704	8.86704	6.33966	11.4753	1.72193	10.7951	17.2953	17.2953	12.6541	3.14296	4.91826	11.3827	17.9229	17.9229	14.7136	5.14789	1.22984	7.75138	9.27384	6.30102	7.60211	9.91688	3.72317	10.4722	18.8479	5.03347	9.29206	6.85844	6.70173	12.0203	5.32118	6.77167	5.20464	17.2663	7.73122	7.31664	6.31466	14.5061
Csa2G035400	89.9375	89.9375	115.066	158.745	89.6519	123.222	123.222	80.8851	81.5086	85.6943	96.1109	142.981	142.981	141.586	105.926	96.4283	73.4066	91.4179	91.4179	69.5976	70.7167	84.84	88.5323	122.9	122.9	111.578	125.609	102.077	91.7247	118.241	69.3112	71.677	121.707	67.0171	129.474	110.732	100.669	132.154	104.591	101.866	84.1424	102.876	82.953	94.7244	123.116	129.713	115.44	108.928	109.222
Csa2G035420	1094.03	1094.03	1109.88	1792.33	1014.54	670.873	670.873	930.765	1269.21	953.89	1604.18	1142.74	1142.74	1154.87	1493.56	1037.47	2006.81	753.58	753.58	928.269	827.385	867.459	1628.99	1038.67	1038.67	989.492	1238.58	873.19	1852.58	688.582	871.116	842.748	1628.17	1414.8	1075.78	1479.56	1062.06	2136.14	1790.91	765.338	866.324	875.334	1403.43	1132.53	1128.32	931.183	993.438	1045.87	834.527
Csa2G035430	28.3365	28.3365	14.5654	24.4224	18.1574	4.56376	4.56376	17.5837	12.5398	12.984	13.9798	29.9263	29.9263	21.1322	29.1297	18.0803	22.6697	14.0009	14.0009	2.71159	11.7861	6.76261	5.05899	14.509	14.509	25.7489	14.4141	14.7581	18.0866	6.95538	17.3278	13.0322	19.8338	11.1695	25.7044	27.0939	13.4226	20.649	10.2877	12.0631	18.0305	12.4161	6.77167	7.28649	21.0199	12.0263	11.3814	10.2613	11.9462
Csa2G035440	134.29	134.29	58.2615	73.2671	44.2586	155.168	155.168	62.1292	39.4108	59.7263	66.4039	221.676	221.676	77.1325	62.6731	58.5458	96.0762	110.36	110.36	59.6551	67.5737	76.8479	56.9136	64.0103	64.0103	55.1761	67.9522	50.4236	130.482	42.8915	69.3112	55.3868	68.5167	76.325	80.9213	41.2298	53.6903	97.0504	97.7328	84.4418	63.5361	67.4016	69.4097	51.0055	93.8387	67.0039	62.598	61.568	88.7432
Csa2G035480	773.709	773.709	729.725	576.639	522.024	578.076	578.076	396.22	268.71	489.929	370.464	816.876	816.876	750.193	488.144	534.66	409.134	421.675	421.675	350.7	403.871	515.803	284.568	627.301	627.301	740.587	524.055	646.898	359.147	548.316	398.54	369.245	274.067	294.13	712.108	671.457	609.889	365.488	333.492	513.353	512.582	502.852	294.568	447.599	776.233	820.369	636.548	580.16	526.486
Csa2G035540	72.6892	72.6892	40.7831	21.7088	23.8315	41.0738	41.0738	7.03349	8.06129	13.8496	17.4747	41.0101	41.0101	21.1322	15.0062	34.4387	11.8746	25.5311	25.5311	16.2696	19.6435	25.2061	18.9712	40.9666	40.9666	24.5227	29.8578	41.8147	18.0866	22.0254	17.3278	17.3762	18.9322	9.30793	19.0403	7.06797	27.6841	24.7788	28.2911	20.1052	17.1719	16.8504	6.77167	12.4911	32.2805	36.079	26.8277	17.3653	15.3594
Csa2G036040	120.738	120.738	69.9138	48.8447	69.2249	62.3714	62.3714	85.5741	71.6559	67.5167	50.6767	106.404	106.404	84.5288	86.5065	84.3748	93.9172	132.597	132.597	84.9633	55.7876	64.5522	50.5899	120.339	120.339	98.0909	83.3959	73.7907	55.5516	68.3945	138.622	103.171	82.9412	61.4323	95.2015	110.732	72.9853	40.2656	48.0091	96.505	130.507	105.537	74.4884	111.379	99.0936	73.0171	74.7924	103.403	127.142
Csa2G036050	105.954	105.954	85.9357	116.685	44.2586	127.785	127.785	52.7512	50.1592	53.6671	57.6666	79.8034	79.8034	97.2081	102.395	66.2945	76.6451	84.0056	84.0056	60.5589	59.7163	62.0931	50.5899	91.3214	91.3214	55.1761	46.331	83.6294	63.3029	56.8022	42.5319	48.8707	46.8798	74.4634	83.7774	65.9678	71.3075	71.2391	66.8698	60.3156	43.7884	47.8906	54.1734	47.8827	51.0482	87.6205	57.7202	47.36	42.665
Csa2G036060	12.3202	12.3202	1.45654	4.07039	2.26967	1.52125	1.52125	0	1.7914	1.7312	1.74747	11.0838	11.0838	5.28305	1.76544	1.72193	6.47705	6.58868	6.58868	2.71159	2.35722	4.30348	3.79424	3.41388	3.41388	4.90455	1.02958	1.22984	1.2919	1.15923	0	1.08602	3.60614	1.86159	2.85605	5.88998	2.51673	5.16226	0.857305	1.34035	3.43439	4.43432	1.69292	1.04093	6.00567	1.71805	1.62592	3.15733	2.5599
Csa2G036070	267.349	267.349	444.244	620.057	181.574	260.134	260.134	380.981	370.819	284.782	232.414	386.825	386.825	529.362	452.835	173.915	445.837	168.011	168.011	366.969	247.508	234.232	308.598	279.085	279.085	407.077	326.376	178.327	415.991	293.285	225.261	258.472	375.94	264.345	336.061	530.098	313.753	618.438	408.077	360.553	264.448	185.355	306.418	169.671	485.709	378.83	238.197	224.96	324.254
Csa2G036590	3.69606	3.69606	20.3915	33.92	22.6967	13.6913	13.6913	12.8947	22.3925	20.7744	8.73736	21.0592	21.0592	17.9624	24.7161	8.60967	15.1131	13.1774	13.1774	25.3082	16.5006	18.4435	15.177	14.509	14.509	14.7136	18.5324	13.5283	24.546	16.2292	20.4783	18.4623	45.0767	27.9238	16.1843	24.7379	14.2615	46.4603	29.1484	17.4245	13.7375	18.6241	33.8584	13.5321	8.2578	14.6034	12.1944	11.0507	20.4792
Csa2G036600	68.9932	68.9932	94.6749	71.9103	85.1126	73.0202	73.0202	76.1962	76.1344	65.7855	62.909	94.2123	94.2123	89.8118	71.5002	65.4335	50.7369	60.1217	60.1217	94.002	68.3595	74.3887	55.6489	75.9589	75.9589	116.483	81.3367	70.1011	63.3029	88.1014	75.6122	86.8812	65.8121	65.1555	88.5374	89.5277	59.5627	45.4278	55.7249	107.228	102.173	94.8944	66.0238	75.9877	93.0879	62.7088	77.2312	92.352	75.9437
Csa2G036640	97.3297	97.3297	161.676	142.464	77.1688	117.137	117.137	116.053	98.5269	51.9359	76.8887	118.597	118.597	129.963	93.5682	68.0164	106.871	74.9462	74.9462	81.3478	84.86	60.2487	82.2086	99.8561	99.8561	112.805	82.3663	61.4922	114.979	78.8276	58.2844	73.849	94.6612	96.8024	111.386	127.224	81.3744	129.056	96.0182	83.1015	94.4456	71.836	76.1813	79.1105	114.859	100.506	56.0943	74.9866	75.0904
Csa2G036660	280.901	280.901	263.633	265.932	199.731	254.049	254.049	296.579	250.796	283.916	263.868	256.036	256.036	269.436	276.291	191.996	356.238	317.08	317.08	332.622	228.651	248.987	338.952	271.404	271.404	270.976	201.797	175.868	319.098	216.776	337.105	222.633	350.697	389.071	238.004	288.609	225.667	245.723	225.471	268.069	284.195	253.643	319.962	230.045	285.27	201.012	206.492	217.856	331.08
Csa2G036680	40.6567	40.6567	75.74	33.92	48.7979	120.179	120.179	438.421	178.244	57.9951	749.665	86.4536	86.4536	97.2081	64.4385	7.7487	210.504	201.778	201.778	453.74	124.933	124.186	426.22	21.3368	21.3368	51.4977	17.5028	38.1252	195.076	146.063	515.108	238.923	276.771	316.469	222.772	83.6377	23.4895	270.502	200.609	440.974	256.72	113.519	529.884	249.823	114.108	58.4137	20.324	79.7226	228.684
Csa2G036710	87.4735	87.4735	74.2834	43.4175	80.5733	41.0738	41.0738	78.5406	73.4473	82.2319	75.1413	79.8034	79.8034	68.6796	62.6731	70.5993	59.373	64.2396	64.2396	71.4053	75.4311	80.5366	60.7079	93.8818	93.8818	85.8296	68.9818	71.331	71.0543	77.6684	78.7628	61.9029	73.0243	52.1244	100.914	89.5277	72.9853	54.7199	48.8664	45.5718	75.5565	62.0805	54.1734	77.0287	90.0851	77.3122	81.296	56.832	73.3838
Csa2G036720	199.587	199.587	158.763	168.243	160.012	264.698	264.698	134.809	177.348	184.373	186.979	238.302	238.302	217.662	181.84	177.359	138.177	192.719	192.719	191.619	155.577	165.991	150.505	212.514	212.514	194.956	164.733	183.247	148.568	202.865	140.198	168.332	242.513	210.359	178.979	193.191	198.822	171.387	151.743	198.371	145.103	165.844	238.702	186.326	213.201	220.769	184.542	172.075	164.687
Csa2G036730	23.4084	23.4084	20.3915	9.49759	12.4832	19.7763	19.7763	16.4115	22.3925	22.5056	12.2323	25.4927	25.4927	13.7359	14.1235	21.5242	8.63607	11.5302	11.5302	15.3657	25.9295	15.3696	8.85323	13.6555	13.6555	18.392	12.3549	18.4477	3.87569	15.07	20.4783	15.2042	20.7353	16.7543	19.9923	25.9159	19.295	7.22716	7.71575	13.4035	20.6063	19.511	11.8504	18.7367	30.0284	13.7444	18.6981	25.2587	15.3594
Csa2G047790	32.0325	32.0325	16.0219	13.568	4.53934	21.2975	21.2975	11.7225	14.3312	15.5808	1.74747	15.5173	15.5173	19.019	16.7717	6.02677	9.71558	28.0019	28.0019	28.0198	18.8578	6.76261	18.9712	24.7506	24.7506	18.392	14.4141	13.5283	5.16759	33.6177	14.1773	3.25805	10.8184	14.8927	14.2802	20.0259	3.35565	7.22716	6.00114	14.7438	11.1618	6.20805	8.46459	15.6139	9.75922	6.8722	4.87776	7.104	17.066
Csa2G049850	4.92808	4.92808	8.73923	1.3568	4.53934	1.52125	1.52125	4.68899	1.7914	4.32799	1.74747	3.32514	3.32514	2.11322	3.53088	2.5829	0	3.29434	3.29434	4.51932	0.785741	0.614783	0	3.41388	3.41388	12.2614	2.05916	2.45969	2.58379	0	7.87628	0	0.901535	0	0.952015	3.53399	2.51673	4.1298	7.71575	0	3.43439	2.66059	5.07876	3.12278	4.50426	5.15415	4.0648	1.57867	0
Csa2G049880	203.283	203.283	208.285	230.656	207.675	168.859	168.859	293.062	253.483	204.281	319.787	230.543	230.543	198.643	240.982	188.552	232.094	195.19	195.19	235.005	223.15	217.633	287.098	186.057	186.057	215.8	220.33	204.154	241.585	321.107	225.261	224.805	265.051	249.452	231.34	235.599	235.734	285.989	287.197	277.452	214.649	189.789	289.489	200.899	183.924	229.36	221.938	204.437	200.525
Csa2G057080	315.397	315.397	115.066	40.7039	32.9102	200.805	200.805	215.694	61.8032	47.6079	66.4039	133.006	133.006	89.8118	66.2039	14.6364	68.009	534.506	534.506	157.272	24.358	31.9687	115.092	477.944	477.944	115.257	46.331	19.6775	91.7247	227.209	187.455	56.4728	115.396	148.927	180.883	116.622	23.4895	28.9086	82.3013	186.308	118.486	32.814	113.426	56.2101	184.674	47.2464	71.5405	32.3627	377.158
Csa2G058660	234.084	234.084	278.199	1058.3	205.405	308.814	308.814	203.971	336.783	253.62	373.959	360.224	360.224	446.946	528.749	224.712	516.005	112.008	112.008	320.872	230.222	163.532	450.25	209.954	209.954	246.453	216.211	223.832	487.045	249.234	148.074	124.892	375.039	346.255	267.516	404.052	351.504	930.238	635.263	209.094	232.68	212.847	352.127	199.858	202.691	288.632	295.918	204.437	247.457
Csa2G058690	45.5848	45.5848	49.5223	75.9807	37.4495	91.2752	91.2752	42.2009	57.3247	42.4143	38.4444	87.562	87.562	62.34	44.136	57.6848	56.1344	82.3585	82.3585	43.3855	35.3583	47.3383	41.7366	46.0874	46.0874	50.2716	36.0352	31.976	49.0921	45.2099	39.3814	29.3224	79.3351	35.3701	58.0729	53.0098	45.3012	66.0769	46.2945	32.1683	33.4853	31.0402	60.9451	42.678	54.8018	54.9776	57.7202	40.256	44.3716
Csa2G059200	2.46404	2.46404	4.36961	1.3568	2.26967	1.52125	1.52125	3.51675	4.4785	2.5968	6.98989	2.21676	2.21676	1.05661	0	4.30483	0	3.29434	3.29434	1.80773	6.28593	1.84435	6.32373	0	0	3.67841	6.17747	1.22984	1.2919	2.31846	6.30102	10.8602	7.21228	3.72317	3.80806	3.53399	0.838912	1.03245	1.71461	0	15.4547	5.32118	3.38584	4.16371	5.25496	2.57707	1.62592	1.57867	11.9462
Csa2G059730	190.963	190.963	199.546	179.097	108.944	197.763	197.763	140.67	233.777	166.195	125.818	310.346	310.346	262.039	162.42	153.252	174.88	123.538	123.538	141.003	123.361	145.704	192.242	177.522	177.522	208.443	162.673	122.984	158.903	148.381	72.4617	121.634	155.966	163.819	184.691	187.301	157.715	135.251	141.455	152.8	104.749	104.65	118.504	136.362	229.717	177.818	132.513	131.819	140.794
Csa2G059760	64.0651	64.0651	85.9357	126.182	70.3598	45.6376	45.6376	41.0287	28.6624	46.7423	40.1918	80.9117	80.9117	62.34	60.9076	94.7064	63.691	43.65	43.65	52.4242	37.7156	39.3461	40.4719	75.9589	75.9589	79.6989	86.4846	65.1818	63.3029	54.4838	50.4082	42.3546	51.3875	24.2006	77.1132	84.8157	69.6297	75.3689	70.299	40.2104	46.3642	39.022	37.2442	43.719	72.8188	76.4532	78.0442	41.8347	49.4914
Csa2G059770	182.339	182.339	164.589	170.957	136.18	181.029	181.029	127.775	152.269	148.017	190.474	142.981	142.981	132.076	158.889	134.311	172.721	119.42	119.42	148.234	128.076	153.081	187.183	130.581	130.581	147.136	128.697	130.364	176.99	184.317	160.676	185.709	175.799	163.819	160.891	144.893	151.843	220.945	180.034	179.606	163.133	148.993	203.15	137.402	130.623	141.739	162.592	139.712	166.393
Csa2G059780	301.845	301.845	384.526	630.911	131.641	214.497	214.497	192.249	165.704	137.63	169.505	336.948	336.948	336.002	342.495	155.835	286.07	135.068	135.068	263.025	172.077	134.637	159.358	315.784	315.784	270.976	180.176	152.501	133.065	224.891	152.8	116.204	223.581	189.882	284.653	240.311	194.627	210.62	133.74	172.905	148.537	133.916	140.512	163.426	208.697	272.311	183.729	159.445	186.019
Csa2G059820	39.4247	39.4247	56.805	101.76	54.4721	83.6689	83.6689	86.7464	54.6376	51.0703	43.6868	83.1285	83.1285	79.2457	76.7966	49.9361	62.6115	36.2377	36.2377	41.5778	54.2161	59.0192	26.5597	35.8458	35.8458	88.2818	61.7747	44.2744	50.384	47.5284	51.9834	46.6987	47.7814	37.2317	66.6411	81.2817	50.3347	54.7199	44.5799	56.2946	51.5158	47.0038	64.3309	43.719	59.306	53.2595	63.4109	63.936	52.9046
Csa2G060360	40.6567	40.6567	39.3265	27.136	20.427	36.5101	36.5101	16.4115	20.6011	43.2799	15.7272	57.6358	57.6358	14.7925	48.5496	19.8022	43.1803	71.6519	71.6519	22.5966	41.6443	16.5991	31.6187	56.3291	56.3291	40.4625	27.7986	14.7581	40.0488	15.07	20.4783	30.4084	73.9259	26.0622	31.4165	34.1619	27.6841	52.655	51.4383	34.849	18.8891	35.4745	69.4097	24.9823	77.3231	13.7444	26.8277	21.312	39.2518
Csa2G060370	35.7286	35.7286	40.7831	77.3375	37.4495	16.7338	16.7338	33.9952	38.5151	39.8175	8.73736	29.9263	29.9263	30.6417	57.3767	20.6632	50.7369	10.7066	10.7066	32.5391	26.7152	21.5174	31.6187	27.3111	27.3111	46.5932	46.331	44.2744	54.2597	12.7515	37.8061	20.6343	66.7136	39.0933	41.8887	67.1457	24.3284	72.2716	51.4383	14.7438	35.2024	31.0402	32.1655	26.0232	42.0397	19.7576	36.5832	32.3627	24.7457
Csa2G060380	118.274	118.274	120.893	86.8351	95.3261	83.6689	83.6689	114.88	80.6129	103.006	71.6463	99.7542	99.7542	92.9817	102.395	106.76	72.3271	125.185	125.185	83.1556	78.5741	100.21	48.0604	117.779	117.779	128.744	124.579	78.7101	77.5138	100.853	89.7895	83.6232	54.9936	70.7402	132.33	103.664	121.642	89.8232	78.8721	69.698	103.032	91.347	88.0318	70.7831	144.136	103.942	113.814	104.192	98.1295
Csa2G060420	8.62415	8.62415	5.82615	2.7136	1.13483	3.04251	3.04251	8.20574	6.26989	0	6.98989	5.5419	5.5419	7.39627	4.4136	1.72193	9.71558	1.64717	1.64717	4.51932	3.92871	5.53305	1.26475	3.41388	3.41388	6.13068	4.11831	4.91938	3.87569	1.15923	1.57526	3.25805	2.7046	5.58476	6.66411	2.35599	3.35565	1.03245	0.857305	4.02104	5.15158	7.98177	1.69292	2.08186	3.00284	4.29512	7.31664	2.368	7.6797
Csa2G060430	35.7286	35.7286	48.0657	39.3471	37.4495	103.445	103.445	28.134	22.3925	22.5056	5.24241	106.404	106.404	70.7929	18.5371	44.7703	22.6697	54.3566	54.3566	47.001	31.4296	22.747	12.6475	39.2596	39.2596	60.0807	20.5916	38.1252	18.0866	13.9108	44.1071	29.3224	32.4553	16.7543	35.2246	41.2298	31.8786	14.4543	15.4315	37.5297	23.1821	27.4928	50.7876	15.6139	79.5752	53.2595	30.8925	24.4693	29.8655
Csa2G060510	11.0882	11.0882	16.0219	10.8544	4.53934	6.08501	6.08501	5.86124	9.85269	10.3872	3.49494	13.3006	13.3006	17.9624	8.82719	11.1926	14.0336	4.94151	4.94151	5.42319	7.85741	4.30348	8.85323	7.68124	7.68124	12.2614	10.2958	9.83876	6.45948	5.79615	14.1773	7.60211	9.01535	9.30793	16.1843	9.42396	11.7448	9.29206	8.57305	5.36139	12.0203	3.54745	1.69292	8.32742	12.7621	17.1805	13.0074	9.472	11.0929
Csa2G060520	51.7449	51.7449	39.3265	54.2719	23.8315	56.2864	56.2864	23.445	17.0183	15.5808	8.73736	44.3352	44.3352	45.4342	34.426	30.9948	41.0213	24.7075	24.7075	24.4044	20.4293	15.3696	15.177	25.6041	25.6041	30.6534	21.6211	18.4477	33.5893	17.3884	17.3278	21.7203	23.4399	18.6159	45.6967	50.6538	35.2343	34.0709	29.1484	25.4666	18.0305	15.0767	33.8584	18.7367	40.5383	28.3478	27.6407	29.9947	19.6259
Csa2G061540	375.766	375.766	432.592	938.904	138.45	249.486	249.486	459.521	439.788	239.771	242.899	730.422	730.422	733.287	654.095	119.674	660.659	160.599	160.599	436.567	253.009	162.917	385.748	232.144	232.144	355.58	283.134	183.247	417.283	173.884	381.212	259.558	399.38	323.916	468.392	722.111	178.688	617.406	461.23	254.666	311.67	189.789	297.954	177.999	437.663	349.623	184.542	194.965	221.858
Csa2G061580	20.9444	20.9444	17.4785	12.2112	9.07868	10.6488	10.6488	9.37799	10.7484	11.2528	10.4848	21.0592	21.0592	12.6793	13.2408	19.8022	12.9541	11.5302	11.5302	4.51932	10.2146	10.4513	11.3827	25.6041	25.6041	17.1659	8.23663	13.5283	10.3352	5.79615	11.0268	6.51609	8.11381	11.1695	21.8964	4.71198	14.2615	5.16226	4.28653	14.7438	12.0203	5.32118	8.46459	17.6958	20.2691	8.59025	15.4462	9.472	11.9462
Csa2G061590	54.2089	54.2089	56.805	61.0559	48.7979	48.6801	48.6801	64.4737	44.785	57.9951	59.414	72.0447	72.0447	54.9437	68.8521	57.6848	76.6451	54.3566	54.3566	74.1169	75.4311	65.7818	94.856	60.5964	60.5964	52.7239	44.2719	36.8953	81.3895	52.1653	53.5587	45.6126	54.0921	76.325	66.6411	45.9418	47.818	90.8557	93.4463	61.6559	69.5463	67.4016	77.8743	57.251	48.7961	42.0922	67.4757	48.1493	55.4645
Csa2G062660	33.2646	33.2646	14.5654	43.4175	11.3483	18.255	18.255	15.2392	11.6441	9.52159	0	18.8425	18.8425	27.4719	20.3025	9.47064	16.1926	15.6481	15.6481	9.03865	7.85741	9.83653	3.79424	14.509	14.509	13.4875	12.3549	20.9074	11.6271	12.7515	12.602	10.8602	9.01535	1.86159	19.9923	27.0939	13.4226	18.5841	18.0034	8.04208	11.1618	4.43432	3.38584	13.5321	27.7762	10.3083	8.94257	11.84	13.6528
Csa2G062680	61.6011	61.6011	64.0877	105.83	38.5844	69.9777	69.9777	67.9904	62.6989	41.5487	57.6666	76.4782	76.4782	75.0193	73.2657	43.0483	89.5992	67.5339	67.5339	74.1169	42.43	39.9609	69.5611	59.7429	59.7429	71.1159	58.686	46.7341	85.2652	73.0315	70.8865	35.8385	65.8121	48.4012	52.3608	78.9257	67.1129	108.407	126.881	64.3366	35.2024	47.0038	77.8743	51.0055	66.0624	54.1186	53.6554	52.8853	53.7579
Csa2G070250	46.8168	46.8168	58.2615	55.6287	51.0676	22.8188	22.8188	82.0574	72.5516	61.4575	83.8786	50.9855	50.9855	47.5474	84.741	49.9361	69.0885	41.1792	41.1792	79.5401	58.9306	67.0113	84.738	62.3034	62.3034	67.4375	62.8043	55.343	54.2597	76.5091	59.8597	29.3224	67.6151	80.0482	78.0653	71.8577	59.5627	74.3365	78.8721	54.9542	54.9502	52.325	76.1813	63.4966	56.3032	66.1449	56.9072	42.624	64.8508
Csa2G070320	17.2483	17.2483	23.3046	23.0656	3.4045	0	0	2.3445	4.4785	0	0	37.6849	37.6849	13.7359	4.4136	6.02677	5.39754	1.64717	1.64717	3.61546	0	0.614783	0	8.53471	8.53471	11.0352	1.02958	14.7581	1.2919	3.47769	1.57526	3.25805	0	0	17.1363	16.4919	4.19456	13.4219	17.1461	6.70173	7.72737	1.77373	0	0	8.2578	8.59025	11.3814	1.57867	6.8264
Csa2G070330	3.69606	3.69606	14.5654	5.42719	6.80901	9.12752	9.12752	9.37799	6.26989	6.92479	6.98989	5.5419	5.5419	4.22644	4.4136	7.7487	6.47705	4.11792	4.11792	4.51932	7.07167	5.53305	1.26475	3.41388	3.41388	4.90455	4.11831	2.45969	2.58379	8.11461	3.15051	11.9462	6.31074	9.30793	4.76008	4.71198	5.87238	5.16226	5.14383	5.36139	5.15158	9.7555	3.38584	3.12278	11.2606	5.15415	7.31664	1.57867	7.6797
Csa2G070340	36.9606	36.9606	24.7611	46.1311	27.236	25.8613	25.8613	48.0622	40.3065	37.2207	59.414	50.9855	50.9855	40.1512	49.4323	36.1606	55.0549	41.1792	41.1792	48.8087	39.2871	46.7235	39.2072	25.6041	25.6041	33.1057	35.0057	33.2058	43.9245	45.2099	64.5855	42.3546	59.5013	65.1555	38.0806	45.9418	44.4623	54.7199	60.8687	44.2314	31.7681	42.5695	50.7876	37.4734	36.7848	42.9512	45.5258	33.9413	38.3985
Csa2G070860	27.1045	27.1045	20.3915	81.4079	34.045	39.5526	39.5526	21.1005	19.7054	20.7744	22.7171	35.4682	35.4682	40.1512	35.3088	22.3851	62.6115	16.4717	16.4717	17.1734	20.4293	22.747	26.5597	25.6041	25.6041	44.1409	33.9761	39.355	73.6381	20.8661	25.2041	20.6343	36.9629	22.339	24.7524	47.1198	31.0397	59.8822	70.299	17.4245	17.1719	17.7373	44.0159	36.4325	37.5355	27.4888	25.2018	32.3627	22.1858
Csa2G070890	251.332	251.332	358.308	230.656	167.956	311.857	311.857	273.134	164.809	153.211	173	205.05	205.05	272.605	224.211	210.937	207.266	270.959	270.959	253.082	179.935	173.369	166.947	254.334	254.334	247.68	195.62	199.235	184.741	384.864	321.352	219.375	114.495	188.02	245.62	206.149	228.184	109.44	139.741	270.75	234.397	193.336	98.1893	161.344	204.944	301.518	260.147	191.808	280.736
Csa2G072490	195.891	195.891	263.633	320.204	200.866	275.347	275.347	208.66	217.655	195.625	225.424	237.193	237.193	233.511	265.698	189.413	201.868	140.833	140.833	223.255	194.864	202.264	230.184	185.203	185.203	230.514	215.182	169.719	258.379	186.636	166.977	211.773	222.679	173.127	226.58	207.327	224.828	323.157	305.201	210.434	187.174	189.789	242.087	169.671	192.932	172.664	211.37	193.387	163.834
Csa2G073000	76.3853	76.3853	34.9569	4.07039	7.94384	3.04251	3.04251	1.17225	1.7914	5.19359	1.74747	57.6358	57.6358	6.33966	7.94447	1.72193	5.39754	4.94151	4.94151	1.80773	1.57148	2.45913	0	72.545	72.545	15.9398	9.26621	0	10.3352	0	3.15051	1.08602	1.80307	0	26.6564	8.24597	0.838912	13.4219	6.85844	2.68069	0.858596	0	1.69292	0	30.7791	7.73122	5.69072	3.94667	0.8533
Csa2G074080	102.258	102.258	125.262	94.9759	64.6856	71.4989	71.4989	75.0239	56.429	56.2639	41.9393	82.0201	82.0201	115.17	97.9818	75.7651	68.009	49.4151	49.4151	95.8097	76.2169	51.6418	44.2661	102.416	102.416	100.543	45.3015	71.331	56.8434	61.4392	53.5587	55.3868	52.289	40.9549	117.098	117.8	77.1799	45.4278	26.5765	69.698	73.8393	57.6461	54.1734	47.8827	87.0823	89.3386	65.0368	44.992	77.6503
Csa2G074110	28.3365	28.3365	21.8481	33.92	35.1799	10.6488	10.6488	22.2727	36.7237	15.5808	22.7171	7.75866	7.75866	20.0756	29.1297	14.6364	29.1467	21.4132	21.4132	23.5005	30.6439	22.747	34.1482	17.9229	17.9229	26.975	19.562	23.367	38.7569	23.1846	61.4349	27.1504	36.9629	44.678	20.9443	34.1619	28.523	23.7464	37.7214	32.1683	23.1821	22.1716	49.0946	13.5321	23.272	24.9117	23.5759	12.6293	29.0122
Csa2G074120	11.0882	11.0882	17.4785	24.4224	10.2135	18.255	18.255	10.5502	13.4355	15.5808	5.24241	16.6257	16.6257	24.302	11.4753	16.3584	11.8746	7.41226	7.41226	21.6928	11.0004	10.4513	8.85323	11.0951	11.0951	17.1659	14.4141	18.4477	5.16759	10.4331	7.87628	8.68812	8.11381	13.0311	13.3282	17.6699	7.5502	9.29206	8.57305	9.38243	8.58596	9.7555	5.07876	16.6548	23.272	21.4756	12.1944	3.15733	5.9731
Csa2G074220	139.218	139.218	103.414	39.3471	72.6294	112.573	112.573	83.2296	51.0549	80.5007	89.121	97.5374	97.5374	71.8495	43.2532	113.648	60.4525	120.243	120.243	48.8087	77.7884	90.9879	39.2072	181.789	181.789	47.8193	77.2184	121.755	46.5083	90.4199	59.8597	64.0749	41.4706	44.678	105.674	49.4758	125.837	60.9146	28.2911	72.3787	71.2635	72.7228	52.4805	58.292	66.8131	127.136	89.4257	78.144	56.3178
Csa2G074240	2817.63	2817.63	2572.25	3625.36	1618.27	1531.9	1531.9	3176.79	2204.32	2370.88	1389.24	3401.62	3401.62	3244.85	5058.86	2018.97	5971.84	1517.04	1517.04	3010.77	1813.49	829.957	2567.44	3470.21	3470.21	3848.84	4501.32	1473.35	6747.58	989.982	2492.05	1763.69	3627.78	1962.11	2906.5	6402.41	2603.98	6285.56	7043.62	2198.17	3398.32	2002.54	2107.68	1417.74	4928.41	1986.92	1944.6	2616.64	2658.03
Csa2G074290	45.5848	45.5848	36.4134	28.4928	39.7192	31.9463	31.9463	43.3732	31.3495	38.0863	15.7272	62.0693	62.0693	41.2078	35.3088	36.1606	29.1467	50.2387	50.2387	39.7701	26.7152	46.7235	21.5007	73.3985	73.3985	69.8898	39.124	35.6655	20.6703	24.3438	45.6824	47.7847	29.7507	39.0933	50.4568	51.8318	45.3012	22.7139	16.2888	26.8069	42.0712	40.7957	22.0079	27.0641	75.8216	41.2332	37.3962	33.9413	46.0782
Csa2G075400	441.064	441.064	388.896	416.537	389.248	454.855	454.855	497.033	549.064	459.633	609.868	436.702	436.702	384.606	399.872	369.355	478.222	396.968	396.968	428.432	431.372	490.597	632.373	399.424	399.424	474.515	432.423	443.974	470.25	384.864	472.577	433.32	561.656	547.306	464.584	412.298	452.173	481.122	404.648	414.167	503.996	388.446	584.057	445.517	472.947	419.204	442.25	395.456	401.051
Csa2G075960	13.5522	13.5522	11.6523	9.49759	20.427	7.60627	7.60627	8.20574	11.6441	14.7152	8.73736	15.5173	15.5173	8.45288	17.6544	11.1926	11.8746	24.7075	24.7075	11.7502	11.7861	15.9844	10.118	24.7506	24.7506	20.8443	13.3845	19.6775	11.6271	12.7515	12.602	16.2902	7.21228	7.44634	12.3762	18.8479	10.9059	10.3245	6.85844	16.0842	10.3032	12.4161	8.46459	11.4502	21.7706	16.3215	15.4462	21.312	10.2396
Csa2G079650	141.682	141.682	183.524	245.58	91.9216	156.689	156.689	73.8517	106.588	91.7535	82.1312	172.907	172.907	144.756	164.186	74.9041	199.709	79.0641	79.0641	123.829	71.5024	65.7818	91.0618	191.177	191.177	120.161	97.81	61.4922	116.271	69.5538	67.736	46.6987	111.79	117.28	155.179	131.936	84.7301	166.225	114.879	85.7822	43.7884	50.5512	67.7167	60.3738	108.102	126.277	91.0516	76.5653	95.5696
Csa2G079660	1100.19	1100.19	1090.95	1527.75	381.304	637.405	637.405	751.411	532.045	450.977	232.414	1413.18	1413.18	1223.55	1376.16	481.281	1442.22	373.084	373.084	574.858	370.87	163.532	469.221	1512.35	1512.35	1121.91	899.852	296.393	1030.93	146.063	327.653	279.106	919.566	342.532	1031.03	1606.79	532.709	1442.33	898.456	418.188	650.816	356.519	416.458	210.267	1383.56	637.396	380.465	505.963	552.938
Csa2G080160	170.019	170.019	77.1965	55.6287	15.8877	1.52125	1.52125	2.3445	0	1.7312	3.49494	162.932	162.932	117.284	45.0187	16.3584	15.1131	4.11792	4.11792	0.903865	1.57148	0	0	115.219	115.219	161.85	60.7451	4.91938	9.04328	0	0	0	0	0	238.004	107.198	21.8117	5.16226	0	1.34035	0.858596	0	1.69292	0	151.643	79.8893	18.6981	13.4187	0.8533
Csa2G080170	57.905	57.905	53.8919	150.605	64.6856	85.1902	85.1902	41.0287	45.6807	61.4575	59.414	60.9609	60.9609	62.34	113.871	37.8825	139.257	57.6509	57.6509	66.886	46.3587	40.5757	101.18	51.2082	51.2082	85.8296	56.6268	25.8267	147.276	67.2353	40.9566	59.7308	119.904	55.8476	46.6488	76.5697	41.1067	134.219	165.46	32.1683	25.7579	31.9271	106.654	39.5553	78.0738	36.079	55.2813	63.936	65.7041
Csa2G094370	27.1045	27.1045	29.1308	54.2719	19.2922	39.5526	39.5526	23.445	13.4355	21.64	8.73736	35.4682	35.4682	42.2644	40.6051	20.6632	35.6238	24.7075	24.7075	28.0198	18.8578	12.2957	24.0302	20.4833	20.4833	35.558	23.6803	25.8267	11.6271	24.3438	20.4783	18.4623	24.3414	16.7543	38.0806	34.1619	41.1067	33.0384	30.0057	21.4455	12.8789	15.9635	22.0079	24.9823	42.7904	29.2068	35.7703	29.9947	27.3056
Csa2G095930	296.917	296.917	257.807	255.078	113.483	206.89	206.89	99.6411	139.729	120.318	97.8584	326.972	326.972	304.304	215.383	130.006	138.177	114.478	114.478	101.233	121.79	90.3731	72.0906	268.843	268.843	183.92	137.964	103.307	67.1786	135.63	108.693	102.085	107.283	55.8476	232.292	194.369	130.87	111.505	56.5822	109.908	116.769	88.6864	96.4964	84.3152	155.397	209.602	134.138	98.6666	133.968
Csa2G099480	92.4016	92.4016	58.2615	36.6335	39.7192	50.2014	50.2014	60.9569	53.7419	33.7584	54.1716	50.9855	50.9855	34.8681	35.3088	30.1338	25.9082	40.3556	40.3556	34.3469	30.6439	35.6574	29.0892	151.918	151.918	35.558	38.0944	40.5849	36.1731	79.9868	39.3814	31.4944	54.9936	39.0933	61.881	32.9839	40.2678	33.0384	34.2922	52.2735	40.354	34.5877	52.4805	45.8008	21.7706	55.8366	39.0221	29.9947	35.8386
Csa2G110250	61.6011	61.6011	97.588	176.384	48.7979	91.2752	91.2752	80.8851	73.4473	64.0543	62.909	74.2615	74.2615	79.2457	123.581	49.9361	93.9172	53.533	53.533	93.0981	53.4304	51.027	80.9438	110.098	110.098	107.9	64.8634	39.355	74.93	76.5091	81.9133	42.3546	89.252	80.0482	87.5854	113.088	47.818	88.7908	120.88	60.3156	69.5463	53.2118	82.953	52.0464	111.105	70.44	70.7276	52.8853	72.5305
Csa2G116270	23.4084	23.4084	23.3046	27.136	27.236	27.3826	27.3826	16.4115	24.1839	29.4304	8.73736	38.7933	38.7933	35.9247	31.7779	24.1071	19.4312	14.8245	14.8245	6.32705	26.7152	30.1244	13.9122	29.8715	29.8715	47.8193	31.9169	28.2864	23.2541	25.503	14.1773	15.2042	20.7353	14.8927	34.2726	24.7379	26.0063	19.6166	23.1472	13.4035	18.8891	18.6241	16.9292	18.7367	38.2862	32.6429	25.2018	19.7333	21.3325
Csa2G118280	19.7123	19.7123	39.3265	66.4831	38.5844	21.2975	21.2975	16.4115	17.0183	23.3712	10.4848	38.7933	38.7933	56.0003	60.0249	15.4974	35.6238	30.4726	30.4726	8.13478	11.7861	12.2957	1.26475	11.0951	11.0951	69.8898	27.7986	11.0686	51.6759	4.63692	11.0268	18.4623	17.1292	3.72317	43.7927	73.0357	25.1673	91.8881	69.4417	21.4455	9.44456	13.303	15.2363	8.32742	68.3145	30.0659	17.0722	26.8373	13.6528
Csa2G118330	105.954	105.954	104.871	84.1215	71.4946	310.336	310.336	127.775	154.06	130.705	99.6059	177.341	177.341	171.171	135.939	76.6261	195.391	208.367	208.367	210.601	110.789	114.35	112.562	72.545	72.545	87.0557	93.6916	86.0891	67.1786	222.572	192.181	94.4833	142.443	139.619	118.05	110.732	57.8849	87.7583	45.4372	166.203	91.0112	120.613	150.67	128.034	94.5894	94.4927	65.0368	131.819	209.058
Csa2G121970	54.2089	54.2089	43.6961	37.9903	22.6967	130.828	130.828	16.4115	30.4538	12.1184	19.2222	69.8279	69.8279	29.5851	32.6606	14.6364	26.9877	28.8255	28.8255	30.7314	25.1437	17.8287	15.177	36.6992	36.6992	23.2966	16.4733	9.83876	10.3352	22.0254	37.8061	17.3762	27.046	13.0311	34.2726	45.9418	16.7782	71.2391	37.7214	33.5087	11.1618	23.9453	37.2442	11.4502	19.5184	26.6298	14.6333	22.8907	17.9193
Csa2G122530	14.7843	14.7843	7.28269	13.568	12.4832	4.56376	4.56376	16.4115	7.16559	4.32799	10.4848	19.9508	19.9508	32.7549	6.17903	8.60967	9.71558	9.05943	9.05943	4.51932	4.71445	12.2957	3.79424	11.9486	11.9486	11.0352	11.3254	12.2984	12.919	2.31846	1.57526	11.9462	7.21228	5.58476	15.2322	10.602	9.22803	2.0649	6.85844	10.7228	10.3032	7.98177	3.38584	2.08186	12.7621	13.7444	8.1296	12.6293	5.1198
Csa2G123060	125.666	125.666	101.958	109.901	54.4721	103.445	103.445	73.8517	50.1592	62.3231	27.9595	119.705	119.705	122.567	97.9818	62.8506	61.532	67.5339	67.5339	49.7126	54.2161	55.3305	36.6777	93.8818	93.8818	117.709	78.248	57.8027	68.4705	84.6237	44.1071	43.4406	46.8798	44.678	120.906	98.9516	68.7907	88.7908	64.2979	67.0173	42.0712	51.4381	33.8584	48.9236	130.623	92.7747	59.3461	59.9893	71.6772
Csa2G123600	170.019	170.019	161.676	184.525	142.989	191.678	191.678	157.081	148.686	127.243	125.818	193.967	193.967	190.19	158.889	107.621	144.654	112.008	112.008	187.1	117.075	94.0618	123.945	122.9	122.9	219.478	86.4846	94.698	139.525	230.687	192.181	98.8274	109.987	122.865	183.739	162.563	90.6025	118.732	120.023	223.838	128.789	95.7813	121.89	121.789	203.442	146.034	86.1738	130.24	174.926
Csa2G129150	247.636	247.636	300.047	329.702	165.686	258.613	258.613	228.588	237.36	178.313	309.302	177.341	177.341	263.096	212.735	147.225	212.663	214.132	214.132	272.063	183.078	213.33	307.334	237.265	237.265	156.945	197.679	161.11	176.99	322.266	236.288	193.311	202.845	312.746	239.908	166.097	196.305	229.204	184.321	162.182	295.357	226.15	218.386	205.063	179.42	338.456	174.786	149.973	250.87
Csa2G139810	30.8005	30.8005	18.935	29.8496	13.618	34.9888	34.9888	16.4115	22.3925	21.64	19.2222	31.0346	31.0346	31.6983	30.8952	23.2461	22.6697	22.2368	22.2368	18.0773	17.2863	22.747	26.5597	40.1131	40.1131	19.6182	40.1536	14.7581	20.6703	13.9108	20.4783	17.3762	14.4246	29.7854	26.6564	28.2719	15.9393	30.9735	23.1472	18.7649	15.4547	32.814	16.9292	18.7367	32.2805	34.361	30.8925	27.6267	29.0122
Csa2G145880	324.022	324.022	179.154	92.2623	150.933	95.839	95.839	64.4737	65.386	154.942	34.9494	250.494	250.494	159.548	73.2657	170.471	100.394	584.745	584.745	52.4242	86.4315	129.104	40.4719	510.375	510.375	208.443	158.555	110.686	46.5083	252.712	40.9566	83.6232	76.6305	89.3561	272.276	123.69	98.9916	82.5961	59.1541	61.6559	49.7986	95.7813	71.1026	100.97	278.513	142.598	106.498	200.491	110.929
Csa2G146400	2841.04	2841.04	1618.21	949.759	832.969	1607.96	1607.96	855.741	552.646	915.804	358.232	1435.35	1435.35	936.156	1087.51	889.379	739.463	2262.39	2262.39	777.324	661.594	858.237	321.246	3120.29	3120.29	1363.46	1202.55	916.234	806.143	2211.81	899.471	793.877	613.945	577.091	2045.88	1381.79	1706.35	1305.02	1475.42	1139.29	698.039	478.02	680.553	829.619	1614.02	1898.44	1904.77	899.84	795.275
Csa2G147920	186.035	186.035	117.98	99.0463	29.5057	290.559	290.559	127.775	602.806	107.334	594.14	159.607	159.607	118.34	36.1915	28.4119	31.3057	220.721	220.721	399.508	279.724	369.485	1081.36	110.098	110.098	160.624	56.6268	17.2178	59.4272	244.597	220.536	458.299	711.311	956.855	106.626	89.5277	43.6234	46.4603	56.5822	282.813	116.769	360.954	1139.33	314.36	123.116	69.581	18.6981	23.68	308.894
Csa2G151040	3222.97	3222.97	2144.02	2807.22	1150.72	2402.06	2402.06	887.392	1038.12	1004.96	934.897	2401.86	2401.86	2169.22	2143.24	1180.39	1865.39	1939.54	1939.54	847.825	708.738	680.565	903.029	3198.81	3198.81	1698.2	1647.33	1188.03	1692.38	1478.02	926.25	800.393	1256.74	856.329	2147.75	2003.77	1520.95	2447.94	2116.69	1104.45	823.394	674.016	1088.55	933.712	1767.92	1754.13	1558.45	1408.96	1034.2
Csa2G155600	83.7774	83.7774	77.1965	119.398	6.80901	21.2975	21.2975	14.067	14.3312	7.79039	10.4848	137.439	137.439	165.888	68.8521	28.4119	28.0672	20.5896	20.5896	13.558	32.2154	14.14	8.85323	50.3548	50.3548	152.041	53.5381	14.7581	25.8379	8.11461	18.9031	11.9462	10.8184	7.44634	104.722	134.291	36.0732	43.3629	36.8641	29.4876	24.8993	14.1898	10.1575	5.20464	150.893	79.0303	39.0221	15.7867	11.0929
Csa2G162150	11.0882	11.0882	29.1308	12.2112	10.2135	13.6913	13.6913	12.8947	6.26989	5.19359	1.74747	22.1676	22.1676	17.9624	16.7717	12.9145	10.7951	12.3538	12.3538	6.32705	8.64315	3.07391	1.26475	19.6298	19.6298	13.4875	13.3845	12.2984	11.6271	18.5477	12.602	2.17203	4.50767	0	27.6084	5.88998	9.22803	11.357	11.145	13.4035	15.4547	8.86864	3.38584	0	18.7677	17.1805	11.3814	11.84	39.2518
Csa2G165670	12.3202	12.3202	7.28269	31.2064	20.427	6.08501	6.08501	32.823	32.2452	11.2528	10.4848	17.7341	17.7341	16.9058	24.7161	19.8022	25.9082	12.3538	12.3538	20.7889	21.215	19.0583	20.236	23.0437	23.0437	17.1659	30.8874	15.988	31.0055	11.5923	33.0804	32.5805	49.5844	18.6159	24.7524	40.0518	16.7782	34.0709	32.5776	13.4035	24.8993	23.0585	28.7796	13.5321	38.2862	20.6166	17.0722	14.208	29.8655
Csa2G165680	55.4409	55.4409	49.5223	154.675	62.4159	44.1164	44.1164	50.4067	51.0549	29.4304	19.2222	65.3944	65.3944	72.9061	142.118	38.7435	66.9295	14.0009	14.0009	35.2507	36.9298	19.0583	41.7366	35.8458	35.8458	56.4023	54.5677	44.2744	51.6759	24.3438	33.0804	32.5805	83.8428	29.7854	43.7927	133.113	55.3682	100.148	88.3025	18.7649	35.2024	25.719	79.5672	30.1869	54.0511	36.9381	69.9146	52.8853	44.3716
Csa2G167190	4.92808	4.92808	10.1958	20.352	10.2135	25.8613	25.8613	30.4785	21.4968	6.05919	34.9494	19.9508	19.9508	9.50949	26.4816	6.02677	8.63607	4.11792	4.11792	10.8464	12.5719	12.9104	5.05899	5.12082	5.12082	3.67841	5.14789	7.37907	3.87569	16.2292	1.57526	15.2042	27.9476	7.44634	5.71209	9.42396	6.71129	45.4278	12.0023	16.0842	10.3032	16.8504	15.2363	17.6958	10.5099	8.59025	6.50368	9.472	8.533
Csa2G170810	118.274	118.274	147.11	173.67	76.0339	112.573	112.573	100.813	102.11	111.662	80.3837	134.114	134.114	131.02	126.229	99.0112	151.131	56.8273	56.8273	99.4251	104.504	109.431	92.3265	126.314	126.314	177.79	103.987	73.7907	109.811	71.8722	132.321	107.516	94.6612	80.0482	119.002	139.003	113.253	129.056	124.309	96.505	69.5463	85.1389	82.953	80.1514	141.884	117.686	74.7924	80.512	72.5305
Csa2G171840	1.23202	1.23202	4.36961	1.3568	1.13483	1.52125	1.52125	2.3445	4.4785	3.4624	1.74747	9.97542	9.97542	2.11322	0.882719	3.44387	0	6.58868	6.58868	4.51932	2.35722	0.614783	0	1.70694	1.70694	12.2614	2.05916	4.91938	0	2.31846	7.87628	1.08602	0.901535	0	6.66411	7.06797	5.03347	2.0649	0	6.70173	0.858596	3.54745	1.69292	0	5.25496	2.57707	3.25184	5.52533	0.8533
Csa2G171940	33.2646	33.2646	53.8919	6.78399	6.80901	28.9038	28.9038	4.68899	1.7914	0	0	50.9855	50.9855	26.4152	10.5926	2.5829	4.31803	9.05943	9.05943	6.32705	4.71445	1.84435	0	32.4319	32.4319	53.95	11.3254	7.37907	1.2919	5.79615	7.87628	1.08602	0	0	36.1766	21.2039	8.38912	2.0649	0.857305	4.02104	2.57579	1.77373	5.07876	5.20464	50.2975	24.0527	8.1296	4.736	2.5599
Csa2G172500	23.4084	23.4084	27.6742	27.136	14.7529	42.5951	42.5951	25.7895	36.7237	29.4304	12.2323	36.5765	36.5765	27.4719	24.7161	22.3851	37.7828	12.3538	12.3538	28.0198	18.072	22.1322	13.9122	25.6041	25.6041	17.1659	22.6507	18.4477	27.1298	20.8661	40.9566	19.5483	14.4246	29.7854	32.3685	16.4919	19.295	15.4868	23.1472	5.36139	30.0509	33.7008	33.8584	19.7776	27.0255	35.22	22.7629	26.048	15.3594
Csa2G173030	11.0882	11.0882	0	8.14079	3.4045	10.6488	10.6488	1.17225	3.5828	3.4624	3.49494	6.65028	6.65028	2.11322	6.17903	9.47064	2.15902	9.05943	9.05943	1.80773	2.35722	4.30348	1.26475	5.97429	5.97429	4.90455	5.14789	3.68953	5.16759	4.63692	3.15051	4.34406	2.7046	7.44634	10.4722	3.53399	2.51673	7.22716	11.145	4.02104	11.1618	2.66059	6.77167	1.04093	6.00567	6.01317	3.25184	5.52533	3.4132
Csa2G173040	18.4803	18.4803	30.5873	42.0607	18.1574	30.4251	30.4251	19.9282	16.1226	19.0432	13.9798	43.2268	43.2268	53.8871	18.5371	24.1071	28.0672	27.1783	27.1783	32.5391	22.0007	14.7548	21.5007	29.8715	29.8715	46.5932	17.5028	8.60891	25.8379	17.3884	31.5051	20.6343	27.9476	13.0311	34.2726	29.4499	26.0063	38.2007	22.2899	25.4666	12.8789	15.0767	27.0867	18.7367	35.2833	24.0527	26.8277	24.4693	16.2127
Csa2G173580	657.899	657.899	442.787	497.945	313.214	903.625	903.625	715.072	699.541	521.956	555.696	725.989	725.989	644.532	451.952	415.847	528.959	767.581	767.581	737.554	598.735	574.207	675.375	506.962	506.962	521.108	402.565	461.192	594.272	643.372	757.698	475.675	558.952	794.897	428.407	554.836	456.368	583.335	441.512	682.236	498.844	400.862	611.144	495.482	453.428	571.252	422.739	371.776	636.562
Csa2G174120	827.918	827.918	630.681	301.209	320.023	648.054	648.054	321.196	205.115	306.422	169.505	711.58	711.58	491.324	324.841	384.852	266.639	776.64	776.64	248.563	250.651	281.571	135.328	794.581	794.581	321.248	344.909	399.7	173.114	638.735	285.121	223.719	178.504	154.512	571.209	298.033	383.383	150.738	120.88	391.381	273.892	235.019	186.221	256.068	430.907	545.481	350.386	382.827	388.251
Csa2G174150	1183.97	1183.97	898.684	975.538	989.576	1483.22	1483.22	582.607	551.751	804.141	643.069	1430.92	1430.92	1315.48	707.941	880.769	775.087	964.418	964.418	522.434	751.954	924.019	634.903	1033.55	1033.55	1324.23	705.261	884.258	936.625	943.613	548.189	733.06	648.204	619.908	1051.98	1020.14	782.705	1138.79	862.449	808.229	614.755	746.739	778.743	920.18	1296.47	1206.07	695.081	1108.22	630.588
Csa2G176690	163.859	163.859	33.5004	52.9151	22.6967	18.255	18.255	41.0287	21.4968	57.9951	6.98989	141.873	141.873	42.2644	43.2532	49.9361	71.2476	35.4141	35.4141	10.8464	18.072	9.83653	2.52949	338.828	338.828	98.0909	59.7156	38.1252	33.5893	19.7069	31.5051	21.7203	29.7507	7.44634	82.8253	88.3497	41.1067	49.5577	22.2899	30.828	36.9196	37.2483	8.46459	3.12278	81.8273	25.7707	22.7629	22.8907	122.022
Csa2G176700	9415.1	9415.1	6794.75	6828.76	1117.81	2300.14	2300.14	5979.64	2166.7	1987.41	309.302	7679.97	7679.97	6981.02	6216.11	4029.33	1455.18	7301.08	7301.08	2190.97	2754.02	1478.55	368.041	15871.1	15871.1	10694.4	10941.3	2213.72	1444.34	2435.54	3377.35	3652.27	976.362	1340.34	11784	11227.5	8129.89	1188.35	779.291	5259.52	4991.02	2203.86	690.711	786.941	12560.1	6130.86	4550.95	926.677	5735.03
Csa2G179230	16.0163	16.0163	11.6523	14.9248	15.8877	6.08501	6.08501	14.067	5.37419	12.1184	5.24241	18.8425	18.8425	16.9058	12.3581	7.7487	11.8746	12.3538	12.3538	7.23092	11.7861	12.2957	6.32373	14.509	14.509	28.2011	7.20705	15.988	2.58379	15.07	18.9031	16.2902	4.50767	11.1695	16.1843	9.42396	10.9059	4.1298	9.43036	12.0631	12.8789	10.6424	10.1575	10.4093	10.5099	5.15415	8.1296	10.2613	13.6528
Csa2G190740	72.6892	72.6892	116.523	130.253	85.1126	76.0627	76.0627	223.899	286.624	186.104	178.242	83.1285	83.1285	120.454	217.149	80.0699	153.29	158.128	158.128	331.718	203.507	209.026	340.217	104.123	104.123	148.363	152.378	81.1698	108.519	132.152	289.847	270.418	308.325	284.823	118.05	215.573	116.609	210.62	234.902	199.712	230.962	195.11	409.686	177.999	165.907	101.365	118.692	73.408	156.154
Csa2G190800	253.796	253.796	184.98	25.7792	26.1012	255.571	255.571	37.512	16.1226	32.0272	5.24241	323.647	323.647	117.284	30.8952	35.2996	30.2262	190.248	190.248	33.443	14.9291	24.5913	7.58848	229.584	229.584	106.674	30.8874	24.5969	16.7947	85.783	44.1071	16.2902	12.6215	16.7543	135.186	58.8998	44.4623	10.3245	6.00114	62.9963	30.9095	28.3796	10.1575	14.573	153.145	95.3518	51.2165	27.6267	52.9046
Csa2G193320	7.39213	7.39213	20.3915	0	2.26967	1.52125	1.52125	0	0	0.865599	5.24241	4.43352	4.43352	0	0	1.72193	0	2.47075	2.47075	0	3.92871	0.614783	0	8.53471	8.53471	0	1.02958	14.7581	0	3.47769	0	1.08602	0	0	0	0	0.838912	0	0.857305	0	1.71719	1.77373	0	4.16371	2.25213	5.15415	3.25184	3.94667	0
Csa2G193330	50.5129	50.5129	29.1308	43.4175	37.4495	21.2975	21.2975	37.512	51.0549	42.4143	36.6969	43.2268	43.2268	49.6607	52.9631	43.0483	23.7492	42.0028	42.0028	46.0971	40.0728	28.8948	34.1482	45.2339	45.2339	90.7341	52.5085	55.343	56.8434	38.2546	40.9566	49.9567	35.1599	35.3701	44.7447	68.3237	42.7845	49.5577	41.1507	26.8069	27.4751	55.8724	37.2442	27.0641	64.561	43.8103	36.5832	48.9387	49.4914
Csa2G199910	55.4409	55.4409	69.9138	77.3375	27.236	47.1589	47.1589	26.9617	17.0183	41.5487	13.9798	88.6704	88.6704	53.8871	58.2595	66.2945	52.8959	41.1792	41.1792	20.7889	33.0011	33.1983	15.177	61.4499	61.4499	52.7239	45.3015	49.1938	45.2164	23.1846	20.4783	28.2364	28.8491	20.4774	69.4971	49.4758	55.3682	36.1358	62.5833	33.5087	24.0407	33.7008	27.0867	15.6139	60.8074	55.8366	47.9647	32.3627	29.8655
Csa2G200420	9.85617	9.85617	10.1958	8.14079	2.26967	0	0	0	0	0	0	2.21676	2.21676	7.39627	5.29631	4.30483	0	0	0	0	0	0	0	12.8021	12.8021	2.45227	2.05916	0	0	0	0	0	0	1.86159	1.90403	7.06797	9.22803	0	0.857305	0	0	0	0	1.04093	12.7621	6.8722	2.43888	0	0.8533
Csa2G200440	1530.17	1530.17	901.597	860.21	551.53	795.616	795.616	443.11	528.462	733.162	314.545	1029.69	1029.69	782.948	654.095	805.865	345.443	349.2	349.2	276.583	629.379	479.531	421.161	1748.76	1748.76	713.612	1128.42	704.701	350.104	564.545	154.375	520.201	347.992	424.441	772.084	639.652	1336.39	341.741	290.627	327.045	413.843	564.045	326.733	311.237	617.083	1501.58	1268.22	472.021	417.264
Csa2G211450	245.172	245.172	335.004	519.654	144.124	432.036	432.036	341.124	410.23	217.265	230.666	350.248	350.248	435.323	418.409	107.621	340.045	304.726	304.726	377.816	237.294	220.092	360.453	192.884	192.884	375.198	183.265	116.835	253.212	237.642	367.034	287.794	354.303	227.113	417.935	526.564	158.554	422.272	271.766	278.792	229.245	195.11	424.923	275.846	454.179	230.219	162.592	148.395	325.96
Csa2G213970	55.4409	55.4409	67.0007	153.318	46.5282	48.6801	48.6801	39.8564	22.3925	38.9519	17.4747	93.1039	93.1039	83.4722	121.815	28.4119	115.507	12.3538	12.3538	28.0198	18.8578	12.2957	21.5007	40.9666	40.9666	90.7341	59.7156	28.2864	111.103	8.11461	26.7793	18.4623	60.4028	29.7854	51.4088	123.69	45.3012	141.446	106.306	14.7438	27.4751	25.719	16.9292	9.36835	78.8245	48.1054	28.4536	33.9413	25.599
Csa2G213980	57.905	57.905	64.0877	128.896	19.2922	69.9777	69.9777	59.7847	67.1774	65.7855	20.9697	69.8279	69.8279	87.6986	103.278	43.9093	133.859	28.8255	28.8255	73.2131	28.2867	12.2957	31.6187	39.2596	39.2596	95.6387	57.6564	39.355	105.936	33.6177	47.2577	18.4623	79.3351	33.5085	76.1612	107.198	55.3682	114.602	105.449	57.6349	35.2024	39.9089	74.4884	19.7776	92.3372	36.079	37.3962	63.936	46.0782
Csa2G222050	149.075	149.075	147.11	81.4079	111.214	124.743	124.743	165.287	94.9441	94.3503	110.091	139.656	139.656	85.5854	139.47	97.2893	132.78	204.249	204.249	200.658	96.6461	94.0618	136.593	223.609	223.609	126.292	106.047	70.1011	117.563	134.471	179.579	104.257	199.239	145.204	151.37	135.469	109.897	146.608	133.74	256.006	170.861	117.953	155.749	148.853	172.663	75.5942	102.433	123.925	285.855
Csa2G222090	64.0651	64.0651	42.2396	78.6943	65.8204	59.3289	59.3289	101.986	71.6559	60.5919	83.8786	65.3944	65.3944	63.3966	65.3212	36.1606	97.1558	69.1811	69.1811	103.041	75.4311	72.5444	103.709	56.3291	56.3291	63.7591	49.4198	52.8833	94.3084	71.8722	105.542	79.2791	111.79	104.249	49.5048	70.6797	33.5565	49.5577	75.4429	89.8032	86.7182	71.836	101.575	80.1514	60.0567	36.079	32.5184	60.7786	104.956
Csa2G222110	62.8331	62.8331	85.9357	89.5487	30.6405	59.3289	59.3289	42.2009	26.871	34.624	29.707	103.079	103.079	89.8118	74.1484	39.6045	71.2476	48.5915	48.5915	32.5391	25.9295	17.8287	24.0302	71.6915	71.6915	90.7341	58.686	45.5043	108.519	22.0254	22.0536	16.2902	41.4706	9.30793	91.3935	97.7736	49.4958	103.245	128.596	42.8911	19.7477	25.719	25.3938	22.9004	94.5894	60.1317	37.3962	42.624	42.665
Csa2G222120	115.81	115.81	72.8269	28.4928	77.1688	199.284	199.284	325.885	290.207	143.689	110.091	29.9263	29.9263	84.5288	60.0249	44.7703	72.3271	230.604	230.604	290.141	177.577	153.081	242.831	161.306	161.306	44.1409	44.2719	47.9639	46.5083	377.909	333.954	210.687	246.119	366.732	120.906	32.9839	46.979	13.4219	27.4338	289.515	257.579	214.621	211.615	121.789	39.0369	68.722	52.8424	96.2986	354.973
Csa2G223150	0	0	4.36961	5.42719	2.26967	3.04251	3.04251	2.3445	2.6871	0.865599	3.49494	5.5419	5.5419	4.22644	1.76544	1.72193	1.07951	4.94151	4.94151	2.71159	2.35722	2.45913	0	4.26735	4.26735	7.35682	7.20705	1.22984	1.2919	1.15923	3.15051	2.17203	7.21228	3.72317	0.952015	2.35599	0	3.09735	4.28653	4.02104	0.858596	0.886864	0	4.16371	3.75355	6.01317	0	2.368	0
Csa2G223700	7.39213	7.39213	5.82615	8.14079	10.2135	7.60627	7.60627	2.3445	11.6441	7.79039	0	13.3006	13.3006	7.39627	6.17903	6.02677	6.47705	7.41226	7.41226	8.13478	3.92871	4.91826	6.32373	5.97429	5.97429	6.13068	5.14789	3.68953	10.3352	3.47769	6.30102	9.77414	4.50767	5.58476	6.66411	7.06797	8.38912	10.3245	2.57192	4.02104	2.57579	7.09491	6.77167	3.12278	3.75355	6.01317	2.43888	5.52533	3.4132
Csa2G224290	44.3528	44.3528	36.4134	14.9248	27.236	41.0738	41.0738	43.3732	37.6194	38.0863	50.6767	26.6011	26.6011	41.2078	18.5371	30.9948	45.3394	50.2387	50.2387	44.2894	49.5017	38.1165	41.7366	34.1388	34.1388	47.8193	30.8874	43.0446	52.9678	38.2546	72.4617	52.1287	31.5537	61.4323	36.1766	47.1198	25.1673	28.9086	42.008	50.9332	45.5056	36.3614	54.1734	54.1282	50.2975	35.22	36.5832	31.5733	46.9315
Csa2G225310	83.7774	83.7774	123.806	108.544	37.4495	124.743	124.743	66.8182	48.3678	38.0863	34.9494	104.188	104.188	91.9251	46.7841	27.5509	66.9295	76.5934	76.5934	64.1744	34.5726	50.4122	67.0316	44.3805	44.3805	105.448	44.2719	30.7461	96.8922	56.8022	78.7628	32.5805	59.5013	52.1244	94.2495	95.4176	54.5293	109.44	55.7249	81.7611	46.3642	24.8322	77.8743	64.5375	108.853	85.9025	55.2813	33.9413	57.1711
Csa2G225330	48.0488	48.0488	55.3484	37.9903	55.6069	44.1164	44.1164	28.134	23.2882	27.6992	22.7171	68.7196	68.7196	63.3966	25.5989	42.1874	25.9082	41.1792	41.1792	29.8275	27.5009	35.0426	24.0302	49.5013	49.5013	51.4977	32.9465	31.976	34.8812	39.4138	37.8061	27.1504	14.4246	27.9238	41.8887	40.0518	45.3012	38.2007	23.1472	34.849	18.0305	23.9453	15.2363	33.3097	56.3032	46.3873	28.4536	35.52	42.665
Csa2G225350	1.23202	1.23202	5.82615	6.78399	2.26967	18.255	18.255	10.5502	22.3925	0	1.74747	6.65028	6.65028	3.16983	2.64816	0.860967	7.55656	14.0009	14.0009	33.443	10.2146	9.83653	8.85323	0.853471	0.853471	4.90455	1.02958	2.45969	1.2919	13.9108	34.6556	6.51609	15.3261	22.339	5.71209	3.53399	0	4.1298	1.71461	37.5297	6.01017	4.43432	16.9292	0	1.50142	5.15415	0	0	5.1198
Csa2G225360	66.5291	66.5291	97.588	75.9807	44.2586	30.4251	30.4251	12.8947	24.1839	36.3551	8.73736	131.897	131.897	195.473	67.0867	43.0483	16.1926	18.9424	18.9424	10.8464	33.7869	31.9687	15.177	103.27	103.27	199.86	54.5677	34.4357	28.4217	13.9108	20.4783	62.9889	11.72	13.0311	144.706	114.266	42.7845	51.6226	40.2934	17.4245	16.3133	11.5292	25.3938	42.678	217.706	99.6469	39.0221	82.88	9.3863
Csa2G228360	8.62415	8.62415	0	5.42719	0	9.12752	9.12752	3.51675	2.6871	0	0	4.43352	4.43352	4.22644	3.53088	4.30483	3.23853	7.41226	7.41226	9.03865	3.92871	1.84435	1.26475	6.82777	6.82777	9.80909	2.05916	0	1.2919	1.15923	4.72577	5.43008	0	0	5.71209	4.71198	3.35565	8.25961	2.57192	4.02104	0.858596	0.886864	5.07876	3.12278	9.75922	4.29512	4.87776	3.94667	4.2665
Csa2G228370	295.685	295.685	183.524	164.173	87.3823	222.103	222.103	126.603	62.6989	76.1727	101.353	290.396	290.396	183.85	137.704	84.3748	156.529	174.6	174.6	139.195	74.6454	62.7079	86.0028	365.285	365.285	172.885	72.0705	57.8027	121.438	85.783	133.897	44.5266	131.624	100.526	234.196	148.427	80.5355	135.251	108.878	127.333	127.072	70.9491	93.1105	83.2742	170.411	113.391	70.7276	114.453	131.408
Csa2G228420	28.3365	28.3365	14.5654	6.78399	4.53934	34.9888	34.9888	8.20574	7.16559	0.865599	5.24241	21.0592	21.0592	14.7925	4.4136	4.30483	2.15902	35.4141	35.4141	18.9812	5.50019	1.22957	7.58848	22.1902	22.1902	30.6534	3.08874	3.68953	11.6271	23.1846	28.3546	1.08602	1.80307	5.58476	57.1209	3.53399	5.87238	6.19471	11.145	8.04208	7.72737	0.886864	1.69292	4.16371	51.7989	15.4624	4.0648	0	18.7726
Csa2G232470	60.369	60.369	56.805	56.9855	38.5844	27.3826	27.3826	66.8182	40.3065	42.4143	57.6666	54.3106	54.3106	53.8871	53.8459	63.7116	80.9631	57.6509	57.6509	60.5589	45.573	31.3539	41.7366	70.8381	70.8381	88.2818	58.686	60.2624	82.6814	35.9361	75.6122	45.6126	37.8645	50.2628	74.2572	91.8837	63.7573	82.5961	103.734	61.6559	96.1628	61.1936	42.323	56.2101	105.099	43.8103	69.1016	69.4613	75.0904
Csa2G233000	427.511	427.511	377.243	271.36	274.63	343.803	343.803	357.536	331.409	231.98	159.02	387.933	387.933	384.606	341.612	235.044	232.094	283.313	283.313	295.564	266.366	240.995	179.594	455.753	455.753	376.424	286.223	239.82	213.163	280.534	275.67	288.88	201.042	240.144	390.326	385.205	291.941	188.939	160.316	321.683	381.217	332.574	223.465	232.127	408.386	337.597	296.731	252.587	378.865
Csa2G234530	23.4084	23.4084	29.1308	23.0656	14.7529	9.12752	9.12752	11.7225	2.6871	2.5968	6.98989	14.4089	14.4089	10.5661	11.4753	13.7755	9.71558	6.58868	6.58868	6.32705	1.57148	3.07391	2.52949	17.9229	17.9229	19.6182	8.23663	18.4477	3.87569	11.5923	12.602	4.34406	0	0	28.5605	18.8479	9.22803	8.25961	9.43036	12.0631	6.01017	2.66059	5.07876	4.16371	13.5128	16.3215	4.87776	6.31466	7.6797
Csa2G234580	40.6567	40.6567	43.6961	18.9952	29.5057	27.3826	27.3826	45.7177	30.4538	29.4304	47.1817	52.0939	52.0939	58.1135	27.3643	31.8558	26.9877	39.5321	39.5321	32.5391	54.2161	57.7896	36.6777	48.6478	48.6478	34.3318	41.1831	43.0446	32.2974	49.8469	40.9566	59.7308	30.6522	48.4012	37.1286	40.0518	49.4958	28.9086	41.1507	20.1052	35.2024	32.814	38.9371	36.4325	47.2947	42.9512	45.5258	49.728	43.5183
Csa2G236120	250.1	250.1	168.958	202.163	132.776	270.783	270.783	211.005	224.82	156.673	251.636	300.371	300.371	257.813	224.211	84.3748	243.969	287.431	287.431	242.236	145.362	176.443	293.421	257.748	257.748	204.765	138.993	119.295	242.877	168.088	231.562	159.644	335.371	299.715	304.645	259.159	122.481	328.319	245.189	272.09	193.184	156.088	335.198	168.63	285.27	152.906	105.685	157.077	215.032
Csa2G237700	112.114	112.114	182.067	241.51	144.124	162.774	162.774	202.799	242.734	143.689	213.192	182.883	182.883	199.699	203.025	136.894	256.923	126.008	126.008	253.082	154.791	138.326	189.712	124.607	124.607	201.086	164.733	124.214	227.374	115.923	165.402	149.87	204.648	199.19	225.628	227.353	135.065	236.431	193.751	170.224	147.679	137.464	181.142	134.28	174.915	146.034	137.39	123.925	197.966
Csa2G237730	32.0325	32.0325	16.0219	4.07039	3.4045	4.56376	4.56376	24.6172	13.4355	10.3872	27.9595	32.143	32.143	9.50949	7.94447	2.5829	4.31803	20.5896	20.5896	65.0783	11.7861	26.4357	34.1482	40.1131	40.1131	17.1659	4.11831	4.91938	16.7947	75.3499	67.736	20.6343	12.6215	40.9549	0.952015	14.1359	3.35565	7.22716	9.43036	25.4666	34.3439	2.66059	13.5433	34.3506	25.5241	4.29512	4.87776	3.94667	53.7579
Csa2G238250	341.27	341.27	313.156	257.792	196.326	296.644	296.644	441.938	343.948	321.137	288.333	284.854	284.854	338.115	245.396	166.167	175.96	293.196	293.196	394.989	398.371	263.127	309.863	238.118	238.118	451.218	261.513	193.086	214.455	404.571	384.362	385.535	350.697	262.484	270.372	657.322	274.324	260.178	210.04	465.1	445.611	344.103	512.954	243.577	521.743	425.217	317.868	183.125	408.731
Csa2G238790	13.5522	13.5522	20.3915	20.352	6.80901	13.6913	13.6913	12.8947	9.85269	15.5808	5.24241	26.6011	26.6011	29.5851	13.2408	16.3584	17.2721	4.11792	4.11792	14.4618	10.2146	7.37739	6.32373	4.26735	4.26735	25.7489	15.4437	7.37907	11.6271	4.63692	6.30102	13.0322	9.01535	11.1695	21.8964	18.8479	15.1004	9.29206	3.42922	10.7228	3.43439	7.98177	3.38584	12.4911	30.0284	18.0395	8.94257	25.2587	11.0929
Csa2G238820	11.0882	11.0882	26.2177	16.2816	19.2922	21.2975	21.2975	15.2392	20.6011	15.5808	6.98989	24.3844	24.3844	32.7549	25.5989	8.60967	9.71558	29.649	29.649	12.6541	13.3576	18.4435	27.8244	8.53471	8.53471	26.975	15.4437	6.14922	12.919	15.07	12.602	15.2042	18.0307	22.339	17.1363	34.1619	13.4226	14.4543	16.2888	14.7438	20.6063	13.303	11.8504	13.5321	34.5326	24.0527	24.3888	21.312	16.2127
Csa2G238830	9.85617	9.85617	14.5654	6.78399	2.26967	12.17	12.17	14.067	13.4355	6.92479	8.73736	6.65028	6.65028	15.8491	6.17903	2.5829	4.31803	35.4141	35.4141	20.7889	18.8578	22.747	24.0302	9.38818	9.38818	13.4875	12.3549	3.68953	2.58379	17.3884	12.602	14.1182	7.21228	9.30793	14.2802	17.6699	5.03347	1.03245	1.71461	4.02104	16.3133	8.86864	10.1575	5.20464	24.0227	11.1673	0	0.789333	21.3325
Csa2G238840	2.46404	2.46404	4.36961	6.78399	3.4045	4.56376	4.56376	3.51675	5.37419	3.4624	1.74747	4.43352	4.43352	2.11322	3.53088	0	0	5.76509	5.76509	7.23092	2.35722	4.30348	3.79424	3.41388	3.41388	3.67841	5.14789	0	7.75138	3.47769	6.30102	3.25805	4.50767	1.86159	2.85605	8.24597	1.67782	3.09735	2.57192	2.68069	5.15158	2.66059	5.07876	4.16371	9.75922	5.15415	4.0648	0.789333	6.8264
Csa2G238860	57.905	57.905	100.501	150.605	44.2586	88.2327	88.2327	89.0909	103.005	96.9471	40.1918	113.055	113.055	89.8118	135.056	30.1338	116.587	23.0604	23.0604	115.695	79.3598	66.3966	65.7668	58.8895	58.8895	88.2818	75.1592	41.8147	91.7247	27.8215	94.5153	51.0427	124.412	63.2939	70.4491	120.156	44.4623	85.6934	72.871	25.4666	50.6572	60.3067	71.1026	43.719	123.867	36.9381	45.5258	33.152	108.369
Csa2G238870	36.9606	36.9606	49.5223	86.8351	48.7979	44.1164	44.1164	53.9234	50.1592	39.8175	71.6463	65.3944	65.3944	47.5474	70.6175	45.6312	126.302	35.4141	35.4141	47.001	29.8582	33.1983	48.0604	32.4319	32.4319	50.2716	63.8339	18.4477	125.314	30.14	37.8061	47.7847	80.2366	40.9549	54.2649	102.486	41.1067	169.322	125.167	28.1473	42.9298	47.8906	88.0318	38.5143	81.0766	36.9381	34.9573	54.464	46.9315
Csa2G245420	73.9213	73.9213	68.4573	70.5535	15.8877	118.658	118.658	90.2631	102.11	43.2799	71.6463	87.562	87.562	39.0946	44.136	15.4974	100.394	75.7698	75.7698	95.8097	80.9313	42.42	102.445	65.7172	65.7172	39.2364	25.7395	20.9074	40.0488	75.3499	81.9133	49.9567	94.6612	87.4945	39.9846	51.8318	36.0732	35.1033	18.0034	174.245	72.9807	49.6644	88.0318	63.4966	50.2975	36.9381	25.2018	34.7307	122.022
Csa2G245460	60.369	60.369	61.1746	73.2671	57.8766	66.9352	66.9352	35.1675	36.7237	57.9951	31.4545	89.7788	89.7788	80.3024	49.4323	60.2677	44.2598	37.0613	37.0613	33.443	41.6443	42.42	31.6187	65.7172	65.7172	88.2818	49.4198	30.7461	42.6326	45.2099	34.6556	44.5266	38.766	40.9549	76.1612	57.7218	52.0125	54.7199	43.7226	41.5507	35.2024	39.9089	28.7796	26.0232	81.8273	78.1713	58.5332	51.3067	58.8777
Csa2G246520	174.947	174.947	139.828	172.313	101	121.7	121.7	60.9569	94.9441	102.141	26.2121	183.991	183.991	155.322	119.167	83.5138	58.2935	131.774	131.774	61.4628	83.2886	66.3966	53.1194	183.496	183.496	142.232	131.786	78.7101	43.9245	118.241	59.8597	103.171	123.51	44.678	142.802	135.469	95.6359	94.9855	61.726	77.7401	60.1017	56.7593	84.6459	55.1692	151.643	97.9288	91.0516	117.611	88.7432
Csa2G246530	115.81	115.81	101.958	131.609	81.7081	108.009	108.009	93.7799	80.6129	67.5167	96.1109	111.946	111.946	114.114	97.9818	85.2357	103.633	105.419	105.419	112.983	80.1456	85.4548	112.562	92.1748	92.1748	104.222	91.6325	71.331	99.476	93.8976	107.117	81.4512	94.6612	109.834	76.1612	106.02	97.3137	106.342	73.7283	93.8243	64.3947	66.5148	99.8822	86.397	102.847	76.4532	79.6701	102.613	58.0244
Csa2G248670	376.998	376.998	316.069	511.513	301.866	556.779	556.779	286.029	347.531	283.916	449.1	560.84	560.84	269.436	426.353	281.536	421.008	448.03	448.03	344.373	329.226	304.932	507.164	343.095	343.095	229.288	305.785	245.969	443.121	387.183	300.874	270.418	485.026	370.455	241.812	259.159	288.586	582.302	519.527	376.637	296.216	266.946	482.482	322.688	150.893	275.747	295.918	262.848	265.376
Csa2G248700	94.8656	94.8656	55.3484	52.9151	29.5057	47.1589	47.1589	12.8947	17.0183	26.8336	10.4848	105.296	105.296	83.4722	38.8396	16.3584	8.63607	50.2387	50.2387	12.6541	7.85741	17.8287	5.05899	78.5193	78.5193	76.0205	37.0648	11.0686	15.5028	30.14	18.9031	10.8602	22.5384	11.1695	80.9213	49.4758	32.7176	16.5192	12.0023	13.4035	14.5961	24.8322	11.8504	8.32742	75.0709	40.3742	30.8925	17.3653	15.3594
Csa2G248720	2.46404	2.46404	1.45654	2.7136	4.53934	3.04251	3.04251	3.51675	6.26989	2.5968	8.73736	2.21676	2.21676	0	0	1.72193	3.23853	2.47075	2.47075	1.80773	0.785741	1.84435	2.52949	1.70694	1.70694	7.35682	1.02958	2.45969	11.6271	0	1.57526	2.17203	9.01535	11.1695	3.80806	4.71198	1.67782	8.25961	12.8596	10.7228	3.43439	1.77373	11.8504	7.28649	8.2578	0.859025	0.81296	6.31466	3.4132
Csa2G248730	264.885	264.885	225.763	326.988	170.225	313.378	313.378	266.1	211.385	181.776	213.192	381.283	381.283	379.323	261.285	201.466	245.048	151.54	151.54	205.177	193.292	193.042	189.712	254.334	254.334	267.298	256.365	211.533	188.617	251.553	203.208	180.279	151.458	165.681	255.14	287.431	233.217	328.319	304.343	229.199	204.346	172.052	157.441	183.203	273.258	310.108	234.133	191.808	179.193
Csa2G248740	204.515	204.515	227.22	89.5487	149.798	153.647	153.647	154.737	92.257	109.065	73.3938	180.666	180.666	235.624	113.871	174.776	105.792	169.658	169.658	124.733	133.576	167.836	73.3553	169.841	169.841	236.644	130.756	118.065	87.849	171.566	91.3648	144.44	59.5013	78.1866	202.779	150.783	125.837	74.3365	64.2979	155.48	125.355	162.296	77.8743	114.502	223.711	158.061	141.455	175.232	179.193
Csa2G248760	958.512	958.512	879.749	666.188	451.664	809.307	809.307	574.402	438.893	486.467	494.534	1029.69	1029.69	661.438	604.663	663.805	514.925	724.754	724.754	429.336	471.445	448.177	371.836	764.71	764.71	736.908	597.156	643.209	614.943	570.341	426.894	449.61	384.054	400.241	789.221	664.389	759.215	638.055	688.416	580.37	585.563	466.49	448.623	426.78	741.701	731.889	717.844	576.213	588.777
Csa2G249260	604.922	604.922	738.465	852.069	600.328	1506.04	1506.04	1405.53	1221.73	1112.29	892.958	874.512	874.512	699.476	912.732	544.131	873.322	1548.34	1548.34	1594.42	1148.75	1248.62	861.293	474.53	474.53	573.832	565.239	978.956	639.489	887.97	1739.08	1322.77	1416.31	1167.21	843.486	584.286	795.288	656.639	606.115	1678.11	1487.09	1517.42	1716.62	924.344	765.723	597.881	773.125	644.885	1201.45
Csa2G249810	50.5129	50.5129	2.91308	0	0	0	0	0	0.895699	1.7312	0	2.21676	2.21676	1.05661	0	0	0	7.41226	7.41226	0	0	0	1.26475	75.9589	75.9589	1.22614	2.05916	3.68953	0	12.7515	0	0	0	0	11.4242	2.35599	0	0	0	0	0	0	0	0	2.25213	3.4361	4.0648	0	0
Csa2G249820	22.1764	22.1764	21.8481	13.568	19.2922	9.12752	9.12752	12.8947	12.5398	14.7152	3.49494	18.8425	18.8425	24.302	14.1235	12.9145	16.1926	13.1774	13.1774	17.1734	13.3576	12.2957	5.05899	15.3625	15.3625	23.2966	18.5324	15.988	16.7947	18.5477	12.602	11.9462	13.523	11.1695	19.9923	23.5599	16.7782	21.6815	10.2877	20.1052	11.1618	18.6241	6.77167	20.8186	24.7734	12.8854	21.137	14.208	16.2127
Csa2G249890	27.1045	27.1045	24.7611	25.7792	14.7529	15.2125	15.2125	18.756	19.7054	21.64	10.4848	19.9508	19.9508	19.019	22.9507	10.3316	18.3516	25.5311	25.5311	15.3657	14.1433	23.3617	16.4417	16.2159	16.2159	23.2966	22.6507	12.2984	19.3784	12.7515	23.6288	13.0322	22.5384	27.9238	21.8964	23.5599	13.4226	13.4219	19.718	13.4035	16.3133	7.98177	18.6221	19.7776	24.0227	18.0395	20.324	17.3653	22.1858
Csa2G250420	34.4966	34.4966	27.6742	21.7088	30.6405	47.1589	47.1589	9.37799	15.2269	19.0432	13.9798	42.1184	42.1184	25.3586	28.247	20.6632	26.9877	21.4132	21.4132	10.8464	20.4293	21.5174	11.3827	31.5784	31.5784	25.7489	22.6507	22.1372	9.04328	17.3884	6.30102	11.9462	15.3261	3.72317	24.7524	17.6699	21.8117	21.6815	14.5742	17.4245	3.43439	15.0767	11.8504	20.8186	24.7734	29.2068	17.0722	15.7867	15.3594
Csa2G250930	561.802	561.802	487.94	436.889	213.349	561.343	561.343	286.029	276.771	199.953	173	808.009	808.009	517.739	412.23	187.691	440.439	288.255	288.255	225.062	132.004	151.851	163.152	442.098	442.098	350.675	275.927	204.154	301.012	270.1	217.385	139.01	227.187	160.096	481.72	387.561	169.46	377.877	179.177	319.003	212.073	126.822	199.764	133.239	385.865	346.187	244.701	314.155	253.43
Csa2G250960	110.882	110.882	136.915	241.51	79.4384	164.295	164.295	104.33	97.6312	96.9471	48.9292	118.597	118.597	142.642	147.414	92.1235	139.257	64.2396	64.2396	112.079	69.931	75.6183	73.3553	97.2957	97.2957	101.769	92.6621	51.6535	126.606	76.5091	116.569	59.7308	147.852	89.3561	91.3935	108.376	65.4351	218.88	121.737	65.677	84.1424	100.216	137.126	98.8881	104.349	74.7352	68.2887	104.981	113.489
Csa2G251510	19.7123	19.7123	18.935	17.6384	9.07868	6.08501	6.08501	4.68899	3.5828	3.4624	3.49494	14.4089	14.4089	10.5661	5.29631	4.30483	6.47705	4.94151	4.94151	8.13478	7.07167	4.30348	1.26475	11.0951	11.0951	18.392	10.2958	9.83876	3.87569	6.95538	6.30102	2.17203	1.80307	5.58476	6.66411	11.78	10.0669	5.16226	14.5742	9.38243	10.3032	4.43432	3.38584	4.16371	36.034	11.1673	8.94257	6.31466	5.9731
Csa2G252020	3072.66	3072.66	1976.52	4063.61	1526.35	4913.65	4913.65	1843.95	2143.41	1899.99	2334.62	3972.43	3972.43	2069.9	2468.08	925.539	4097.81	1127.49	1127.49	2630.25	1469.34	1382.03	3567.85	3022.14	3022.14	1820.81	1339.48	900.246	3251.7	1132.57	2243.16	873.156	6407.21	2807.27	1580.35	2491.46	1046.96	5510.19	3493.52	1747.81	1205.47	1309.9	4504.86	1848.69	2579.44	1221.53	737.355	1877.03	2105.94
Csa2G252040	246.404	246.404	254.894	419.251	209.944	244.922	244.922	186.388	202.428	202.55	340.757	291.504	291.504	253.586	314.248	158.418	387.544	182.012	182.012	208.793	166.577	212.715	271.921	240.679	240.679	207.217	203.857	243.509	253.212	204.024	162.251	171.59	247.021	299.715	252.284	286.253	234.056	325.222	257.192	183.627	162.275	197.771	252.245	233.168	220.709	232.796	236.571	191.019	201.379
Csa2G252080	6.16011	6.16011	7.28269	6.78399	2.26967	3.04251	3.04251	3.51675	2.6871	2.5968	0	4.43352	4.43352	5.28305	6.17903	0.860967	1.07951	7.41226	7.41226	9.03865	2.35722	3.07391	3.79424	5.12082	5.12082	0	4.11831	2.45969	0	1.15923	6.30102	1.08602	0	0	7.61612	5.88998	5.03347	1.03245	3.42922	1.34035	2.57579	2.66059	0	3.12278	6.00567	4.29512	2.43888	5.52533	7.6797
Csa2G252090	23.4084	23.4084	10.1958	14.9248	15.8877	12.17	12.17	16.4115	16.1226	23.3712	10.4848	21.0592	21.0592	19.019	10.5926	18.9413	18.3516	27.1783	27.1783	20.7889	10.2146	23.3617	3.79424	22.1902	22.1902	18.392	12.3549	15.988	15.5028	19.7069	9.45153	10.8602	18.0307	11.1695	24.7524	14.1359	15.1004	12.3894	18.0034	10.7228	16.3133	11.5292	10.1575	14.573	23.272	16.3215	15.4462	14.9973	23.8924
Csa2G257100	4.92808	4.92808	4.36961	10.8544	1.13483	1.52125	1.52125	15.2392	17.914	9.52159	6.98989	4.43352	4.43352	4.22644	7.94447	5.1658	3.23853	8.23585	8.23585	13.558	8.64315	7.37739	10.118	3.41388	3.41388	19.6182	6.17747	2.45969	6.45948	5.79615	23.6288	4.34406	3.60614	18.6159	15.2322	9.42396	4.19456	2.0649	0.857305	10.7228	4.29298	4.43432	10.1575	2.08186	20.2691	3.4361	3.25184	3.94667	15.3594
Csa2G258100	448.456	448.456	321.895	793.727	222.428	441.164	441.164	396.22	555.333	293.438	143.293	754.807	754.807	742.797	696.465	187.691	346.522	504.857	504.857	611.917	377.156	246.528	309.863	379.794	379.794	611.842	415.95	135.283	223.498	217.935	447.372	228.063	456.177	333.224	435.071	625.516	221.473	206.49	75.4429	402.104	274.751	216.395	330.119	185.285	433.91	333.302	205.679	149.184	209.912
Csa2G258600	4.92808	4.92808	7.28269	9.49759	5.67417	9.12752	9.12752	11.7225	9.85269	6.05919	6.98989	6.65028	6.65028	17.9624	7.94447	9.47064	7.55656	7.41226	7.41226	15.3657	13.3576	6.76261	2.52949	4.26735	4.26735	13.4875	10.2958	9.83876	9.04328	18.5477	12.602	6.51609	3.60614	9.30793	4.76008	11.78	2.51673	0	3.42922	8.04208	9.44456	6.20805	5.07876	6.24557	7.50709	12.0263	4.87776	5.52533	11.9462
Csa2G258640	45.5848	45.5848	17.4785	16.2816	27.236	22.8188	22.8188	11.7225	18.8097	21.64	17.4747	32.143	32.143	24.302	24.7161	13.7755	36.7033	32.9434	32.9434	26.2121	22.0007	9.83653	15.177	29.8715	29.8715	41.6886	23.6803	23.367	18.0866	19.7069	23.6288	18.4623	18.0307	14.8927	52.3608	40.0518	33.5565	17.5517	12.0023	24.1262	31.7681	30.1534	23.7009	16.6548	54.0511	24.0527	29.2666	27.6267	30.7188
Csa2G258720	7.39213	7.39213	2.91308	13.568	1.13483	6.08501	6.08501	5.86124	3.5828	3.4624	5.24241	7.75866	7.75866	7.39627	15.0062	1.72193	10.7951	4.94151	4.94151	2.71159	4.71445	3.6887	6.32373	19.6298	19.6298	8.58296	10.2958	2.45969	7.75138	1.15923	1.57526	7.60211	6.31074	5.58476	9.52015	21.2039	9.22803	11.357	2.57192	9.38243	2.57579	0.886864	6.77167	5.20464	7.50709	4.29512	0	2.368	8.533
Csa2G258750	14.7843	14.7843	5.82615	20.352	3.4045	0	0	4.68899	7.16559	4.32799	6.98989	16.6257	16.6257	11.6227	15.8889	5.1658	9.71558	4.94151	4.94151	0.903865	0.785741	1.84435	0	15.3625	15.3625	14.7136	13.3845	3.68953	2.58379	2.31846	0	0	5.40921	5.58476	14.2802	20.0259	5.87238	13.4219	6.85844	4.02104	0.858596	1.77373	5.07876	0	18.017	5.15415	3.25184	4.736	0.8533
Csa2G258780	6.16011	6.16011	2.91308	10.8544	3.4045	1.52125	1.52125	1.17225	0.895699	0.865599	0	1.10838	1.10838	11.6227	7.06175	0.860967	3.23853	2.47075	2.47075	2.71159	2.35722	0	0	1.70694	1.70694	9.80909	4.11831	3.68953	0	0	3.15051	0	1.80307	3.72317	6.66411	7.06797	0.838912	4.1298	3.42922	1.34035	0	0.886864	0	0	3.75355	6.01317	0.81296	3.15733	0
Csa2G258810	18.4803	18.4803	5.82615	24.4224	4.53934	19.7763	19.7763	14.067	11.6441	17.312	3.49494	15.5173	15.5173	17.9624	17.6544	2.5829	8.63607	21.4132	21.4132	21.6928	19.6435	14.14	3.79424	17.0694	17.0694	30.6534	11.3254	1.22984	5.16759	12.7515	33.0804	11.9462	24.3414	20.4774	12.3762	60.0778	3.35565	6.19471	0	20.1052	12.8789	7.09491	8.46459	8.32742	13.5128	6.8722	3.25184	6.31466	17.9193
Csa2G258820	61.6011	61.6011	32.0438	33.92	7.94384	51.7226	51.7226	33.9952	43.8893	24.2368	5.24241	74.2615	74.2615	59.1702	27.3643	6.02677	19.4312	44.4736	44.4736	37.9623	53.4304	15.9844	20.236	54.6221	54.6221	76.0205	50.4493	3.68953	1.2919	20.8661	33.0804	18.4623	66.7136	22.339	27.6084	113.088	7.5502	15.4868	0	44.2314	23.1821	17.7373	28.7796	7.28649	41.289	24.0527	10.5685	7.104	41.8117
Csa2G258830	14.7843	14.7843	8.73923	21.7088	5.67417	4.56376	4.56376	4.68899	8.06129	10.3872	1.74747	25.4927	25.4927	23.2454	13.2408	1.72193	4.31803	12.3538	12.3538	14.4618	6.28593	1.22957	5.05899	17.9229	17.9229	23.2966	10.2958	1.22984	1.2919	5.79615	4.72577	3.25805	32.4553	3.72317	8.56814	30.6279	5.87238	0	1.71461	5.36139	12.0203	3.54745	8.46459	1.04093	15.0142	5.15415	2.43888	5.52533	3.4132
Csa2G258850	85.0094	85.0094	80.1096	172.313	69.2249	69.9777	69.9777	97.2966	94.9441	70.9791	59.414	115.272	115.272	114.114	127.112	61.9896	82.0426	38.7085	38.7085	84.9633	69.931	52.8713	67.0316	66.5707	66.5707	111.578	75.1592	54.1132	85.2652	46.3692	113.418	67.333	80.2366	74.4634	83.7774	123.69	83.0522	119.764	81.444	57.6349	73.8393	85.1389	64.3309	48.9236	93.8387	68.722	55.2813	47.36	57.1711
Csa2G263900	475.56	475.56	480.657	442.316	431.237	317.942	317.942	314.163	363.654	362.686	221.929	451.111	451.111	468.078	424.588	486.446	331.409	242.957	242.957	302.795	366.155	379.321	241.567	611.938	611.938	545.631	450.955	381.252	315.223	260.827	300.874	345.353	341.682	309.023	402.703	480.622	468.952	425.37	269.194	273.431	266.165	341.443	284.41	359.12	526.998	453.565	388.595	445.973	359.239
Csa2G263910	24.6404	24.6404	18.935	33.92	22.6967	24.3401	24.3401	21.1005	39.4108	19.9088	22.7171	13.3006	13.3006	38.038	44.136	22.3851	35.6238	17.2953	17.2953	23.5005	18.072	21.5174	13.9122	36.6992	36.6992	50.2716	23.6803	28.2864	21.9622	13.9108	33.0804	26.0644	25.243	7.44634	26.6564	32.9839	15.1004	32.006	36.0068	34.849	13.7375	17.7373	20.315	16.6548	30.0284	24.9117	13.0074	30.784	17.9193
Csa2G264010	35.7286	35.7286	23.3046	33.92	18.1574	19.7763	19.7763	17.5837	11.6441	18.1776	8.73736	34.3598	34.3598	29.5851	17.6544	4.30483	30.2262	50.2387	50.2387	19.885	16.5006	16.5991	13.9122	35.8458	35.8458	41.6886	17.5028	9.83876	23.2541	15.07	18.9031	9.77414	15.3261	11.1695	30.4645	29.4499	15.9393	19.6166	7.71575	18.7649	15.4547	7.98177	11.8504	15.6139	37.5355	22.3346	16.2592	8.68266	27.3056
Csa2G264060	18.4803	18.4803	5.82615	9.49759	7.94384	9.12752	9.12752	5.86124	3.5828	0	1.74747	12.1922	12.1922	8.45288	15.8889	10.3316	11.8746	9.88302	9.88302	2.71159	1.57148	0.614783	1.26475	24.7506	24.7506	17.1659	6.17747	8.60891	5.16759	6.95538	0	1.08602	5.40921	3.72317	9.52015	4.71198	4.19456	6.19471	10.2877	4.02104	2.57579	1.77373	10.1575	4.16371	12.7621	6.8722	1.62592	6.31466	0.8533
Csa2G264570	848.862	848.862	355.395	236.083	56.7417	73.0202	73.0202	75.0239	25.0796	25.1024	62.909	267.12	267.12	101.435	210.97	41.3264	136.018	258.606	258.606	60.5589	24.358	21.5174	50.5899	1011.36	1011.36	259.941	65.893	41.8147	171.822	184.317	9.45153	17.3762	121.707	40.9549	417.935	439.392	93.1192	534.81	323.204	65.677	55.8088	19.511	116.811	35.3915	557.026	127.995	133.326	85.248	86.1833
Csa2G264600	11.0882	11.0882	29.1308	28.4928	14.7529	19.7763	19.7763	30.4785	40.3065	35.4896	47.1817	15.5173	15.5173	24.302	35.3088	17.2193	30.2262	33.767	33.767	46.0971	43.2158	27.6652	60.7079	18.7764	18.7764	41.6886	37.0648	12.2984	33.5893	39.4138	37.8061	38.0105	57.6982	68.8787	19.9923	34.1619	22.6506	49.5577	42.8653	44.2314	43.7884	28.3796	47.4017	42.678	27.0255	23.1937	21.9499	30.784	42.665
Csa2G264610	43.1207	43.1207	30.5873	14.9248	5.67417	15.2125	15.2125	4.68899	4.4785	3.4624	0	67.6112	67.6112	59.1702	22.9507	11.1926	6.47705	64.2396	64.2396	4.51932	1.57148	2.45913	0	52.9152	52.9152	102.995	19.562	9.83876	3.87569	38.2546	1.57526	3.25805	1.80307	3.72317	61.881	48.2978	17.6171	5.16226	11.145	1.34035	4.29298	1.77373	1.69292	0	123.867	36.079	13.8203	3.15733	7.6797
Csa2G270140	24.6404	24.6404	24.7611	27.136	15.8877	19.7763	19.7763	12.8947	15.2269	14.7152	3.49494	43.2268	43.2268	40.1512	23.8334	20.6632	10.7951	33.767	33.767	5.42319	7.07167	15.3696	5.05899	34.1388	34.1388	26.975	29.8578	13.5283	7.75138	19.7069	7.87628	6.51609	6.31074	11.1695	31.4165	24.7379	13.4226	10.3245	4.28653	13.4035	10.3032	13.303	11.8504	16.6548	29.2777	26.6298	13.0074	14.208	11.9462
Csa2G270160	29.5685	29.5685	50.9788	33.92	26.1012	25.8613	25.8613	45.7177	34.9323	35.4896	48.9292	45.4436	45.4436	28.5285	32.6606	30.1338	56.1344	51.0622	51.0622	39.7701	28.2867	40.5757	41.7366	29.018	29.018	61.3068	35.0057	38.1252	31.0055	28.9807	36.2309	52.1287	47.7814	33.5085	48.5528	50.6538	38.5899	36.1358	44.5799	36.1894	38.6368	38.1351	37.2442	37.4734	48.7961	30.0659	34.1443	38.6773	29.0122
Csa2G270170	25.8724	25.8724	11.6523	5.42719	18.1574	15.2125	15.2125	10.5502	10.7484	9.52159	8.73736	9.97542	9.97542	13.7359	12.3581	17.2193	3.23853	15.6481	15.6481	12.6541	6.28593	6.76261	6.32373	21.3368	21.3368	26.975	9.26621	14.7581	15.5028	6.95538	7.87628	9.77414	3.60614	5.58476	20.9443	16.4919	17.6171	8.25961	11.145	8.04208	14.5961	7.09491	6.77167	6.24557	24.0227	13.7444	13.8203	21.312	10.2396
Csa2G270180	280.901	280.901	307.329	364.979	107.809	264.698	264.698	192.249	206.011	127.243	90.8685	332.514	332.514	364.53	235.686	100.733	243.969	320.374	320.374	195.235	146.148	160.458	142.916	178.375	178.375	353.127	140.023	71.331	130.482	200.547	201.633	155.3	252.43	221.529	357.006	325.127	131.709	185.841	96.0182	241.262	134.8	89.5732	314.883	222.759	306.289	225.924	118.692	181.547	195.406
Csa2G270220	14.7843	14.7843	10.1958	18.9952	19.2922	21.2975	21.2975	26.9617	31.3495	21.64	29.707	14.4089	14.4089	12.6793	28.247	14.6364	30.2262	11.5302	11.5302	39.7701	35.3583	22.1322	29.0892	19.6298	19.6298	12.2614	17.5028	13.5283	16.7947	12.7515	25.2041	15.2042	28.8491	33.5085	9.52015	11.78	13.4226	19.6166	15.4315	10.7228	33.4853	15.9635	38.9371	16.6548	15.0142	16.3215	13.8203	3.94667	28.1589
Csa2G270750	547.017	547.017	454.44	522.367	135.045	917.316	917.316	458.349	348.427	210.341	87.3736	863.428	863.428	770.269	463.428	179.081	189.993	653.103	653.103	563.108	264.795	219.477	137.857	440.391	440.391	698.898	394.329	111.916	134.357	274.737	562.366	278.02	292.999	174.989	476.96	703.263	240.768	277.729	171.461	591.093	372.631	234.132	221.772	120.748	618.584	430.371	217.06	124.715	487.234
Csa2G270770	252.564	252.564	184.98	88.1919	10.2135	34.9888	34.9888	9.37799	17.0183	15.5808	1.74747	396.8	396.8	116.227	97.9818	36.1606	25.9082	20.5896	20.5896	30.7314	33.7869	15.3696	6.32373	239.825	239.825	107.9	47.3606	33.2058	12.919	22.0254	36.2309	8.68812	11.72	11.1695	101.866	123.69	30.2008	16.5192	7.71575	17.4245	26.6165	15.9635	6.77167	8.32742	108.853	76.4532	39.8351	11.0507	18.7726
Csa2G271400	105.954	105.954	132.545	128.896	97.5958	197.763	197.763	98.4689	113.754	81.3663	90.8685	156.282	156.282	177.51	117.402	115.37	120.905	93.8886	93.8886	122.926	78.5741	88.5287	120.151	110.098	110.098	128.744	110.165	93.4682	95.6003	126.356	99.2411	86.8812	140.639	100.526	137.09	129.58	103.186	116.667	105.449	91.1436	102.173	95.7813	110.04	91.6017	140.383	134.008	95.9293	93.9306	110.076
Csa2G271410	17.2483	17.2483	4.36961	12.2112	7.94384	13.6913	13.6913	17.5837	10.7484	9.52159	15.7272	16.6257	16.6257	10.5661	10.5926	13.7755	18.3516	12.3538	12.3538	12.6541	7.85741	15.9844	16.4417	14.509	14.509	2.45227	9.26621	6.14922	12.919	13.9108	7.87628	9.77414	13.523	11.1695	15.2322	11.78	7.5502	11.357	15.4315	5.36139	4.29298	8.86864	15.2363	21.8595	9.75922	6.8722	14.6333	7.89333	14.5061
Csa2G271440	105.954	105.954	53.8919	61.0559	51.0676	524.832	524.832	26.9617	62.6989	40.6831	31.4545	120.813	120.813	121.51	75.0311	43.9093	58.2935	83.182	83.182	25.3082	27.5009	36.887	46.7956	55.4756	55.4756	56.4023	66.9226	60.2624	23.2541	59.1207	23.6288	53.2148	60.4028	55.8476	69.4971	48.2978	50.3347	37.1682	34.2922	71.0384	18.8891	43.4563	93.1105	46.8418	39.7876	71.2991	47.1517	73.408	38.3985
Csa2G271460	160.163	160.163	138.371	67.8399	95.3261	109.53	109.53	86.7464	112.858	91.7535	59.414	135.222	135.222	91.9251	82.9756	112.787	66.9295	173.776	173.776	58.7512	99.7891	94.0618	65.7668	139.969	139.969	94.4125	113.254	116.835	42.6326	96.216	45.6824	74.9351	92.8581	63.2939	138.994	94.2396	126.676	79.4987	73.7283	87.1225	74.6979	64.741	89.7247	88.4789	138.881	114.25	122.757	107.349	91.3031
Csa2G277070	7.39213	7.39213	1.45654	4.07039	4.53934	4.56376	4.56376	3.51675	1.7914	3.4624	0	8.86704	8.86704	1.05661	5.29631	1.72193	3.23853	5.76509	5.76509	1.80773	1.57148	1.84435	0	6.82777	6.82777	7.35682	2.05916	6.14922	2.58379	4.63692	6.30102	3.25805	1.80307	3.72317	3.80806	2.35599	0.838912	3.09735	1.71461	4.02104	0.858596	5.32118	1.69292	5.20464	3.00284	4.29512	0.81296	1.57867	3.4132
[truncated: 3,984 more rows]
[truncated: 33 more columns]

## Sheet: Module S2
gene	A01_8dpp_T0_Cont_1_TCTTAA	A01_8dpp_T0_InocFake_1_TCTTAA	A02_8dpp_T2_Inoc_3_TTTATG	A03_8dpp_T8_Cont_2_AGATAG	A05_8dpp_T18_Inoc_3_GTGCCA	A06_16dpp_T0_Cont_2_AGTACT	A06_16dpp_T0_InocFake_2_AGTACT	A07_16dpp_T4_Cont_1_AAGCTC	A08_16dpp_T8_Cont_3_GACATC	A09_16dpp_T12_Inoc_2_GCAGCC	A10_16dpp_T24_Cont_1_CGCGGA	B01_8dpp_T0_Cont_2_GTCAGG	B01_8dpp_T0_InocFake_2_GTCAGG	B02_8dpp_T4_Cont_1_AACGCC	B03_8dpp_T8_Cont_3_TTGGTA	B04_8dpp_T12_Inoc_2_TGACAC	B05_8dpp_T24_Cont_1_TCGAGG	B06_16dpp_T0_Cont_3_ATAAGA	B06_16dpp_T0_InocFake_3_ATAAGA	B07_16dpp_T4_Cont_2_GACGAT	B08_16dpp_T8_Inoc_1_CGATCT	B09_16dpp_T12_Inoc_3_ACTCTT	B10_16dpp_T24_Cont_2_CCTGCT	C01_8dpp_T0_Cont_3_ATACTG	C01_8dpp_T0_InocFake_3_ATACTG	C02_8dpp_T4_Cont_2_CAAGCA	C03_8dpp_T8_Inoc_1_GTTACC	C04_8dpp_T12_Inoc_3_AAGACA	C05_8dpp_T24_Cont_2_CACTAA	C06_16dpp_T2_Cont_1_GGTGAG	C07_16dpp_T4_Cont_3_TCGTTC	C08_16dpp_T8_Inoc_2_CGTCGC	C09_16dpp_T18_Cont_1_TGCTAT	C10_16dpp_T24_Cont_3_GCGCTG	D01_8dpp_T2_Cont_1_TATGTC	D02_8dpp_T4_Cont_3_GCTCGA	D03_8dpp_T8_Inoc_2_CGCAAC	D04_8dpp_T18_Cont_1_ACAGAT	D05_8dpp_T24_Cont_3_GGTATA	D06_16dpp_T2_Cont_2_TTCCGC	D07_16dpp_T4_Inoc_1_CCAATT	D08_16dpp_T8_Inoc_3_ATGGCG	D09_16dpp_T18_Cont_2_AAGTGG	D10_16dpp_T24_Inoc_1_GAACCT	E01_8dpp_T2_Cont_2_GAGTCC	E02_8dpp_T4_Inoc_1_GCGAAT	E03_8dpp_T8_Inoc_3_TGGCGA	E05_8dpp_T24_Inoc_1_CGCCTG	E06_16dpp_T2_Cont_3_GAAGTG
[truncated: 3,612 more rows]
[truncated: 33 more columns]

[truncated: 15 more sheets: Module S3, Module S4, Module S5, Module S6, Module S7, Module S8, Module S9, Module S10, Module S11, Module S12, Module S13, Module S14, Module S15, Module S16, Module S17]
