# Supplementary material for: Developmentally regulated activation of defense allows for rapid inhibition of infection in age-related resistance to Phytophthora capsici in cucumber fruit
Source: BMC Genomics. 2020 Sep 11;21:628. doi: 10.1186/s12864-020-07040-9 (PMC7488727; doi:10.1186/s12864-020-07040-9)
Supplement: Supplementary file 4 — Additional file 4: Supplementary file 4. GO-term enrichment analysis of the resistant network modules [file 12864_2020_7040_MOESM4_ESM.xlsx]

## Sheet: Module R1
GO.ID	Term	Annotated	Significant	Expected	Fisher.weight01
GO:0006412	translation	547	244	102.03	1e-30
GO:0042254	ribosome biogenesis	266	121	49.62	2.6e-18
GO:0006996	organelle organization	906	176	168.99	1.3e-08
GO:0006364	rRNA processing	127	50	23.69	3.8e-08
GO:0034622	cellular protein-containing complex asse...	308	89	57.45	6.6e-06
GO:2000112	regulation of cellular macromolecule bio...	1548	239	288.74	3.7e-05
GO:0008610	lipid biosynthetic process	394	83	73.49	0.00016
GO:0044267	cellular protein metabolic process	2416	535	450.65	0.00082
GO:1901566	organonitrogen compound biosynthetic pro...	1223	403	228.12	0.00114
GO:0010467	gene expression	2658	611	495.78	0.00131
GO:0022613	ribonucleoprotein complex biogenesis	311	138	58.01	0.00147
GO:0010629	negative regulation of gene expression	301	55	56.14	0.00165
GO:0006518	peptide metabolic process	621	268	115.83	0.00222
GO:0006790	sulfur compound metabolic process	233	61	43.46	0.00268
GO:0009165	nucleotide biosynthetic process	181	47	33.76	0.00293
GO:0072594	establishment of protein localization to...	156	43	29.1	0.00396
GO:0090407	organophosphate biosynthetic process	305	82	56.89	0.00407
GO:0032268	regulation of cellular protein metabolic...	221	49	41.22	0.00427
GO:0034645	cellular macromolecule biosynthetic proc...	2409	543	449.34	0.00437
GO:0006260	DNA replication	111	32	20.7	0.00584
GO:0098662	inorganic cation transmembrane transport	155	42	28.91	0.00605
GO:0006605	protein targeting	148	40	27.61	0.0076
GO:0010608	posttranscriptional regulation of gene e...	171	44	31.9	0.0132
GO:0008219	cell death	185	38	34.51	0.01689
GO:0033365	protein localization to organelle	176	51	32.83	0.02098
GO:1901137	carbohydrate derivative biosynthetic pro...	313	75	58.38	0.02425
GO:0003006	developmental process involved in reprod...	1025	203	191.19	0.0251
GO:0006732	coenzyme metabolic process	246	55	45.89	0.02551
GO:0055086	nucleobase-containing small molecule met...	351	96	65.47	0.02568
GO:0006464	cellular protein modification process	1738	261	324.18	0.03232
GO:0044249	cellular biosynthetic process	3476	747	648.36	0.03258
GO:0009161	ribonucleoside monophosphate metabolic p...	140	39	26.11	0.03447
GO:0022622	root system development	322	45	60.06	0.03524
GO:0098660	inorganic ion transmembrane transport	173	49	32.27	0.0355
GO:0046034	ATP metabolic process	104	27	19.4	0.04036
GO:0006091	generation of precursor metabolites and ...	261	42	48.68	0.04295
GO:0015672	monovalent inorganic cation transport	142	35	26.49	0.04482
GO:0043603	cellular amide metabolic process	723	292	134.86	0.04686
GO:0043632	modification-dependent macromolecule cat...	245	56	45.7	0.04764
GO:0044265	cellular macromolecule catabolic process	340	78	63.42	0.0493
GO:0008652	cellular amino acid biosynthetic process	171	43	31.9	0.0495

## Sheet: Module R2
GO.ID	Term	Annotated	Significant	Expected	Fisher.weight01
GO:0007169	transmembrane receptor protein tyrosine ...	112	30	11.19	3.3e-07
GO:0071555	cell wall organization	233	48	23.28	8.4e-07
GO:0005975	carbohydrate metabolic process	671	113	67.06	1.3e-06
GO:0051301	cell division	238	46	23.78	8.6e-06
GO:0044281	small molecule metabolic process	1295	138	129.42	0.0005
GO:0007017	microtubule-based process	122	24	12.19	0.0009
GO:0009826	unidimensional cell growth	173	31	17.29	0.00093
GO:0050896	response to stimulus	4034	460	403.14	0.00121
GO:0071669	plant-type cell wall organization or bio...	130	24	12.99	0.00222
GO:0006468	protein phosphorylation	797	103	79.65	0.00241
GO:0000271	polysaccharide biosynthetic process	146	22	14.59	0.0032
GO:0016042	lipid catabolic process	144	25	14.39	0.00427
GO:0009409	response to cold	282	42	28.18	0.00551
GO:0009414	response to water deprivation	274	40	27.38	0.00924
GO:0042221	response to chemical	2003	220	200.17	0.01095
GO:0042446	hormone biosynthetic process	136	22	13.59	0.01578
GO:0030163	protein catabolic process	302	24	30.18	0.01844
GO:0006810	transport	1722	177	172.09	0.01884
GO:0046394	carboxylic acid biosynthetic process	467	57	46.67	0.02068
GO:0048868	pollen tube development	101	17	10.09	0.02198
GO:0071554	cell wall organization or biogenesis	340	61	33.98	0.02485
GO:0006633	fatty acid biosynthetic process	134	21	13.39	0.02496
GO:0006073	cellular glucan metabolic process	151	23	15.09	0.02659
GO:0007010	cytoskeleton organization	136	21	13.59	0.0289
GO:1901617	organic hydroxy compound biosynthetic pr...	128	20	12.79	0.02899
GO:0016052	carbohydrate catabolic process	169	25	16.89	0.02965
GO:0042493	response to drug	381	40	38.08	0.03108
GO:0006793	phosphorus metabolic process	1486	174	148.5	0.03266
GO:0006066	alcohol metabolic process	101	16	10.09	0.04235
GO:0009738	abscisic acid-activated signaling pathwa...	142	21	14.19	0.04356
GO:0000902	cell morphogenesis	255	43	25.48	0.04476
GO:0043604	amide biosynthetic process	600	26	59.96	0.04748
GO:0009057	macromolecule catabolic process	465	43	46.47	0.0482
GO:0009733	response to auxin	263	38	26.28	0.04957

## Sheet: Module R3
GO.ID	Term	Annotated	Significant	Expected	Fisher.weight01
GO:0006355	regulation of transcription, DNA-templat...	1454	192	137.5	5.4e-06
GO:0000398	mRNA splicing, via spliceosome	102	23	9.65	6.3e-05
GO:0016570	histone modification	113	22	10.69	0.00081
GO:0048438	floral whorl development	115	22	10.88	0.00103
GO:0009639	response to red or far red light	165	28	15.6	0.00163
GO:0000160	phosphorelay signal transduction system	148	20	14	0.00174
GO:0009733	response to auxin	263	36	24.87	0.00191
GO:0009416	response to light stimulus	561	83	53.05	0.00376
GO:0009605	response to external stimulus	952	88	90.03	0.00411
GO:0048507	meristem development	169	27	15.98	0.00466
GO:0048437	floral organ development	139	23	13.14	0.00559
GO:0048827	phyllome development	343	52	32.44	0.00672
GO:0080134	regulation of response to stress	212	20	20.05	0.00841
GO:0007010	cytoskeleton organization	136	22	12.86	0.00865
GO:0048285	organelle fission	128	21	12.1	0.00867
GO:0044265	cellular macromolecule catabolic process	340	46	32.15	0.01032
GO:0048366	leaf development	248	35	23.45	0.01057
GO:0065003	protein-containing complex assembly	342	37	32.34	0.01221
GO:0009793	embryo development ending in seed dorman...	402	52	38.02	0.01226
GO:0045893	positive regulation of transcription, DN...	157	24	14.85	0.0125
GO:0035556	intracellular signal transduction	323	46	30.55	0.01293
GO:0006511	ubiquitin-dependent protein catabolic pr...	238	30	22.51	0.01453
GO:0010228	vegetative to reproductive phase transit...	128	20	12.1	0.01708
GO:0007623	circadian rhythm	105	17	9.93	0.01925
GO:0009755	hormone-mediated signaling pathway	522	52	49.36	0.01936
GO:0040029	regulation of gene expression, epigeneti...	140	21	13.24	0.02257
GO:0048585	negative regulation of response to stimu...	132	20	12.48	0.02321
GO:0006259	DNA metabolic process	378	49	35.75	0.02424
GO:0007165	signal transduction	1125	135	106.39	0.02473
GO:0051276	chromosome organization	307	51	29.03	0.02506
GO:0071396	cellular response to lipid	251	24	23.74	0.02626
GO:0010015	root morphogenesis	168	24	15.89	0.02665
GO:0014070	response to organic cyclic compound	247	35	23.36	0.02677
GO:0060560	developmental growth involved in morphog...	205	21	19.39	0.02753
GO:0071695	anatomical structure maturation	118	18	11.16	0.0284
GO:0019684	photosynthesis, light reaction	111	17	10.5	0.03143
GO:0048609	multicellular organismal reproductive pr...	103	16	9.74	0.03215
GO:2000026	regulation of multicellular organismal d...	295	39	27.9	0.0395
GO:0016567	protein ubiquitination	394	48	37.26	0.0404
GO:0006281	DNA repair	220	29	20.8	0.04167
GO:0032502	developmental process	2193	248	207.39	0.04168
GO:0010467	gene expression	2658	302	251.36	0.0428
GO:0006468	protein phosphorylation	797	91	75.37	0.04364
GO:0009642	response to light intensity	107	16	10.12	0.04366
GO:0071214	cellular response to abiotic stimulus	151	21	14.28	0.04658
GO:0033692	cellular polysaccharide biosynthetic pro...	125	18	11.82	0.04668
GO:0048519	negative regulation of biological proces...	625	80	59.11	0.04963

## Sheet: Module R4
GO.ID	Term	Annotated	Significant	Expected	Fisher.weight01
GO:0010200	response to chitin	106	42	8.16	4e-20
GO:0044550	secondary metabolite biosynthetic proces...	119	42	9.16	6.5e-18
GO:0009698	phenylpropanoid metabolic process	120	38	9.23	1.4e-14
GO:0009611	response to wounding	223	53	17.16	6.4e-14
GO:0006952	defense response	836	117	64.33	1.8e-11
GO:0019438	aromatic compound biosynthetic process	2067	184	159.05	4.7e-09
GO:0080167	response to karrikin	120	29	9.23	2.1e-08
GO:0009873	ethylene-activated signaling pathway	117	26	9	6.6e-07
GO:1901362	organic cyclic compound biosynthetic pro...	2156	189	165.89	9.4e-07
GO:1901361	organic cyclic compound catabolic proces...	198	26	15.24	1.6e-06
GO:1901615	organic hydroxy compound metabolic proce...	235	29	18.08	2.3e-06
GO:0019439	aromatic compound catabolic process	189	24	14.54	3.9e-06
GO:0033554	cellular response to stress	575	52	44.24	0.00019
GO:0042445	hormone metabolic process	192	28	14.77	0.00025
GO:0006979	response to oxidative stress	319	46	24.55	0.0003
GO:0012501	programmed cell death	143	23	11	0.00056
GO:0040007	growth	421	31	32.39	0.00092
GO:0046395	carboxylic acid catabolic process	122	20	9.39	0.00099
GO:0046777	protein autophosphorylation	123	20	9.46	0.00109
GO:0009738	abscisic acid-activated signaling pathwa...	142	22	10.93	0.00122
GO:0006468	protein phosphorylation	797	93	61.33	0.00132
GO:0044283	small molecule biosynthetic process	596	62	45.86	0.00134
GO:0009737	response to abscisic acid	421	58	32.39	0.00151
GO:0010035	response to inorganic substance	743	74	57.17	0.00201
GO:0030001	metal ion transport	224	30	17.24	0.00203
GO:0009414	response to water deprivation	274	35	21.08	0.00207
GO:1901565	organonitrogen compound catabolic proces...	452	46	34.78	0.00248
GO:0016567	protein ubiquitination	394	46	30.32	0.00293
GO:0035556	intracellular signal transduction	323	51	24.85	0.00332
GO:0009409	response to cold	282	35	21.7	0.00335
GO:1901605	alpha-amino acid metabolic process	261	25	20.08	0.00368
GO:0009416	response to light stimulus	561	56	43.17	0.00393
GO:0006470	protein dephosphorylation	103	16	7.93	0.00524
GO:0098655	cation transmembrane transport	269	26	20.7	0.00638
GO:0007568	aging	124	18	9.54	0.00658
GO:0000278	mitotic cell cycle	133	13	10.23	0.0067
GO:0042737	drug catabolic process	115	17	8.85	0.00678
GO:0046677	response to antibiotic	192	27	14.77	0.00721
GO:0071705	nitrogen compound transport	697	49	53.63	0.00761
GO:0072330	monocarboxylic acid biosynthetic process	260	30	20.01	0.00764
GO:0009753	response to jasmonic acid	175	23	13.47	0.00801
GO:0031399	regulation of protein modification proce...	108	16	8.31	0.0083
GO:0006733	oxidoreduction coenzyme metabolic proces...	109	16	8.39	0.00905
GO:0008219	cell death	185	31	14.23	0.01263
GO:0006875	cellular metal ion homeostasis	104	15	8	0.01316
GO:0042493	response to drug	381	76	29.32	0.01343
GO:0031325	positive regulation of cellular metaboli...	270	26	20.78	0.01571
GO:0032787	monocarboxylic acid metabolic process	405	45	31.16	0.01813
GO:0045087	innate immune response	249	32	19.16	0.01816
GO:0090698	post-embryonic plant morphogenesis	118	16	9.08	0.01856
GO:0000302	response to reactive oxygen species	118	16	9.08	0.01856
GO:0050790	regulation of catalytic activity	153	19	11.77	0.02579
GO:0048589	developmental growth	280	18	21.54	0.02926
GO:0006873	cellular ion homeostasis	120	18	9.23	0.03156
GO:0006725	cellular aromatic compound metabolic pro...	3180	240	244.69	0.034
GO:0055082	cellular chemical homeostasis	137	22	10.54	0.03599
GO:0006950	response to stress	2240	243	172.36	0.0393
GO:0015711	organic anion transport	119	15	9.16	0.03941
GO:0009814	defense response, incompatible interacti...	150	18	11.54	0.03953
GO:0048519	negative regulation of biological proces...	625	47	48.09	0.03998
GO:1901700	response to oxygen-containing compound	1132	156	87.1	0.04423
GO:0009751	response to salicylic acid	121	15	9.31	0.04465
GO:0009620	response to fungus	249	29	19.16	0.04525
GO:0051641	cellular localization	512	33	39.4	0.04618
GO:0019725	cellular homeostasis	246	29	18.93	0.04983

## Sheet: Module R5
GO.ID	Term	Annotated	Significant	Expected	Fisher.weight01
GO:0006468	protein phosphorylation	797	95	57.16	6.5e-06
GO:0006355	regulation of transcription, DNA-templat...	1454	138	104.29	0.0002
GO:0070727	cellular macromolecule localization	389	28	27.9	0.00086
GO:0000904	cell morphogenesis involved in different...	135	20	9.68	0.0015
GO:0009790	embryo development	482	35	34.57	0.00164
GO:0009814	defense response, incompatible interacti...	150	21	10.76	0.00238
GO:0051171	regulation of nitrogen compound metaboli...	1748	168	125.37	0.00375
GO:0009628	response to abiotic stimulus	1524	106	109.31	0.00426
GO:0080090	regulation of primary metabolic process	1772	171	127.09	0.00494
GO:0050790	regulation of catalytic activity	153	20	10.97	0.00652
GO:0050832	defense response to fungus	187	23	13.41	0.00778
GO:0071365	cellular response to auxin stimulus	135	10	9.68	0.00825
GO:0042742	defense response to bacterium	265	30	19.01	0.00863
GO:0046777	protein autophosphorylation	123	16	8.82	0.01463
GO:0014070	response to organic cyclic compound	247	27	17.72	0.01772
GO:0065008	regulation of biological quality	756	54	54.22	0.02179
GO:0042546	cell wall biogenesis	108	14	7.75	0.02208
GO:0006351	transcription, DNA-templated	1537	150	110.24	0.02302
GO:0009856	pollination	151	21	10.83	0.02405
GO:0048588	developmental cell growth	110	14	7.89	0.02546
GO:0009738	abscisic acid-activated signaling pathwa...	142	17	10.18	0.02559
GO:0048518	positive regulation of biological proces...	547	50	39.23	0.0279
GO:0048868	pollen tube development	101	13	7.24	0.02818
GO:0044255	cellular lipid metabolic process	549	37	39.38	0.02867
GO:0031347	regulation of defense response	167	19	11.98	0.03053
GO:0009909	regulation of flower development	103	13	7.39	0.03245
GO:0045892	negative regulation of transcription, DN...	158	18	11.33	0.03419
GO:0007623	circadian rhythm	105	13	7.53	0.03717
GO:0033554	cellular response to stress	575	47	41.24	0.03801
GO:0048827	phyllome development	343	32	24.6	0.03809
GO:2000113	negative regulation of cellular macromol...	185	23	13.27	0.03948
GO:0007165	signal transduction	1125	102	80.69	0.03979
GO:0009826	unidimensional cell growth	173	19	12.41	0.04162
GO:0097305	response to alcohol	426	42	30.55	0.04358
GO:0048364	root development	320	31	22.95	0.04426
GO:0006952	defense response	836	83	59.96	0.04512
GO:0010604	positive regulation of macromolecule met...	256	17	18.36	0.04649
GO:0090351	seedling development	143	16	10.26	0.04921

## Sheet: Module R6
GO.ID	Term	Annotated	Significant	Expected	Fisher.weight01
GO:0007017	microtubule-based process	122	25	8.87	1.9e-06
GO:0071555	cell wall organization	233	36	16.95	1.3e-05
GO:0007010	cytoskeleton organization	136	25	9.89	1.4e-05
GO:0006260	DNA replication	111	21	8.07	4.3e-05
GO:0051301	cell division	238	34	17.31	0.00011
GO:0071669	plant-type cell wall organization or bio...	130	21	9.46	0.00044
GO:0042546	cell wall biogenesis	108	18	7.86	0.00075
GO:0016049	cell growth	269	38	19.57	0.0018
GO:0016310	phosphorylation	1024	93	74.48	0.00193
GO:0048523	negative regulation of cellular process	390	26	28.37	0.00195
GO:0090558	plant epidermis development	157	22	11.42	0.00223
GO:0033692	cellular polysaccharide biosynthetic pro...	125	18	9.09	0.00402
GO:0000904	cell morphogenesis involved in different...	135	19	9.82	0.00411
GO:0009791	post-embryonic development	1141	90	83	0.00482
GO:0007049	cell cycle	376	49	27.35	0.00514
GO:0009889	regulation of biosynthetic process	1635	98	118.93	0.00699
GO:1903047	mitotic cell cycle process	103	15	7.49	0.00741
GO:0009555	pollen development	196	24	14.26	0.0083
GO:0071554	cell wall organization or biogenesis	340	54	24.73	0.00896
GO:0006644	phospholipid metabolic process	164	20	11.93	0.01028
GO:0009826	unidimensional cell growth	173	21	12.58	0.01421
GO:0009408	response to heat	163	20	11.86	0.01475
GO:0043412	macromolecule modification	1930	134	140.39	0.01537
GO:0051276	chromosome organization	307	34	22.33	0.01612
GO:0019538	protein metabolic process	2736	168	199.01	0.01817
GO:0033043	regulation of organelle organization	118	15	8.58	0.02398
GO:0071695	anatomical structure maturation	118	15	8.58	0.02398
GO:1901137	carbohydrate derivative biosynthetic pro...	313	35	22.77	0.02526
GO:0022607	cellular component assembly	462	48	33.61	0.02569
GO:0006091	generation of precursor metabolites and ...	261	19	18.98	0.02603
GO:0048364	root development	320	36	23.28	0.02615
GO:0032989	cellular component morphogenesis	272	35	19.79	0.02962
GO:0009605	response to external stimulus	952	52	69.25	0.03104
GO:0051641	cellular localization	512	39	37.24	0.03441
GO:0046034	ATP metabolic process	104	13	7.56	0.03828
GO:0006629	lipid metabolic process	729	49	53.03	0.03972
GO:0034622	cellular protein-containing complex asse...	308	31	22.4	0.04092
GO:0051128	regulation of cellular component organiz...	203	26	14.77	0.04187
GO:0048285	organelle fission	128	15	9.31	0.04501
GO:0044703	multi-organism reproductive process	107	13	7.78	0.04653
GO:0006073	cellular glucan metabolic process	151	17	10.98	0.04761

## Sheet: Module R7
GO.ID	Term	Annotated	Significant	Expected	Fisher.weight01
GO:0046395	carboxylic acid catabolic process	122	17	5.91	8e-05
GO:0055114	oxidation-reduction process	1034	73	50.09	0.00067
GO:1901362	organic cyclic compound biosynthetic pro...	2156	126	104.45	0.00098
GO:0019438	aromatic compound biosynthetic process	2067	120	100.13	0.00103
GO:0010033	response to organic substance	1372	76	66.47	0.00268
GO:0009451	RNA modification	165	17	7.99	0.00269
GO:1901607	alpha-amino acid biosynthetic process	144	15	6.98	0.00421
GO:0051186	cofactor metabolic process	448	31	21.7	0.00435
GO:0006631	fatty acid metabolic process	213	17	10.32	0.00466
GO:0009753	response to jasmonic acid	175	17	8.48	0.00493
GO:0015711	organic anion transport	119	13	5.76	0.005
GO:0006979	response to oxidative stress	319	25	15.45	0.00875
GO:0006790	sulfur compound metabolic process	233	20	11.29	0.00951
GO:0017144	drug metabolic process	432	29	20.93	0.00997
GO:1901605	alpha-amino acid metabolic process	261	27	12.64	0.01017
GO:0009611	response to wounding	223	19	10.8	0.01216
GO:0007154	cell communication	1262	59	61.14	0.01231
GO:0030258	lipid modification	108	11	5.23	0.01545
GO:0018130	heterocycle biosynthetic process	1987	111	96.26	0.01896
GO:0033554	cellular response to stress	575	31	27.86	0.02199
GO:0044550	secondary metabolite biosynthetic proces...	119	11	5.76	0.02945
GO:0009814	defense response, incompatible interacti...	150	13	7.27	0.03031
GO:0009698	phenylpropanoid metabolic process	120	11	5.81	0.03106
GO:1901565	organonitrogen compound catabolic proces...	452	25	21.9	0.03116
GO:0043043	peptide biosynthetic process	553	17	26.79	0.0319
GO:0042742	defense response to bacterium	265	20	12.84	0.03324
GO:0009856	pollination	151	8	7.32	0.03346
GO:0009628	response to abiotic stimulus	1524	87	73.83	0.03424
GO:0046700	heterocycle catabolic process	170	11	8.24	0.03525
GO:0098542	defense response to other organism	475	40	23.01	0.03583
GO:0002376	immune system process	283	20	13.71	0.03882
GO:0046686	response to cadmium ion	307	22	14.87	0.04329
GO:0098656	anion transmembrane transport	145	12	7.02	0.04906

## Sheet: Module R8
GO.ID	Term	Annotated	Significant	Expected	Fisher.weight01
GO:0016052	carbohydrate catabolic process	169	17	6.77	0.00044
GO:0009057	macromolecule catabolic process	465	22	18.61	0.00082
GO:0008152	metabolic process	8011	297	320.7	0.00813
GO:0006812	cation transport	378	21	15.13	0.00814
GO:0071705	nitrogen compound transport	697	26	27.9	0.01449
GO:0071554	cell wall organization or biogenesis	340	17	13.61	0.01573
GO:0050789	regulation of biological process	3287	121	131.58	0.01733
GO:0006633	fatty acid biosynthetic process	134	11	5.36	0.01871
GO:0071695	anatomical structure maturation	118	10	4.72	0.01995
GO:0044248	cellular catabolic process	814	37	32.59	0.02049
GO:0005976	polysaccharide metabolic process	277	16	11.09	0.03429
GO:0003006	developmental process involved in reprod...	1025	31	41.03	0.0406
GO:0009117	nucleotide metabolic process	266	10	10.65	0.04229
GO:0009743	response to carbohydrate	117	9	4.68	0.04509
GO:0006629	lipid metabolic process	729	39	29.18	0.0458
GO:0009617	response to bacterium	331	21	13.25	0.04655
GO:0098662	inorganic cation transmembrane transport	155	11	6.2	0.04708
GO:0046483	heterocycle metabolic process	3067	100	122.78	0.04788
GO:0009888	tissue development	385	18	15.41	0.04837
GO:0015711	organic anion transport	119	9	4.76	0.04931

## Sheet: Module R9
GO.ID	Term	Annotated	Significant	Expected	Fisher.weight01
GO:0016567	protein ubiquitination	394	31	14.23	4.1e-05
GO:0043161	proteasome-mediated ubiquitin-dependent ...	144	12	5.2	0.006
GO:0009058	biosynthetic process	3643	115	131.57	0.0068
GO:0006807	nitrogen compound metabolic process	5812	217	209.9	0.0176
GO:0060255	regulation of macromolecule metabolic pr...	1851	67	66.85	0.0179
GO:0009205	purine ribonucleoside triphosphate metab...	111	5	4.01	0.0243
GO:0016311	dephosphorylation	135	10	4.88	0.0268
GO:0006325	chromatin organization	214	11	7.73	0.0399
GO:0050801	ion homeostasis	173	12	6.25	0.0476

## Sheet: Module R10
GO.ID	Term	Annotated	Significant	Expected	Fisher.weight01
GO:0071702	organic substance transport	824	36	26.83	0.0017
GO:0030163	protein catabolic process	302	15	9.83	0.0019
GO:0009733	response to auxin	263	12	8.56	0.0033
GO:0009755	hormone-mediated signaling pathway	522	19	17	0.005
GO:0009856	pollination	151	11	4.92	0.0053
GO:0051246	regulation of protein metabolic process	233	9	7.59	0.0061
GO:0055085	transmembrane transport	666	38	21.69	0.0075
GO:0048585	negative regulation of response to stimu...	132	10	4.3	0.0111
GO:0098655	cation transmembrane transport	269	16	8.76	0.0118
GO:2000241	regulation of reproductive process	184	8	5.99	0.0167
GO:0000160	phosphorelay signal transduction system	148	9	4.82	0.0173
GO:0043604	amide biosynthetic process	600	12	19.54	0.0197
GO:0046394	carboxylic acid biosynthetic process	467	16	15.21	0.0215
GO:0048580	regulation of post-embryonic development	232	10	7.55	0.0259
GO:0009845	seed germination	131	9	4.27	0.0274
GO:0008610	lipid biosynthetic process	394	13	12.83	0.0277
GO:0044249	cellular biosynthetic process	3476	100	113.19	0.0303
GO:0071396	cellular response to lipid	251	9	8.17	0.0314
GO:0030001	metal ion transport	224	13	7.29	0.0319
GO:0009991	response to extracellular stimulus	153	7	4.98	0.0325
GO:0071229	cellular response to acid chemical	315	12	10.26	0.0328
GO:0009723	response to ethylene	196	12	6.38	0.0345
GO:0031323	regulation of cellular metabolic process	1841	63	59.95	0.04
GO:0006631	fatty acid metabolic process	213	8	6.94	0.0446

[truncated: 19 more sheets: Module R11, Module R12, Module R13, Module R14, Module R15, Module R16, Module R17, Module R18, Module R19, Module R20, Module R21, Module R22, Module R23, Module R24, Module R25, Module R26, Module R27, Module R28, Module R29]
